# Supplementary material for: Identification of 2R-ohnologue gene families displaying the same mutation-load skew in multiple cancers
Source: Open Biol. 2014 May 7;4(5):140029. doi: 10.1098/rsob.140029 (PMC4042849; doi:10.1098/rsob.140029)
Supplement: Data file S1 [file rsob140029supp2.zip]

Archive with 32 entries (30 files):
- rsob-14-0029-File009/data file S1/
- rsob-14-0029-File009/data file S1/ALL.png
- rsob-14-0029-File009/data file S1/AML.png
- rsob-14-0029-File009/data file S1/Bladder.png
- rsob-14-0029-File009/data file S1/Breast.png
- rsob-14-0029-File009/data file S1/Cervix.png
- rsob-14-0029-File009/data file S1/CLL.png
- rsob-14-0029-File009/data file S1/Colorectum.png
- rsob-14-0029-File009/data file S1/Esophageal.png
- rsob-14-0029-File009/data file S1/Glioblastoma.png
- rsob-14-0029-File009/data file S1/Glioma Low Grade.png
- rsob-14-0029-File009/data file S1/Head and Neck.png
- rsob-14-0029-File009/data file S1/Kidney Chromophobe.png
- rsob-14-0029-File009/data file S1/Kidney Clear Cell.png
- rsob-14-0029-File009/data file S1/Kidney Papillary.png
- rsob-14-0029-File009/data file S1/Liver.png
- rsob-14-0029-File009/data file S1/Lung Adeno.png
- rsob-14-0029-File009/data file S1/Lung Small Cell.png
- rsob-14-0029-File009/data file S1/Lung Squamous.png
- rsob-14-0029-File009/data file S1/Lymphoma B-cell.png
- rsob-14-0029-File009/data file S1/Medulloblastoma.png
- rsob-14-0029-File009/data file S1/Melanoma.png
- rsob-14-0029-File009/data file S1/Myeloma.png
- rsob-14-0029-File009/data file S1/Neuroblastoma.png
- rsob-14-0029-File009/data file S1/Ovary.png
- rsob-14-0029-File009/data file S1/Pancreas.png
- rsob-14-0029-File009/data file S1/Pilocytic Astrocytoma.png
- rsob-14-0029-File009/data file S1/Prostate.png
- rsob-14-0029-File009/data file S1/Stomach.png
- rsob-14-0029-File009/data file S1/Thyroid.png
- rsob-14-0029-File009/data file S1/Uterus.png
- rsob-14-0029-File009/
