# Supplementary material for: Identification of 2R-ohnologue gene families displaying the same mutation-load skew in multiple cancers
Source: Open Biol. 2014 May 7;4(5):140029. doi: 10.1098/rsob.140029 (PMC4042849; doi:10.1098/rsob.140029)
Supplement: Data file S2 [file rsob140029supp3.zip]

Archive with 2,215 entries (2,213 files):
- rsob-14-0029-File010/Melanoma/
- rsob-14-0029-File010/Melanoma/ENSG00000001461_ENSG00000104361.png
- rsob-14-0029-File010/Melanoma/ENSG00000002726_ENSG00000131480.png
- rsob-14-0029-File010/Melanoma/ENSG00000003137_ENSG00000187553_ENSG00000095596.png
- rsob-14-0029-File010/Melanoma/ENSG00000003393_ENSG00000178038.png
- rsob-14-0029-File010/Melanoma/ENSG00000003987_ENSG00000139505_ENSG00000102043.png
- rsob-14-0029-File010/Melanoma/ENSG00000004534_ENSG00000182872_ENSG00000003756.png
- rsob-14-0029-File010/Melanoma/ENSG00000005020_ENSG00000141293.png
- rsob-14-0029-File010/Melanoma/ENSG00000005059_ENSG00000156026.png
- rsob-14-0029-File010/Melanoma/ENSG00000005339_ENSG00000100393.png
- rsob-14-0029-File010/Melanoma/ENSG00000005513_ENSG00000125398_ENSG00000100146.png
- rsob-14-0029-File010/Melanoma/ENSG00000006071_ENSG00000069431.png
- rsob-14-0029-File010/Melanoma/ENSG00000006116_ENSG00000075461_ENSG00000142408_ENSG00000166862.png
- rsob-14-0029-File010/Melanoma/ENSG00000006453_ENSG00000175866_ENSG00000128298.png
- rsob-14-0029-File010/Melanoma/ENSG00000006459_ENSG00000197724_ENSG00000172943.png
- rsob-14-0029-File010/Melanoma/ENSG00000006607_ENSG00000152767_ENSG00000165694.png
- rsob-14-0029-File010/Melanoma/ENSG00000007001_ENSG00000183696.png
- rsob-14-0029-File010/Melanoma/ENSG00000007341_ENSG00000004866.png
- rsob-14-0029-File010/Melanoma/ENSG00000007384_ENSG00000129667.png
- rsob-14-0029-File010/Melanoma/ENSG00000007402_ENSG00000153956_ENSG00000151062_ENSG00000157445.png
- rsob-14-0029-File010/Melanoma/ENSG00000007516_ENSG00000092929.png
- rsob-14-0029-File010/Melanoma/ENSG00000007866_ENSG00000187079_ENSG00000197905_ENSG00000074219.png
- rsob-14-0029-File010/Melanoma/ENSG00000007968_ENSG00000169016_ENSG00000112242_ENSG00000101412.png
- rsob-14-0029-File010/Melanoma/ENSG00000008118_ENSG00000134072_ENSG00000183049_ENSG00000130822.png
- rsob-14-0029-File010/Melanoma/ENSG00000008256_ENSG00000108669_ENSG00000105443_ENSG00000100055.png
- rsob-14-0029-File010/Melanoma/ENSG00000008513_ENSG00000157350.png
- rsob-14-0029-File010/Melanoma/ENSG00000008869_ENSG00000129493.png
- rsob-14-0029-File010/Melanoma/ENSG00000009709_ENSG00000135903.png
- rsob-14-0029-File010/Melanoma/ENSG00000009724_ENSG00000127241_ENSG00000159403_ENSG00000182326.png
- rsob-14-0029-File010/Melanoma/ENSG00000009780_ENSG00000077458.png
- rsob-14-0029-File010/Melanoma/ENSG00000009950_ENSG00000175727.png
- rsob-14-0029-File010/Melanoma/ENSG00000010017_ENSG00000141084.png
- rsob-14-0029-File010/Melanoma/ENSG00000010030_ENSG00000139083.png
- rsob-14-0029-File010/Melanoma/ENSG00000010256_ENSG00000105819.png
- rsob-14-0029-File010/Melanoma/ENSG00000010270_ENSG00000131748.png
- rsob-14-0029-File010/Melanoma/ENSG00000010327_ENSG00000136011.png
- rsob-14-0029-File010/Melanoma/ENSG00000010803_ENSG00000146285_ENSG00000102098.png
- rsob-14-0029-File010/Melanoma/ENSG00000011009_ENSG00000120992_ENSG00000205677.png
- rsob-14-0029-File010/Melanoma/ENSG00000011198_ENSG00000100439.png
- rsob-14-0029-File010/Melanoma/ENSG00000011566_ENSG00000168067_ENSG00000012983_ENSG00000104814.png
- rsob-14-0029-File010/Melanoma/ENSG00000012223_ENSG00000163975_ENSG00000091513.png
- rsob-14-0029-File010/Melanoma/ENSG00000012779_ENSG00000179593_ENSG00000108839.png
- rsob-14-0029-File010/Melanoma/ENSG00000013016_ENSG00000110047_ENSG00000103966_ENSG00000024422.png
- rsob-14-0029-File010/Melanoma/ENSG00000013392_ENSG00000156253.png
- rsob-14-0029-File010/Melanoma/ENSG00000013441_ENSG00000113240.png
- rsob-14-0029-File010/Melanoma/ENSG00000014257_ENSG00000134575_ENSG00000142513.png
- rsob-14-0029-File010/Melanoma/ENSG00000014914_ENSG00000150712_ENSG00000166912.png
- rsob-14-0029-File010/Melanoma/ENSG00000015413_ENSG00000141096_ENSG00000167261.png
- rsob-14-0029-File010/Melanoma/ENSG00000015520_ENSG00000141458.png
- rsob-14-0029-File010/Melanoma/ENSG00000016864_ENSG00000120820.png
- rsob-14-0029-File010/Melanoma/ENSG00000017260_ENSG00000064270.png
- rsob-14-0029-File010/Melanoma/ENSG00000018189_ENSG00000176783_ENSG00000204130.png
- rsob-14-0029-File010/Melanoma/ENSG00000018280_ENSG00000110911.png
- rsob-14-0029-File010/Melanoma/ENSG00000018408_ENSG00000137693.png
- rsob-14-0029-File010/Melanoma/ENSG00000018625_ENSG00000163399_ENSG00000105409_ENSG00000132681.png
- rsob-14-0029-File010/Melanoma/ENSG00000019549_ENSG00000185669_ENSG00000124216.png
- rsob-14-0029-File010/Melanoma/ENSG00000020577_ENSG00000179134.png
- rsob-14-0029-File010/Melanoma/ENSG00000020633_ENSG00000124813_ENSG00000159216.png
- rsob-14-0029-File010/Melanoma/ENSG00000021355_ENSG00000166634_ENSG00000206075_ENSG00000124570.png
- rsob-14-0029-File010/Melanoma/ENSG00000021762_ENSG00000091039.png
- rsob-14-0029-File010/Melanoma/ENSG00000023330_ENSG00000158578.png
- rsob-14-0029-File010/Melanoma/ENSG00000023445_ENSG00000101966_ENSG00000110330.png
- rsob-14-0029-File010/Melanoma/ENSG00000023892_ENSG00000133789.png
- rsob-14-0029-File010/Melanoma/ENSG00000024048_ENSG00000159459.png
- rsob-14-0029-File010/Melanoma/ENSG00000024526_ENSG00000035499.png
- rsob-14-0029-File010/Melanoma/ENSG00000025156_ENSG00000185122_ENSG00000102878.png
- rsob-14-0029-File010/Melanoma/ENSG00000025434_ENSG00000131408.png
- rsob-14-0029-File010/Melanoma/ENSG00000025800_ENSG00000114030_ENSG00000196911_ENSG00000185467_ENSG00000182481.png
- rsob-14-0029-File010/Melanoma/ENSG00000026652_ENSG00000160216.png
- rsob-14-0029-File010/Melanoma/ENSG00000027644_ENSG00000140443_ENSG00000171105.png
- rsob-14-0029-File010/Melanoma/ENSG00000028116_ENSG00000100749_ENSG00000105053.png
- rsob-14-0029-File010/Melanoma/ENSG00000028310_ENSG00000166164.png
- rsob-14-0029-File010/Melanoma/ENSG00000030419_ENSG00000185811_ENSG00000123411_ENSG00000161405.png
- rsob-14-0029-File010/Melanoma/ENSG00000031081_ENSG00000134909.png
- rsob-14-0029-File010/Melanoma/ENSG00000033122_ENSG00000112851_ENSG00000137269_ENSG00000180900.png
- rsob-14-0029-File010/Melanoma/ENSG00000034152_ENSG00000108984.png
- rsob-14-0029-File010/Melanoma/ENSG00000035664_ENSG00000167657.png
- rsob-14-0029-File010/Melanoma/ENSG00000035687_ENSG00000185100.png
- rsob-14-0029-File010/Melanoma/ENSG00000036565_ENSG00000165646.png
- rsob-14-0029-File010/Melanoma/ENSG00000038210_ENSG00000155252.png
- rsob-14-0029-File010/Melanoma/ENSG00000038295_ENSG00000168487_ENSG00000095587.png
- rsob-14-0029-File010/Melanoma/ENSG00000039560_ENSG00000137831.png
- rsob-14-0029-File010/Melanoma/ENSG00000040199_ENSG00000081913.png
- rsob-14-0029-File010/Melanoma/ENSG00000040341_ENSG00000124214.png
- rsob-14-0029-File010/Melanoma/ENSG00000040933_ENSG00000109452.png
- rsob-14-0029-File010/Melanoma/ENSG00000043093_ENSG00000150401.png
- rsob-14-0029-File010/Melanoma/ENSG00000044446_ENSG00000067177.png
- rsob-14-0029-File010/Melanoma/ENSG00000046889_ENSG00000124126.png
- rsob-14-0029-File010/Melanoma/ENSG00000047365_ENSG00000120318_ENSG00000186635.png
- rsob-14-0029-File010/Melanoma/ENSG00000047457_ENSG00000181333_ENSG00000089472.png
- rsob-14-0029-File010/Melanoma/ENSG00000047648_ENSG00000147256.png
- rsob-14-0029-File010/Melanoma/ENSG00000048028_ENSG00000155313.png
- rsob-14-0029-File010/Melanoma/ENSG00000048740_ENSG00000149187.png
- rsob-14-0029-File010/Melanoma/ENSG00000048828_ENSG00000184083.png
- rsob-14-0029-File010/Melanoma/ENSG00000048991_ENSG00000172995_ENSG00000179912.png
- rsob-14-0029-File010/Melanoma/ENSG00000049245_ENSG00000139190_ENSG00000220205.png
- rsob-14-0029-File010/Melanoma/ENSG00000049246_ENSG00000132326_ENSG00000179094.png
- rsob-14-0029-File010/Melanoma/ENSG00000049319_ENSG00000145545.png
- rsob-14-0029-File010/Melanoma/ENSG00000049323_ENSG00000168056_ENSG00000119681_ENSG00000090006.png
- rsob-14-0029-File010/Melanoma/ENSG00000049860_ENSG00000213614.png
- rsob-14-0029-File010/Melanoma/ENSG00000050730_ENSG00000145901.png
- rsob-14-0029-File010/Melanoma/ENSG00000052723_ENSG00000111790.png
- rsob-14-0029-File010/Melanoma/ENSG00000053524_ENSG00000126217_ENSG00000101977.png
- rsob-14-0029-File010/Melanoma/ENSG00000053747_ENSG00000130702.png
- rsob-14-0029-File010/Melanoma/ENSG00000054116_ENSG00000173626.png
- rsob-14-0029-File010/Melanoma/ENSG00000054267_ENSG00000032219.png
- rsob-14-0029-File010/Melanoma/ENSG00000054356_ENSG00000155093.png
- rsob-14-0029-File010/Melanoma/ENSG00000054392_ENSG00000010282.png
- rsob-14-0029-File010/Melanoma/ENSG00000054523_ENSG00000130294_ENSG00000129250.png
- rsob-14-0029-File010/Melanoma/ENSG00000054598_ENSG00000176692.png
- rsob-14-0029-File010/Melanoma/ENSG00000054938_ENSG00000101938.png
- rsob-14-0029-File010/Melanoma/ENSG00000055163_ENSG00000068793.png
- rsob-14-0029-File010/Melanoma/ENSG00000055208_ENSG00000157625.png
- rsob-14-0029-File010/Melanoma/ENSG00000055813_ENSG00000205476_ENSG00000175602.png
- rsob-14-0029-File010/Melanoma/ENSG00000056097_ENSG00000165209_ENSG00000105278_ENSG00000129351.png
- rsob-14-0029-File010/Melanoma/ENSG00000057019_ENSG00000164465.png
- rsob-14-0029-File010/Melanoma/ENSG00000057608_ENSG00000203879.png
- rsob-14-0029-File010/Melanoma/ENSG00000057935_ENSG00000149480_ENSG00000182979.png
- rsob-14-0029-File010/Melanoma/ENSG00000058056_ENSG00000111667.png
- rsob-14-0029-File010/Melanoma/ENSG00000058063_ENSG00000068650_ENSG00000101974.png
- rsob-14-0029-File010/Melanoma/ENSG00000058262_ENSG00000065665.png
- rsob-14-0029-File010/Melanoma/ENSG00000058453_ENSG00000126001_ENSG00000135968.png
- rsob-14-0029-File010/Melanoma/ENSG00000058668_ENSG00000157087_ENSG00000070961_ENSG00000067842.png
- rsob-14-0029-File010/Melanoma/ENSG00000058799_ENSG00000130733.png
- rsob-14-0029-File010/Melanoma/ENSG00000058866_ENSG00000136267_ENSG00000065357.png
- rsob-14-0029-File010/Melanoma/ENSG00000059377_ENSG00000106258_ENSG00000160868.png
- rsob-14-0029-File010/Melanoma/ENSG00000059728_ENSG00000123933_ENSG00000213347_ENSG00000119950.png
- rsob-14-0029-File010/Melanoma/ENSG00000060656_ENSG00000152894_ENSG00000173482_ENSG00000196090.png
- rsob-14-0029-File010/Melanoma/ENSG00000060709_ENSG00000005379.png
- rsob-14-0029-File010/Melanoma/ENSG00000060982_ENSG00000105552.png
- rsob-14-0029-File010/Melanoma/ENSG00000061492_ENSG00000075290.png
- rsob-14-0029-File010/Melanoma/ENSG00000061676_ENSG00000123338.png
- rsob-14-0029-File010/Melanoma/ENSG00000061938_ENSG00000174292.png
- rsob-14-0029-File010/Melanoma/ENSG00000064012_ENSG00000138794_ENSG00000164305_ENSG00000165806.png
- rsob-14-0029-File010/Melanoma/ENSG00000064651_ENSG00000074803.png
- rsob-14-0029-File010/Melanoma/ENSG00000064652_ENSG00000157734.png
- rsob-14-0029-File010/Melanoma/ENSG00000064726_ENSG00000133243.png
- rsob-14-0029-File010/Melanoma/ENSG00000064999_ENSG00000185046.png
- rsob-14-0029-File010/Melanoma/ENSG00000065029_ENSG00000166478_ENSG00000119725.png
- rsob-14-0029-File010/Melanoma/ENSG00000065060_ENSG00000111647.png
- rsob-14-0029-File010/Melanoma/ENSG00000065135_ENSG00000114353_ENSG00000127955.png
- rsob-14-0029-File010/Melanoma/ENSG00000065243_ENSG00000160447_ENSG00000123143.png
- rsob-14-0029-File010/Melanoma/ENSG00000065413_ENSG00000206560_ENSG00000119509_ENSG00000139645.png
- rsob-14-0029-File010/Melanoma/ENSG00000065491_ENSG00000054611.png
- rsob-14-0029-File010/Melanoma/ENSG00000065609_ENSG00000073921.png
- rsob-14-0029-File010/Melanoma/ENSG00000065802_ENSG00000198881.png
- rsob-14-0029-File010/Melanoma/ENSG00000065833_ENSG00000151376_ENSG00000082212.png
- rsob-14-0029-File010/Melanoma/ENSG00000065882_ENSG00000136111.png
- rsob-14-0029-File010/Melanoma/ENSG00000065883_ENSG00000167258.png
- rsob-14-0029-File010/Melanoma/ENSG00000065911_ENSG00000163738.png
- rsob-14-0029-File010/Melanoma/ENSG00000065978_ENSG00000006047_ENSG00000060138.png
- rsob-14-0029-File010/Melanoma/ENSG00000066027_ENSG00000068971_ENSG00000154001.png
- rsob-14-0029-File010/Melanoma/ENSG00000066032_ENSG00000044115_ENSG00000183230.png
- rsob-14-0029-File010/Melanoma/ENSG00000066056_ENSG00000120156.png
- rsob-14-0029-File010/Melanoma/ENSG00000066135_ENSG00000107077_ENSG00000186280_ENSG00000127663.png
- rsob-14-0029-File010/Melanoma/ENSG00000066322_ENSG00000164181_ENSG00000197977_ENSG00000012660.png
- rsob-14-0029-File010/Melanoma/ENSG00000066336_ENSG00000166211_ENSG00000142539.png
- rsob-14-0029-File010/Melanoma/ENSG00000066382_ENSG00000186732.png
- rsob-14-0029-File010/Melanoma/ENSG00000066777_ENSG00000124198.png
- rsob-14-0029-File010/Melanoma/ENSG00000066933_ENSG00000099331.png
- rsob-14-0029-File010/Melanoma/ENSG00000067057_ENSG00000152556_ENSG00000141959.png
- rsob-14-0029-File010/Melanoma/ENSG00000067141_ENSG00000187323.png
- rsob-14-0029-File010/Melanoma/ENSG00000067208_ENSG00000142459.png
- rsob-14-0029-File010/Melanoma/ENSG00000067606_ENSG00000163558.png
- rsob-14-0029-File010/Melanoma/ENSG00000068024_ENSG00000048052_ENSG00000061273_ENSG00000108840.png
- rsob-14-0029-File010/Melanoma/ENSG00000068078_ENSG00000160867_ENSG00000077782_ENSG00000066468.png
- rsob-14-0029-File010/Melanoma/ENSG00000068615_ENSG00000132563_ENSG00000168476_ENSG00000165476.png
- rsob-14-0029-File010/Melanoma/ENSG00000068697_ENSG00000104341.png
- rsob-14-0029-File010/Melanoma/ENSG00000068724_ENSG00000165914.png
- rsob-14-0029-File010/Melanoma/ENSG00000068745_ENSG00000161896_ENSG00000176095.png
- rsob-14-0029-File010/Melanoma/ENSG00000068781_ENSG00000140022.png
- rsob-14-0029-File010/Melanoma/ENSG00000068976_ENSG00000100504_ENSG00000100994.png
- rsob-14-0029-File010/Melanoma/ENSG00000069424_ENSG00000169282_ENSG00000170049.png
- rsob-14-0029-File010/Melanoma/ENSG00000069869_ENSG00000049759.png
- rsob-14-0029-File010/Melanoma/ENSG00000069956_ENSG00000141639.png
- rsob-14-0029-File010/Melanoma/ENSG00000069974_ENSG00000041353.png
- rsob-14-0029-File010/Melanoma/ENSG00000070081_ENSG00000104805.png
- rsob-14-0029-File010/Melanoma/ENSG00000070501_ENSG00000166169.png
- rsob-14-0029-File010/Melanoma/ENSG00000070718_ENSG00000185009.png
- rsob-14-0029-File010/Melanoma/ENSG00000070759_ENSG00000107140.png
- rsob-14-0029-File010/Melanoma/ENSG00000071051_ENSG00000158092.png
- rsob-14-0029-File010/Melanoma/ENSG00000071054_ENSG00000154310_ENSG00000141503.png
- rsob-14-0029-File010/Melanoma/ENSG00000071073_ENSG00000161013_ENSG00000182050.png
- rsob-14-0029-File010/Melanoma/ENSG00000071205_ENSG00000145819_ENSG00000165895_ENSG00000079482.png
- rsob-14-0029-File010/Melanoma/ENSG00000071282_ENSG00000135269.png
- rsob-14-0029-File010/Melanoma/ENSG00000071537_ENSG00000101251.png
- rsob-14-0029-File010/Melanoma/ENSG00000071575_ENSG00000173334_ENSG00000101255.png
- rsob-14-0029-File010/Melanoma/ENSG00000071909_ENSG00000095777.png
- rsob-14-0029-File010/Melanoma/ENSG00000071967_ENSG00000162144_ENSG00000008283.png
- rsob-14-0029-File010/Melanoma/ENSG00000072042_ENSG00000167536_ENSG00000139988.png
- rsob-14-0029-File010/Melanoma/ENSG00000072201_ENSG00000139517.png
- rsob-14-0029-File010/Melanoma/ENSG00000072274_ENSG00000106327.png
- rsob-14-0029-File010/Melanoma/ENSG00000072310_ENSG00000198911.png
- rsob-14-0029-File010/Melanoma/ENSG00000072682_ENSG00000122884.png
- rsob-14-0029-File010/Melanoma/ENSG00000072786_ENSG00000065613.png
- rsob-14-0029-File010/Melanoma/ENSG00000072803_ENSG00000166167.png
- rsob-14-0029-File010/Melanoma/ENSG00000072849_ENSG00000099958.png
- rsob-14-0029-File010/Melanoma/ENSG00000072858_ENSG00000149577.png
- rsob-14-0029-File010/Melanoma/ENSG00000072864_ENSG00000166579.png
- rsob-14-0029-File010/Melanoma/ENSG00000072958_ENSG00000129354.png
- rsob-14-0029-File010/Melanoma/ENSG00000073067_ENSG00000167600.png
- rsob-14-0029-File010/Melanoma/ENSG00000073350_ENSG00000131899.png
- rsob-14-0029-File010/Melanoma/ENSG00000073711_ENSG00000167393.png
- rsob-14-0029-File010/Melanoma/ENSG00000073734_ENSG00000005471_ENSG00000004846_ENSG00000085563.png
- rsob-14-0029-File010/Melanoma/ENSG00000073756_ENSG00000095303.png
- rsob-14-0029-File010/Melanoma/ENSG00000073792_ENSG00000136231_ENSG00000159217.png
- rsob-14-0029-File010/Melanoma/ENSG00000073803_ENSG00000139625.png
- rsob-14-0029-File010/Melanoma/ENSG00000074047_ENSG00000106571_ENSG00000111087_ENSG00000107249.png
- rsob-14-0029-File010/Melanoma/ENSG00000074054_ENSG00000163539.png
- rsob-14-0029-File010/Melanoma/ENSG00000074211_ENSG00000156475_ENSG00000221914_ENSG00000175470.png
- rsob-14-0029-File010/Melanoma/ENSG00000074603_ENSG00000142002.png
- rsob-14-0029-File010/Melanoma/ENSG00000074800_ENSG00000111674_ENSG00000108515.png
- rsob-14-0029-File010/Melanoma/ENSG00000074964_ENSG00000104728.png
- rsob-14-0029-File010/Melanoma/ENSG00000075035_ENSG00000179314.png
- rsob-14-0029-File010/Melanoma/ENSG00000075151_ENSG00000114867.png
- rsob-14-0029-File010/Melanoma/ENSG00000075303_ENSG00000013306.png
- rsob-14-0029-File010/Melanoma/ENSG00000075340_ENSG00000087274_ENSG00000148700.png
- rsob-14-0029-File010/Melanoma/ENSG00000075391_ENSG00000197283_ENSG00000136848_ENSG00000105122.png
- rsob-14-0029-File010/Melanoma/ENSG00000075420_ENSG00000102531.png
- rsob-14-0029-File010/Melanoma/ENSG00000075426_ENSG00000175592_ENSG00000170345_ENSG00000125740.png
- rsob-14-0029-File010/Melanoma/ENSG00000075429_ENSG00000105605.png
- rsob-14-0029-File010/Melanoma/ENSG00000075539_ENSG00000073910.png
- rsob-14-0029-File010/Melanoma/ENSG00000075618_ENSG00000186765.png
- rsob-14-0029-File010/Melanoma/ENSG00000075624_ENSG00000184009.png
- rsob-14-0029-File010/Melanoma/ENSG00000075651_ENSG00000129219.png
- rsob-14-0029-File010/Melanoma/ENSG00000075711_ENSG00000150672_ENSG00000132535_ENSG00000082458.png
- rsob-14-0029-File010/Melanoma/ENSG00000075790_ENSG00000185825.png
- rsob-14-0029-File010/Melanoma/ENSG00000075884_ENSG00000165322_ENSG00000123329_ENSG00000159314.png
- rsob-14-0029-File010/Melanoma/ENSG00000075975_ENSG00000133606_ENSG00000179455.png
- rsob-14-0029-File010/Melanoma/ENSG00000076053_ENSG00000185272.png
- rsob-14-0029-File010/Melanoma/ENSG00000076555_ENSG00000132142.png
- rsob-14-0029-File010/Melanoma/ENSG00000077044_ENSG00000102780_ENSG00000204466.png
- rsob-14-0029-File010/Melanoma/ENSG00000077157_ENSG00000058272_ENSG00000125503.png
- rsob-14-0029-File010/Melanoma/ENSG00000077254_ENSG00000136878.png
- rsob-14-0029-File010/Melanoma/ENSG00000077312_ENSG00000125870.png
- rsob-14-0029-File010/Melanoma/ENSG00000077380_ENSG00000158560.png
- rsob-14-0029-File010/Melanoma/ENSG00000077522_ENSG00000072110_ENSG00000130402.png
- rsob-14-0029-File010/Melanoma/ENSG00000077585_ENSG00000173264_ENSG00000180998.png
- rsob-14-0029-File010/Melanoma/ENSG00000077684_ENSG00000043143_ENSG00000102221.png
- rsob-14-0029-File010/Melanoma/ENSG00000077935_ENSG00000072501.png
- rsob-14-0029-File010/Melanoma/ENSG00000078114_ENSG00000197893.png
- rsob-14-0029-File010/Melanoma/ENSG00000078269_ENSG00000159082.png
- rsob-14-0029-File010/Melanoma/ENSG00000078328_ENSG00000167281_ENSG00000100320.png
- rsob-14-0029-File010/Melanoma/ENSG00000078369_ENSG00000114450_ENSG00000172354_ENSG00000111664.png
- rsob-14-0029-File010/Melanoma/ENSG00000078900_ENSG00000073282_ENSG00000141510.png
- rsob-14-0029-File010/Melanoma/ENSG00000079102_ENSG00000129993_ENSG00000078699.png
- rsob-14-0029-File010/Melanoma/ENSG00000079150_ENSG00000106080.png
- rsob-14-0029-File010/Melanoma/ENSG00000079156_ENSG00000070882_ENSG00000006025.png
- rsob-14-0029-File010/Melanoma/ENSG00000079277_ENSG00000099875.png
- rsob-14-0029-File010/Melanoma/ENSG00000079308_ENSG00000136205_ENSG00000131746.png
- rsob-14-0029-File010/Melanoma/ENSG00000079335_ENSG00000081377.png
- rsob-14-0029-File010/Melanoma/ENSG00000079691_ENSG00000186648_ENSG00000159753.png
- rsob-14-0029-File010/Melanoma/ENSG00000079739_ENSG00000154330.png
- rsob-14-0029-File010/Melanoma/ENSG00000079841_ENSG00000176406.png
- rsob-14-0029-File010/Melanoma/ENSG00000080007_ENSG00000184735_ENSG00000100201_ENSG00000108654.png
- rsob-14-0029-File010/Melanoma/ENSG00000080200_ENSG00000112297.png
- rsob-14-0029-File010/Melanoma/ENSG00000080298_ENSG00000087903_ENSG00000132005.png
- rsob-14-0029-File010/Melanoma/ENSG00000080503_ENSG00000127616.png
- rsob-14-0029-File010/Melanoma/ENSG00000081019_ENSG00000187257.png
- rsob-14-0029-File010/Melanoma/ENSG00000081026_ENSG00000151276_ENSG00000187391.png
- rsob-14-0029-File010/Melanoma/ENSG00000081248_ENSG00000157388_ENSG00000151067_ENSG00000102001.png
- rsob-14-0029-File010/Melanoma/ENSG00000081277_ENSG00000184363_ENSG00000057294.png
- rsob-14-0029-File010/Melanoma/ENSG00000081320_ENSG00000164543.png
- rsob-14-0029-File010/Melanoma/ENSG00000081985_ENSG00000113594_ENSG00000164509_ENSG00000145623.png
- rsob-14-0029-File010/Melanoma/ENSG00000082014_ENSG00000066117_ENSG00000108604.png
- rsob-14-0029-File010/Melanoma/ENSG00000082126_ENSG00000150054_ENSG00000161647.png
- rsob-14-0029-File010/Melanoma/ENSG00000082146_ENSG00000125695.png
- rsob-14-0029-File010/Melanoma/ENSG00000082153_ENSG00000136261.png
- rsob-14-0029-File010/Melanoma/ENSG00000082258_ENSG00000129315.png
- rsob-14-0029-File010/Melanoma/ENSG00000082512_ENSG00000056558_ENSG00000131323_ENSG00000127191.png
- rsob-14-0029-File010/Melanoma/ENSG00000082701_ENSG00000105723.png
- rsob-14-0029-File010/Melanoma/ENSG00000082996_ENSG00000108523.png
- rsob-14-0029-File010/Melanoma/ENSG00000083097_ENSG00000142197.png
- rsob-14-0029-File010/Melanoma/ENSG00000083312_ENSG00000105576.png
- rsob-14-0029-File010/Melanoma/ENSG00000083444_ENSG00000152952_ENSG00000106397.png
- rsob-14-0029-File010/Melanoma/ENSG00000083857_ENSG00000086570_ENSG00000165323.png
- rsob-14-0029-File010/Melanoma/ENSG00000084070_ENSG00000112305.png
- rsob-14-0029-File010/Melanoma/ENSG00000084234_ENSG00000142192.png
- rsob-14-0029-File010/Melanoma/ENSG00000084444_ENSG00000167930.png
- rsob-14-0029-File010/Melanoma/ENSG00000084628_ENSG00000188580_ENSG00000185942_ENSG00000101198.png
- rsob-14-0029-File010/Melanoma/ENSG00000084652_ENSG00000164440_ENSG00000086712.png
- rsob-14-0029-File010/Melanoma/ENSG00000084676_ENSG00000140396_ENSG00000124151.png
- rsob-14-0029-File010/Melanoma/ENSG00000084710_ENSG00000132294.png
- rsob-14-0029-File010/Melanoma/ENSG00000084731_ENSG00000101350.png
- rsob-14-0029-File010/Melanoma/ENSG00000084764_ENSG00000166974_ENSG00000101367.png
- rsob-14-0029-File010/Melanoma/ENSG00000085449_ENSG00000139668.png
- rsob-14-0029-File010/Melanoma/ENSG00000085491_ENSG00000148339_ENSG00000125648.png
- rsob-14-0029-File010/Melanoma/ENSG00000085662_ENSG00000165568_ENSG00000198074.png
- rsob-14-0029-File010/Melanoma/ENSG00000085788_ENSG00000107651.png
- rsob-14-0029-File010/Melanoma/ENSG00000085831_ENSG00000155158.png
- rsob-14-0029-File010/Melanoma/ENSG00000085832_ENSG00000127527.png
- rsob-14-0029-File010/Melanoma/ENSG00000085871_ENSG00000213316.png
- rsob-14-0029-File010/Melanoma/ENSG00000085978_ENSG00000168010.png
- rsob-14-0029-File010/Melanoma/ENSG00000086015_ENSG00000069020_ENSG00000099308_ENSG00000105613.png
- rsob-14-0029-File010/Melanoma/ENSG00000086061_ENSG00000140403.png
- rsob-14-0029-File010/Melanoma/ENSG00000086300_ENSG00000002919.png
- rsob-14-0029-File010/Melanoma/ENSG00000086619_ENSG00000197930.png
- rsob-14-0029-File010/Melanoma/ENSG00000086696_ENSG00000176387.png
- rsob-14-0029-File010/Melanoma/ENSG00000087053_ENSG00000063601_ENSG00000171100.png
- rsob-14-0029-File010/Melanoma/ENSG00000088179_ENSG00000070159.png
[truncated: 1,915 more entries]
