# Supplementary material for: Identification of 2R-ohnologue gene families displaying the same mutation-load skew in multiple cancers
Source: Open Biol. 2014 May 7;4(5):140029. doi: 10.1098/rsob.140029 (PMC4042849; doi:10.1098/rsob.140029)
Supplement: Supplementary tables S1 to S10 [file rsob140029supp4.xls]

## Sheet: S1
GeneID	ohnologTag	ALL	AML	Bladder	Breast	Cervix	CLL	Colorectum	Esophageal	Glioblastoma	Glioma Low Grade	Head and Neck	Kidney Chromophobe	Kidney Clear Cell	Kidney Papillary	Liver	Lung Adeno	Lung Small Cell	Lung Squamous	Lymphoma B-cell	Medulloblastoma	Melanoma	Myeloma	Neuroblastoma	Ovary	Pancreas	Pilocytic Astrocytoma	Prostate	Stomach	Thyroid	Uterus
ENSG00000110514	0	1	1	1	21	1	2	35	2	4	1	9	0	3	3	15	39	0	12	0	1	29	0	1	5	2	0	2	12	0	29
ENSG00000268358	0	0	0	0	0	0	0	0	0	0	0	0	0	0	0	0	0	0	0	0	0	0	0	0	0	0	0	0	0	0	0
ENSG00000086015	1	0	0	3	42	0	3	31	4	0	4	4	1	3	1	39	72	3	8	3	5	23	0	1	6	8	0	4	8	2	18
ENSG00000166896	0	0	0	0	6	0	0	5	1	2	0	0	0	1	0	3	4	0	2	0	0	7	0	0	0	0	0	1	0	0	4
ENSG00000211769	0	0	0	0	0	0	0	0	0	0	0	1	0	0	0	0	0	0	0	0	0	0	0	0	0	0	0	0	1	0	1
ENSG00000211768	0	0	0	1	0	0	0	0	0	0	0	0	0	0	0	0	0	0	0	0	0	0	0	0	0	0	0	0	0	0	0
ENSG00000211767	0	0	0	0	1	0	0	2	0	0	0	0	0	0	0	0	0	0	0	0	0	0	0	0	0	0	0	0	0	0	0
ENSG00000211766	0	0	0	0	0	0	0	0	0	0	0	0	0	0	0	0	0	0	0	0	0	0	0	0	0	0	0	0	0	0	0
ENSG00000211765	0	0	0	0	0	0	0	0	0	0	0	0	0	0	0	0	1	0	0	0	0	2	0	0	0	0	0	0	0	0	1
ENSG00000211764	0	0	0	0	0	0	0	0	0	0	0	0	0	0	0	0	0	0	0	0	0	1	0	0	0	0	0	0	0	0	0
ENSG00000169740	0	0	0	1	1	0	0	5	0	0	1	1	0	2	0	1	5	0	1	0	0	6	0	0	1	1	0	0	6	0	5
ENSG00000169744	1	1	0	4	115	0	9	7	3	0	0	3	0	0	0	127	352	4	9	21	12	27	0	0	1	20	1	6	4	1	9
ENSG00000261601	0	0	0	0	0	0	0	0	0	0	0	0	0	0	0	0	0	0	0	0	0	0	0	0	0	0	0	0	0	0	0
ENSG00000168298	0	1	0	3	2	1	0	8	2	0	1	4	0	0	0	0	11	0	3	5	0	7	0	0	2	0	0	1	4	2	4
ENSG00000168297	0	0	0	4	13	1	0	8	0	0	0	1	0	2	0	21	31	0	3	2	3	4	0	0	0	2	0	0	6	0	9
ENSG00000078140	0	1	0	0	8	0	1	3	2	0	0	0	0	1	0	16	13	0	0	2	4	4	0	0	1	2	0	0	1	0	3
ENSG00000225103	0	0	0	0	0	0	0	0	0	0	0	0	0	0	0	0	0	0	0	0	0	0	0	0	0	0	0	0	0	0	0
ENSG00000149792	0	0	0	0	4	0	0	1	0	0	0	1	0	0	0	0	3	0	1	0	0	1	0	0	0	2	0	0	3	0	2
ENSG00000141854	0	0	0	0	1	0	0	0	0	0	0	0	0	0	0	0	1	0	0	0	0	0	0	0	0	0	0	0	0	0	0
ENSG00000149798	0	0	0	1	4	0	0	2	0	0	1	1	0	0	0	2	3	0	0	1	0	10	0	0	0	0	0	0	0	0	0
ENSG00000183054	0	0	0	0	0	0	0	1	0	0	0	0	0	0	0	0	0	0	0	0	0	0	0	0	0	0	0	0	0	0	0
ENSG00000250565	0	0	0	1	14	2	0	5	0	0	2	1	0	1	0	6	23	0	0	0	0	5	0	0	0	2	1	2	0	0	6
ENSG00000187961	1	0	0	2	2	0	0	3	4	0	1	5	0	3	0	0	6	0	1	0	0	9	0	0	0	1	0	3	5	0	3
ENSG00000187969	0	0	0	0	1	0	0	2	0	0	1	3	0	1	0	0	9	0	2	0	0	5	0	0	0	0	0	0	2	0	4
ENSG00000162843	0	0	1	3	55	0	2	29	0	0	1	3	0	3	0	20	115	0	8	6	8	12	0	0	3	11	1	5	4	0	22
ENSG00000162849	0	0	0	8	166	2	10	32	6	0	4	11	0	2	0	170	283	2	2	14	18	47	1	1	4	21	1	8	19	0	32
ENSG00000149243	0	0	0	0	7	0	0	3	3	0	1	1	0	0	1	0	3	0	1	0	0	3	0	0	0	1	0	0	0	0	1
ENSG00000184702	1	0	0	3	5	0	0	4	1	0	1	2	1	2	0	2	9	1	1	0	0	8	0	0	0	2	0	0	2	0	8
ENSG00000184708	0	0	0	6	11	1	0	19	1	0	1	1	1	4	1	14	18	0	7	0	4	8	0	2	1	3	0	0	4	1	14
ENSG00000184709	0	0	0	0	0	0	0	1	0	0	0	1	0	0	0	0	1	0	0	1	0	1	0	0	0	0	0	0	0	0	0
ENSG00000163462	1	0	0	3	4	0	2	21	1	1	1	5	0	1	1	0	10	1	5	0	1	16	0	0	2	3	0	1	10	2	11
ENSG00000163463	0	0	0	5	6	0	2	24	1	1	1	6	0	2	1	5	13	1	5	0	2	20	0	0	2	3	0	1	10	2	16
ENSG00000163464	1	0	0	0	2	0	0	8	0	0	1	1	0	0	2	1	8	1	1	0	0	25	0	0	1	0	0	2	4	1	2
ENSG00000163466	0	0	0	3	7	1	0	5	0	0	0	3	0	1	1	5	8	0	0	2	1	2	0	1	2	1	0	0	2	0	1
ENSG00000163467	0	0	0	1	2	0	0	2	0	0	0	1	0	0	0	2	8	0	0	0	0	3	0	0	0	1	0	2	0	0	1
ENSG00000163468	0	0	0	5	19	0	2	8	2	0	0	3	0	0	0	10	36	2	4	0	0	9	1	1	1	4	0	3	5	0	9
ENSG00000162599	1	1	1	1	94	0	15	14	0	0	1	1	2	2	0	158	182	2	3	18	18	12	0	1	0	11	2	3	6	1	8
ENSG00000162598	0	0	0	2	17	0	0	13	2	0	0	7	0	0	0	20	42	2	6	10	3	26	0	0	3	3	0	0	3	0	7
ENSG00000101115	1	0	0	5	10	1	0	28	6	0	1	3	0	5	2	9	40	1	8	2	1	49	0	1	5	1	0	3	12	0	37
ENSG00000162592	0	0	0	3	5	0	0	11	2	0	0	4	0	1	0	5	23	1	8	0	3	20	0	0	2	0	0	0	3	1	8
ENSG00000029364	0	0	0	0	13	1	1	6	0	0	2	2	0	0	1	10	26	0	1	0	2	4	0	0	1	0	0	1	5	0	7
ENSG00000029363	0	0	0	9	11	0	1	37	3	0	3	9	1	4	0	9	58	5	20	0	4	77	0	2	1	0	0	3	18	0	16
ENSG00000162595	0	0	0	1	3	0	0	1	0	0	0	3	0	0	0	1	9	0	3	1	1	7	1	0	1	0	0	1	4	0	6
ENSG00000162594	0	0	0	5	16	0	2	10	1	0	4	1	0	1	0	14	57	0	3	0	6	13	0	0	1	2	0	1	8	0	9
ENSG00000118640	0	0	0	0	1	0	0	1	0	0	1	0	0	0	0	5	8	0	0	0	0	1	0	0	0	1	0	1	0	0	2
ENSG00000115073	1	0	0	1	1	0	0	9	0	0	0	3	0	0	1	1	9	1	0	0	0	9	0	1	0	0	0	0	5	0	3
ENSG00000253148	0	0	0	0	22	0	0	7	1	0	1	3	0	0	1	27	67	0	2	1	4	10	0	0	2	2	1	0	3	0	5
ENSG00000213853	0	0	0	1	12	0	0	6	0	0	1	1	0	2	0	10	13	1	1	2	1	2	0	0	1	1	0	0	1	0	6
ENSG00000213859	1	0	0	3	0	0	0	6	0	0	1	2	0	0	0	0	5	0	1	0	0	7	0	0	0	0	0	0	2	0	2
ENSG00000229300	0	0	0	0	0	0	0	0	0	0	0	0	0	0	0	0	0	0	0	0	0	0	0	0	0	0	0	0	0	0	0
ENSG00000262840	0	0	0	0	0	0	0	0	0	0	0	0	0	0	0	0	0	0	0	0	0	0	0	0	0	0	0	0	0	0	0
ENSG00000055070	0	0	0	0	8	0	1	2	0	0	0	0	0	0	0	5	15	0	0	1	0	2	0	0	1	1	0	2	1	0	3
ENSG00000155719	0	0	1	1	22	0	0	24	4	0	4	5	0	1	0	6	56	3	4	1	1	32	0	1	2	2	0	1	5	1	12
ENSG00000162337	1	0	1	4	31	2	1	18	2	0	2	7	0	3	2	22	65	4	9	3	4	52	0	0	0	5	1	1	11	2	16
ENSG00000155714	0	0	0	0	7	0	0	1	1	0	1	1	0	0	0	5	7	0	1	1	1	4	0	0	0	2	0	0	1	0	5
ENSG00000182010	1	0	0	2	10	0	1	10	0	0	1	4	1	6	0	25	12	0	5	0	5	4	0	0	0	2	0	3	4	0	8
ENSG00000182013	0	0	0	2	3	1	0	14	4	0	0	4	0	0	0	3	6	0	5	0	0	9	0	0	0	0	0	2	3	0	8
ENSG00000164659	1	0	0	3	43	0	3	23	4	0	2	2	0	5	0	91	102	1	5	4	3	30	0	0	6	14	0	4	7	0	22
ENSG00000178372	0	0	0	0	2	0	0	3	1	0	1	0	0	0	0	0	7	0	1	0	0	11	0	0	0	0	0	0	2	0	2
ENSG00000164651	1	0	0	0	0	0	0	4	1	0	0	3	0	1	0	0	6	0	1	0	0	6	0	0	0	1	0	1	3	0	3
ENSG00000164654	0	0	0	4	7	0	1	14	0	0	3	4	0	2	0	15	28	0	8	2	1	10	1	2	0	2	0	2	9	0	9
ENSG00000161021	1	0	0	2	10	3	1	15	2	0	1	3	0	3	4	10	29	1	5	2	0	14	0	1	1	0	1	3	5	0	5
ENSG00000254692	0	0	0	0	10	1	0	32	4	0	0	3	0	3	0	8	21	1	3	1	0	17	0	1	6	0	0	5	7	1	8
ENSG00000257341	0	0	0	1	1	0	0	2	0	0	1	0	0	0	0	0	2	0	0	0	0	1	0	0	0	0	0	0	1	0	0
ENSG00000261603	0	0	0	0	4	0	0	0	0	0	0	0	0	0	0	4	3	0	0	1	0	0	0	0	0	0	0	0	0	0	0
ENSG00000119509	1	0	0	1	40	1	3	16	2	0	2	2	1	1	1	34	74	1	1	5	3	15	0	0	3	5	0	5	17	0	14
ENSG00000165309	0	5	0	4	24	0	2	15	1	0	3	3	0	2	0	41	105	1	4	3	0	18	0	0	1	3	0	2	9	1	19
ENSG00000165304	0	0	0	0	23	0	2	26	0	0	0	2	0	5	0	15	37	1	2	2	6	3	0	1	3	0	0	1	4	0	10
ENSG00000165300	1	0	0	4	4	1	0	44	8	1	3	21	0	7	0	3	47	1	15	2	1	16	0	0	4	0	0	2	32	0	24
ENSG00000101608	1	0	1	1	5	0	1	2	0	0	0	0	0	2	0	3	2	0	0	0	0	1	0	0	0	0	0	0	1	0	1
ENSG00000101605	1	0	1	7	23	0	2	21	4	1	2	11	0	5	0	22	58	0	12	3	9	36	2	2	4	5	0	5	6	2	43
ENSG00000170100	1	0	0	1	5	0	0	9	0	0	0	1	0	1	2	2	9	0	6	1	0	13	0	1	1	1	0	2	4	0	13
ENSG00000198791	1	0	0	0	6	0	0	9	0	1	1	0	0	0	0	1	13	0	1	1	0	4	0	0	0	0	0	0	3	1	5
ENSG00000198792	1	0	0	1	11	0	1	4	2	0	1	1	1	0	0	6	13	0	1	2	0	12	0	0	0	0	0	1	4	0	1
ENSG00000198793	0	0	0	2	45	2	0	65	7	6	6	9	2	37	3	27	88	5	13	5	6	40	1	0	8	3	1	6	21	0	58
ENSG00000198794	1	0	0	3	8	0	0	4	0	0	0	0	0	1	0	12	17	0	0	1	3	21	0	0	1	3	0	0	2	0	3
ENSG00000198795	1	0	0	6	77	1	4	50	18	0	1	14	1	3	2	175	248	12	24	14	5	17	1	1	7	14	0	4	19	1	17
ENSG00000197779	0	0	0	1	53	1	4	33	2	0	4	4	0	0	0	17	58	3	7	6	5	29	0	0	4	3	0	1	9	0	30
ENSG00000198797	1	0	1	2	52	2	5	29	8	0	2	9	0	4	0	56	166	1	16	5	2	93	2	0	3	8	0	0	14	0	21
ENSG00000198798	0	0	0	0	3	0	0	7	2	0	2	7	0	2	0	0	15	1	2	0	0	15	0	0	1	0	0	0	3	1	11
ENSG00000197776	0	0	0	1	9	0	0	2	0	0	1	1	0	1	1	8	17	0	2	2	0	1	0	0	0	5	0	0	1	0	4
ENSG00000197775	0	0	0	0	0	0	0	0	0	0	0	0	0	0	0	1	0	0	0	0	0	0	0	0	0	0	0	0	0	0	0
ENSG00000197774	1	0	0	1	2	0	0	10	0	0	0	1	0	2	0	0	5	1	4	0	0	2	0	0	0	2	0	3	7	2	2
ENSG00000175556	1	0	0	1	17	2	2	10	1	1	1	1	0	3	0	8	33	0	8	0	2	12	0	0	2	1	0	1	3	0	18
ENSG00000197771	0	0	0	1	9	0	1	12	1	0	0	1	0	0	1	11	25	0	3	0	3	4	0	1	1	1	0	0	2	0	9
ENSG00000161682	0	0	0	0	1	0	0	7	0	0	0	0	0	0	0	2	4	0	0	0	0	0	0	0	0	0	0	0	1	0	1
ENSG00000161681	0	0	1	7	22	2	1	39	5	0	2	5	1	2	1	12	65	0	6	3	4	47	1	0	1	4	0	2	17	2	18
ENSG00000100288	1	0	0	4	7	1	1	3	1	0	1	1	0	1	0	2	9	0	1	0	2	5	0	0	0	2	0	0	3	0	6
ENSG00000183864	1	0	0	0	1	2	0	5	0	0	1	3	0	2	0	2	6	1	2	0	0	5	0	0	2	0	0	0	5	0	4
ENSG00000183862	1	0	0	1	3	0	1	15	6	0	2	4	0	1	1	2	43	3	9	0	1	53	1	0	3	0	0	2	5	1	14
ENSG00000168291	0	0	0	1	3	0	0	6	0	1	0	0	0	1	0	1	0	1	0	0	0	5	0	0	1	0	0	0	3	0	5
ENSG00000167680	1	0	0	3	4	0	1	8	1	0	3	3	1	0	0	3	22	1	2	0	2	15	0	0	0	1	0	1	3	1	5
ENSG00000124217	0	0	0	4	0	0	0	7	1	0	0	4	0	2	2	1	18	2	1	0	0	10	0	0	2	1	0	1	7	1	2
ENSG00000124214	1	0	0	3	24	0	0	16	0	0	2	4	0	0	1	14	32	1	2	1	3	17	0	0	4	3	0	1	5	0	7
ENSG00000124215	1	0	0	2	20	0	3	24	3	1	0	4	0	1	1	22	34	0	6	3	2	27	1	0	5	5	1	3	11	1	18
ENSG00000124212	1	0	0	2	17	0	0	9	1	0	1	3	0	0	0	11	33	2	2	2	2	21	0	0	1	0	0	1	5	0	5
ENSG00000247596	0	0	0	2	5	0	0	5	1	1	0	4	0	1	1	2	6	0	2	0	2	5	0	0	0	1	0	0	1	1	4
ENSG00000231618	0	0	0	0	0	0	0	0	0	0	0	0	0	0	0	0	0	0	0	0	0	0	0	0	0	0	0	0	0	0	0
ENSG00000161970	0	0	0	1	2	0	0	0	0	0	0	1	0	0	0	2	2	0	0	0	0	1	0	1	0	0	0	0	1	0	0
ENSG00000175073	0	0	0	6	19	2	0	23	3	1	0	6	0	6	0	9	18	0	11	0	1	12	0	0	2	2	0	2	12	0	20
ENSG00000161973	0	0	0	1	8	0	1	8	1	0	0	2	0	0	0	2	11	0	1	0	0	9	0	1	1	1	0	0	4	1	3
ENSG00000255275	0	0	0	1	11	1	0	32	2	0	5	0	0	2	1	24	34	0	3	3	3	39	0	0	2	3	0	2	5	1	19
ENSG00000160087	0	0	0	1	7	2	1	3	0	0	0	2	0	2	0	2	17	0	1	0	1	8	0	0	0	0	0	0	4	0	1
ENSG00000036054	0	1	0	0	15	1	0	9	1	0	1	0	0	0	0	10	28	0	6	1	1	5	0	0	1	0	0	3	2	0	10
ENSG00000262552	0	0	0	0	0	0	0	0	0	0	0	0	0	0	0	0	0	0	0	0	0	0	0	0	0	0	0	0	0	0	0
ENSG00000262556	0	0	0	0	0	0	0	0	0	0	0	0	0	0	0	0	0	0	0	0	0	0	0	0	0	0	0	0	0	0	0
ENSG00000002587	0	1	1	1	13	0	0	4	0	0	0	1	1	0	0	19	20	1	2	1	3	21	0	0	1	0	0	0	2	1	6
ENSG00000002586	0	0	0	0	2	1	1	1	0	0	0	2	0	1	1	0	14	0	3	0	0	5	0	0	0	0	0	0	0	0	0
ENSG00000177954	1	0	0	0	1	0	0	1	0	0	0	1	0	1	0	0	2	0	0	1	0	5	0	0	0	0	0	0	0	0	1
ENSG00000177951	0	0	0	0	9	0	0	6	2	1	1	4	0	4	0	5	28	0	0	0	1	10	0	0	0	1	0	2	0	0	3
ENSG00000198242	0	0	0	1	3	0	0	3	1	0	0	0	0	0	0	1	5	0	1	0	0	0	0	0	1	0	0	1	1	0	5
ENSG00000198246	0	0	0	3	15	0	1	6	1	0	2	0	0	2	1	6	21	0	0	1	1	15	0	1	0	1	0	1	6	0	9
ENSG00000135917	1	0	0	1	7	0	0	14	1	0	0	7	0	5	0	8	28	1	0	1	1	7	0	1	2	2	0	0	6	0	11
ENSG00000135916	1	0	0	1	3	0	1	3	0	0	0	1	0	1	1	4	7	1	0	0	1	9	0	0	0	0	0	0	2	1	6
ENSG00000135914	1	0	0	3	5	0	0	6	1	0	2	2	0	1	1	4	9	1	3	0	1	6	1	1	0	1	0	0	6	1	4
ENSG00000135913	0	0	0	2	23	2	3	8	0	0	2	1	0	6	0	35	29	0	3	4	1	15	0	0	2	3	0	4	6	1	14
ENSG00000135912	0	0	0	3	9	0	0	13	2	0	1	7	0	1	1	4	26	2	8	2	2	28	0	1	2	0	0	1	10	0	17
ENSG00000092148	0	0	0	14	30	2	1	28	2	0	2	12	0	2	1	26	57	4	4	2	1	26	2	1	5	1	0	3	13	0	24
ENSG00000034693	0	0	0	1	4	0	0	12	0	0	2	1	0	0	0	5	7	2	0	0	1	4	0	0	2	0	0	0	3	0	3
ENSG00000135919	1	0	0	2	12	1	0	18	0	1	0	1	0	2	0	11	40	1	2	3	3	4	0	1	3	3	0	1	4	0	9
ENSG00000176396	0	1	0	3	0	0	0	2	3	0	0	2	0	0	0	0	6	0	1	0	0	1	0	0	0	0	0	0	0	0	1
ENSG00000176390	0	0	0	1	9	1	0	9	1	0	1	1	0	2	0	14	23	1	4	3	3	2	0	0	0	1	0	1	2	0	4
ENSG00000176393	1	0	0	2	6	0	0	5	1	0	3	2	0	2	0	6	13	0	2	0	0	12	0	0	2	0	0	0	5	0	10
ENSG00000176399	0	0	0	1	4	0	0	3	0	2	1	3	0	1	0	1	5	0	3	0	0	10	0	0	0	1	0	1	3	0	2
ENSG00000083635	0	0	0	0	6	1	0	6	0	0	2	0	0	0	0	12	16	0	2	2	1	7	0	0	0	2	0	1	4	0	3
ENSG00000147873	0	0	0	0	0	0	0	9	0	0	1	0	0	0	0	1	4	1	1	0	0	6	0	0	1	0	0	0	2	0	6
ENSG00000247626	0	0	0	0	3	0	0	7	1	1	1	7	0	2	1	3	19	0	2	0	0	3	0	0	1	0	0	3	2	0	9
ENSG00000167536	1	0	0	2	3	0	0	4	0	0	0	2	0	2	0	0	2	0	0	0	0	2	0	0	0	0	0	1	1	0	4
ENSG00000167535	1	0	0	0	3	0	0	8	1	0	0	1	0	0	0	0	4	0	4	0	0	11	0	1	0	0	0	0	1	1	3
ENSG00000188886	0	0	1	1	4	1	0	7	0	0	2	2	0	2	1	5	24	1	2	1	0	18	0	0	1	0	0	2	4	0	7
ENSG00000188883	0	0	0	1	4	0	0	2	0	1	0	0	0	1	0	6	16	0	3	1	2	3	0	1	0	1	0	0	4	0	1
ENSG00000188888	1	0	0	13	12	3	0	43	1	0	3	17	0	4	0	0	22	3	2	1	0	64	0	2	2	4	0	0	12	3	35
ENSG00000094796	0	0	0	1	4	2	1	15	0	0	0	3	0	2	0	2	22	1	3	0	0	21	0	0	0	1	0	3	1	0	9
ENSG00000237289	0	0	0	0	2	0	0	2	1	0	0	1	0	0	0	0	2	0	1	1	0	3	0	0	0	0	0	1	2	0	0
ENSG00000237284	0	0	0	0	0	0	0	0	0	0	0	0	0	0	0	0	0	0	0	0	0	0	0	0	0	0	0	0	0	0	0
ENSG00000101327	0	0	0	0	6	0	0	10	1	0	0	2	0	1	0	2	29	3	11	1	1	17	0	0	1	0	0	1	2	0	4
ENSG00000049192	1	0	0	6	81	2	5	21	4	0	1	3	0	1	0	105	193	3	6	14	7	95	1	0	2	12	1	3	5	1	18
ENSG00000101323	1	0	1	1	16	0	2	16	4	0	0	8	0	0	1	13	57	1	6	3	3	9	0	1	2	2	0	2	8	0	4
ENSG00000237136	0	0	0	3	14	0	1	2	1	0	0	1	0	1	0	23	50	0	3	4	3	9	0	0	0	3	0	1	1	0	7
ENSG00000129562	0	0	0	0	8	0	0	3	0	0	1	0	0	0	0	3	7	0	0	0	0	2	0	0	2	0	0	1	0	0	2
ENSG00000177047	0	0	0	0	1	0	0	1	1	0	1	1	0	1	0	0	8	1	0	0	0	10	1	0	1	0	0	0	1	0	6
ENSG00000129566	0	0	0	7	18	1	0	40	6	0	9	9	1	3	4	14	71	6	9	1	0	49	0	1	8	0	0	4	27	2	19
ENSG00000177045	0	0	0	1	3	1	0	7	0	0	0	2	0	1	0	0	5	0	1	1	0	4	0	0	1	0	0	0	1	2	5
ENSG00000154252	1	0	0	1	6	0	0	11	0	0	0	1	0	1	0	1	18	1	2	0	0	3	0	0	0	0	0	1	0	0	0
ENSG00000141232	1	0	0	6	9	0	0	8	1	0	1	1	0	2	1	1	4	0	0	0	0	5	0	0	1	0	0	0	1	0	3
ENSG00000172673	0	1	1	3	45	1	6	24	3	0	1	8	0	3	0	71	127	3	11	15	7	65	0	0	2	6	0	3	8	2	20
ENSG00000172671	0	0	0	2	10	1	0	5	2	0	1	1	0	2	0	11	23	0	2	1	0	12	0	0	2	2	0	0	10	0	17
ENSG00000236428	0	0	0	0	0	0	0	0	0	0	0	0	0	0	0	0	0	0	0	0	0	0	0	0	0	0	0	0	0	0	0
ENSG00000223766	0	0	0	0	0	0	0	0	0	0	0	0	0	0	0	0	0	0	0	0	0	0	0	0	0	0	0	0	0	0	0
ENSG00000223767	0	0	0	0	0	0	0	0	0	0	0	0	0	0	0	0	0	0	0	0	0	0	0	0	0	0	0	0	0	0	0
ENSG00000236424	0	0	0	0	0	0	0	0	0	0	0	0	0	0	0	0	0	0	0	0	0	0	0	0	0	0	0	0	0	0	0
ENSG00000136750	1	0	0	2	29	0	3	17	4	1	1	5	0	0	0	41	115	2	12	2	3	30	1	0	2	2	0	5	6	2	15
ENSG00000136754	1	0	0	4	21	0	4	7	1	1	0	4	0	2	0	31	23	1	4	0	0	8	0	0	1	1	0	0	5	0	11
ENSG00000136758	0	0	0	6	17	0	0	16	1	0	1	3	0	4	0	10	19	1	0	0	1	12	0	1	1	2	0	1	4	0	15
ENSG00000270783	0	0	0	0	0	0	0	0	0	0	0	0	0	0	0	0	0	0	0	0	0	0	0	0	0	0	0	0	0	0	0
ENSG00000270784	0	0	0	0	0	0	0	0	0	0	0	0	0	0	0	0	0	0	0	0	0	0	0	0	0	0	0	0	0	0	0
ENSG00000270786	0	0	0	0	0	0	0	0	0	0	0	0	0	0	0	0	0	0	0	0	0	0	0	0	0	0	0	0	0	0	0
ENSG00000270787	0	0	0	0	0	0	0	0	0	0	0	0	0	0	0	0	0	0	0	0	0	0	0	0	0	0	0	0	0	0	0
ENSG00000249087	0	0	0	2	0	0	1	0	1	0	0	0	1	1	0	0	3	0	0	0	0	1	0	0	0	0	0	0	0	1	1
ENSG00000116014	1	0	0	0	1	1	0	0	0	0	0	0	0	1	0	1	2	0	0	0	0	1	0	0	0	0	0	0	0	0	1
ENSG00000116017	1	0	0	0	7	0	0	6	3	0	0	0	0	0	0	2	19	0	1	3	2	6	0	0	0	0	0	1	3	1	6
ENSG00000116016	1	0	1	4	18	2	4	13	0	0	2	6	0	3	0	20	30	1	3	1	3	19	0	0	1	5	0	3	5	0	17
ENSG00000197674	0	0	0	0	1	0	0	0	0	0	0	0	0	0	0	1	0	0	0	0	0	0	0	0	0	0	0	0	0	0	0
ENSG00000172890	0	0	0	4	12	0	0	8	1	0	3	3	0	1	0	14	33	2	6	0	3	15	0	0	2	2	0	1	10	1	6
ENSG00000271255	0	0	0	0	0	0	0	0	0	0	0	0	0	0	0	0	0	0	0	0	0	0	0	0	0	0	0	0	0	0	0
ENSG00000271254	0	0	0	0	0	0	0	0	0	0	0	0	0	0	0	0	0	0	0	0	0	0	0	0	0	0	0	0	0	0	0
ENSG00000271256	0	0	0	0	0	0	0	0	0	0	0	0	0	0	0	0	0	0	0	0	0	0	0	0	0	0	0	0	0	0	0
ENSG00000270122	0	0	2	2	5	2	1	21	0	0	1	6	0	4	1	2	37	2	10	1	0	23	0	0	3	1	2	4	7	1	8
ENSG00000174099	1	0	0	0	68	1	4	17	0	1	0	1	0	1	0	71	162	0	0	7	11	16	0	0	0	5	0	4	2	1	4
ENSG00000224234	0	0	0	0	0	0	0	0	0	0	0	0	0	0	0	0	0	0	0	0	0	0	0	0	0	0	0	0	0	0	0
ENSG00000137409	1	0	0	1	9	0	1	1	1	0	3	2	1	1	1	0	4	0	1	1	0	0	0	1	0	0	0	1	3	0	4
ENSG00000174093	0	0	0	0	20	0	2	0	1	0	1	1	0	0	0	11	55	0	0	0	0	12	0	0	0	1	0	1	1	0	7
ENSG00000137404	0	0	0	0	1	0	0	4	0	0	0	1	0	0	0	0	3	0	0	1	0	4	0	0	0	0	0	0	1	0	1
ENSG00000137403	0	0	0	0	0	0	0	0	0	0	0	0	0	0	0	0	0	0	0	0	0	0	0	0	0	0	0	0	0	0	0
ENSG00000235194	0	0	0	0	0	0	0	0	0	0	0	0	0	0	0	1	3	0	0	0	0	0	0	0	0	0	0	0	0	0	0
ENSG00000060138	1	0	0	0	6	0	0	3	1	0	0	1	0	2	0	11	13	1	4	2	2	4	0	0	1	1	1	0	6	1	5
ENSG00000044012	0	0	0	0	0	0	0	2	0	0	0	0	0	0	0	0	7	1	0	0	0	7	0	0	0	0	1	0	0	1	2
ENSG00000130758	1	0	0	2	5	0	0	13	2	0	1	4	1	3	0	9	20	0	0	1	3	14	0	0	2	1	0	1	10	0	14
ENSG00000231852	0	0	0	1	1	1	0	2	1	0	0	1	0	1	0	0	3	0	2	0	0	24	0	1	0	0	0	1	2	0	10
ENSG00000231850	0	0	0	0	1	0	0	0	0	0	0	0	0	0	0	0	0	0	0	0	0	0	0	0	0	0	0	0	0	0	0
ENSG00000130751	1	0	0	2	17	0	0	7	2	0	0	0	0	1	0	1	18	0	1	0	0	15	0	1	1	4	0	1	3	0	4
ENSG00000130755	1	0	0	0	1	0	0	3	0	0	0	0	0	0	0	4	9	0	1	0	0	2	0	0	0	0	0	1	1	0	0
ENSG00000009694	1	1	1	8	192	5	21	114	5	0	9	23	0	7	3	133	355	6	35	31	54	125	4	1	13	38	3	7	34	1	81
ENSG00000206150	0	0	0	1	0	1	0	4	1	0	0	0	0	0	0	0	5	0	3	0	0	8	0	0	0	0	0	1	1	0	2
ENSG00000110756	0	0	1	2	5	0	0	13	4	0	3	4	0	4	1	8	23	0	4	3	0	11	0	0	1	1	0	2	4	0	8
ENSG00000134278	1	0	0	1	34	0	1	12	1	0	1	4	0	1	0	51	48	1	3	6	5	11	1	0	2	4	0	3	5	0	11
ENSG00000064726	1	0	1	2	22	0	1	12	1	1	3	4	0	0	0	12	13	1	0	0	1	4	0	0	1	0	0	2	6	0	4
ENSG00000072506	0	0	0	1	3	0	0	4	0	0	0	0	0	0	0	0	5	0	1	1	0	3	0	1	0	0	0	0	0	0	8
ENSG00000181135	0	0	0	0	9	0	0	2	0	0	2	3	0	1	0	4	16	0	5	0	2	5	0	0	0	3	1	1	1	0	3
ENSG00000134183	1	0	0	0	7	0	0	6	1	0	0	2	0	1	0	2	5	0	1	0	0	7	1	0	0	1	0	1	2	0	6
ENSG00000069712	0	0	1	0	10	0	0	17	0	0	0	0	0	2	0	8	7	0	0	0	0	2	0	0	0	1	0	1	5	0	18
ENSG00000134186	0	0	0	1	6	0	0	9	1	0	0	1	0	3	0	0	11	1	1	0	1	1	1	0	2	0	0	1	2	2	16
ENSG00000134184	0	0	0	0	2	0	0	2	0	0	0	0	0	2	1	1	4	0	0	0	0	1	0	0	0	0	0	0	1	0	2
ENSG00000262716	0	0	0	0	0	0	0	0	0	0	0	0	0	0	0	0	0	0	0	0	0	0	0	0	0	0	0	0	0	0	0
ENSG00000262717	0	0	0	0	0	0	0	0	0	0	0	0	0	0	0	0	0	0	0	0	0	0	0	0	0	0	0	0	0	0	0
ENSG00000145191	0	3	0	31	148	13	6	197	27	2	11	68	3	19	4	125	362	19	90	10	18	223	5	3	22	26	4	24	95	6	143
ENSG00000145192	0	0	0	3	2	0	0	4	1	0	0	2	0	3	1	5	13	2	4	0	1	11	0	0	0	0	1	3	3	0	5
ENSG00000037042	0	0	0	3	2	0	0	10	0	0	1	2	0	1	0	1	6	2	2	0	0	7	0	0	0	0	0	1	3	0	6
ENSG00000260623	0	0	0	0	0	0	0	0	0	0	0	0	0	0	0	0	0	0	0	0	0	0	0	0	0	0	0	0	0	0	0
ENSG00000078487	0	0	0	2	13	0	0	13	1	0	2	1	0	3	1	3	15	1	3	1	2	21	0	1	1	3	0	2	2	1	8
ENSG00000042753	0	0	0	1	3	0	0	1	0	0	0	0	0	0	0	3	4	0	0	1	1	5	0	0	0	0	0	0	1	0	2
ENSG00000183542	0	0	0	2	0	0	0	5	0	0	0	1	0	1	0	2	4	1	1	0	0	8	0	0	0	1	0	1	1	0	8
ENSG00000214670	0	0	0	0	2	0	0	0	0	0	0	0	0	0	0	3	7	0	0	0	0	0	0	0	0	0	0	0	0	0	0
ENSG00000105855	1	0	0	2	23	0	4	17	0	0	2	5	0	2	0	54	54	1	6	0	5	35	0	0	0	1	0	2	14	1	10
ENSG00000105854	0	0	0	2	4	0	1	6	2	0	0	2	0	0	0	12	7	0	1	0	1	2	0	0	0	0	0	2	2	0	6
ENSG00000111481	1	1	0	0	13	1	0	1	0	0	0	3	0	1	0	9	21	0	3	0	0	6	1	0	1	1	0	1	1	2	1
ENSG00000105856	0	0	0	0	5	0	0	6	1	0	0	4	0	0	0	13	11	0	3	0	2	6	0	0	0	0	0	1	3	0	4
ENSG00000105851	1	0	0	4	11	0	1	60	6	9	4	16	0	3	0	19	76	3	24	0	2	41	0	0	3	1	0	7	16	2	26
ENSG00000079689	0	0	0	1	6	0	1	13	0	0	2	3	0	1	2	10	27	0	2	2	5	20	0	0	1	2	0	1	1	0	8
ENSG00000105852	0	2	0	1	9	1	0	17	2	0	1	5	0	2	0	7	19	1	1	2	2	7	0	0	2	0	0	2	2	0	7
ENSG00000142252	0	0	0	1	9	0	0	4	0	0	1	1	0	1	0	3	6	0	2	1	1	0	0	0	2	0	0	1	2	0	3
ENSG00000012174	0	0	0	1	15	0	1	15	2	0	2	8	0	1	2	6	26	2	5	2	0	16	0	0	1	0	0	2	10	1	23
ENSG00000135587	0	0	0	2	0	0	0	5	1	0	0	1	0	0	1	1	4	0	1	0	0	3	0	0	0	0	0	0	1	1	8
ENSG00000071082	0	0	0	5	3	0	0	9	1	0	0	4	0	2	0	10	8	1	1	0	0	3	1	0	0	0	0	0	4	0	15
ENSG00000139780	0	0	0	2	4	0	0	5	0	0	1	2	0	0	0	1	5	0	0	0	1	5	0	0	0	1	0	0	1	0	5
ENSG00000180660	1	0	0	1	4	0	0	8	3	0	2	5	0	3	0	3	7	0	4	0	1	7	0	0	2	1	0	0	6	1	10
ENSG00000135638	1	0	0	2	8	1	0	3	0	0	0	1	0	0	0	1	16	0	2	1	3	4	0	0	0	1	0	0	3	0	0
ENSG00000180667	0	0	0	1	1	1	0	6	0	0	0	1	0	1	0	1	1	0	1	0	0	4	0	0	1	0	0	0	2	0	7
ENSG00000188419	0	2	0	0	72	0	1	9	0	0	2	3	0	1	0	34	66	2	4	10	6	6	1	0	1	8	2	2	4	0	16
ENSG00000135632	0	0	0	2	4	1	0	12	0	0	1	2	0	0	0	0	7	1	1	0	0	7	0	0	0	2	0	0	2	0	6
ENSG00000135631	0	0	0	4	16	1	2	9	1	0	3	7	0	4	1	14	37	3	2	2	6	17	0	0	3	6	1	2	4	0	12
ENSG00000135636	1	0	2	7	57	1	6	50	9	0	7	9	0	4	0	44	177	3	21	10	6	103	0	0	6	13	0	3	14	0	31
ENSG00000135637	0	0	0	6	7	0	0	9	3	1	1	2	0	0	1	2	17	1	2	1	1	9	0	0	1	1	0	3	4	0	7
ENSG00000147155	0	0	0	0	2	0	0	11	0	0	0	0	0	0	0	0	8	0	0	1	1	0	0	0	2	0	0	1	1	0	6
ENSG00000114503	1	0	0	0	5	0	0	5	1	0	0	3	0	0	0	3	1	0	0	0	0	1	0	0	0	0	0	0	1	0	5
ENSG00000263440	0	0	0	0	0	0	0	0	0	0	0	0	0	0	0	0	0	0	0	0	0	0	0	0	0	0	0	0	0	0	0
ENSG00000268954	0	0	0	0	0	0	0	0	0	0	0	0	0	0	0	0	0	0	0	0	0	0	0	0	0	0	0	0	0	0	0
ENSG00000169836	1	1	1	3	29	0	4	24	2	0	0	5	0	4	0	51	128	3	5	10	11	44	1	0	3	6	1	2	7	1	18
ENSG00000261972	0	0	0	0	0	0	0	0	0	0	0	0	0	0	0	0	0	0	0	0	0	0	0	0	0	0	0	0	0	0	0
ENSG00000261975	0	0	0	0	0	0	0	0	0	0	0	0	0	0	0	0	0	0	0	0	0	0	0	0	0	0	0	0	0	0	0
ENSG00000261974	0	0	0	0	0	0	0	0	0	0	0	0	0	0	0	0	0	0	0	0	0	0	0	0	0	0	0	0	0	0	0
ENSG00000263192	0	0	0	0	0	0	0	0	0	0	0	0	0	0	0	0	0	0	0	0	0	0	0	0	0	0	0	0	0	0	0
ENSG00000263194	0	0	0	0	0	0	0	0	0	0	0	0	0	0	0	0	0	0	0	0	0	0	0	0	0	0	0	0	0	0	0
ENSG00000162591	0	0	0	5	15	0	3	18	4	0	0	3	0	2	1	18	47	0	2	2	1	15	0	0	0	5	0	1	11	2	11
ENSG00000125255	1	0	0	1	8	0	0	9	1	0	1	0	0	0	0	7	33	2	5	0	2	34	0	0	3	1	0	2	2	0	7
ENSG00000105143	1	0	0	1	22	2	0	34	4	0	2	2	1	3	0	28	48	2	10	3	7	52	0	0	3	7	0	5	12	3	17
ENSG00000105141	0	0	0	1	2	0	0	10	0	0	0	1	0	2	1	2	11	1	3	0	0	19	0	0	1	0	0	1	1	1	3
ENSG00000105146	1	0	1	2	1	0	0	22	1	0	0	5	0	0	0	1	10	0	1	0	0	11	0	0	3	0	0	1	5	0	4
ENSG00000267631	0	0	0	0	16	0	0	1	0	0	0	1	0	0	0	2	17	0	0	1	0	3	0	0	1	2	0	0	2	1	3
ENSG00000267635	0	0	0	0	0	0	0	0	0	0	0	0	0	0	0	0	0	0	0	0	0	0	0	0	0	0	0	0	0	0	0
ENSG00000235941	0	0	0	0	0	0	0	0	0	0	0	0	0	0	0	0	0	0	0	0	0	0	0	0	0	0	0	0	0	0	0
ENSG00000235942	0	0	0	0	2	0	0	1	0	0	0	0	0	0	0	0	2	0	0	0	0	0	0	0	0	0	0	0	0	0	2
ENSG00000146205	1	0	0	5	8	0	2	22	1	1	1	2	0	1	0	3	28	2	3	0	2	19	0	0	2	2	1	1	8	0	13
ENSG00000164418	1	2	3	6	208	0	29	59	14	0	1	5	0	7	0	274	462	8	13	75	36	42	2	1	6	41	2	4	11	0	15
ENSG00000164411	1	0	0	1	7	0	2	7	0	0	0	0	0	0	0	14	35	0	0	0	2	5	0	1	0	1	0	0	0	0	8
ENSG00000164414	0	0	0	1	12	0	0	3	2	0	1	0	0	4	0	11	9	0	1	0	1	2	0	0	0	1	0	0	2	0	7
ENSG00000100532	0	0	0	0	6	0	0	3	1	0	2	0	0	2	0	5	12	1	3	1	1	3	0	0	1	1	0	0	3	0	7
ENSG00000198937	0	0	0	1	2	0	0	3	0	0	0	0	0	0	0	1	4	0	0	0	0	4	0	0	0	0	1	0	0	0	5
ENSG00000077454	1	0	0	2	6	0	0	8	0	0	0	1	0	1	0	1	16	2	5	0	0	25	0	0	2	0	0	1	4	0	6
ENSG00000224290	0	0	0	0	0	0	0	0	0	0	0	0	0	0	0	0	0	0	0	0	0	0	0	0	0	0	0	0	0	0	0
ENSG00000077458	1	0	0	0	4	1	1	2	0	0	1	0	0	1	0	4	6	0	1	0	0	1	0	0	0	1	0	1	3	1	0
ENSG00000212658	0	0	0	0	0	0	0	0	0	0	0	0	0	0	0	0	1	0	0	0	1	2	0	0	0	0	0	0	0	0	0
ENSG00000212659	0	0	0	0	0	0	0	0	0	0	0	0	0	0	0	0	3	2	0	0	0	1	0	0	0	0	0	0	0	0	2
ENSG00000229432	0	0	0	0	0	0	0	0	0	0	0	0	0	0	0	0	0	0	0	0	0	0	0	0	0	0	0	0	0	0	0
ENSG00000212657	0	0	0	0	0	0	0	5	0	0	0	0	0	0	0	0	1	0	0	0	0	0	0	1	0	0	0	0	0	0	0
ENSG00000260362	0	0	0	0	2	0	0	0	0	0	0	0	0	0	0	3	8	0	0	0	1	0	0	0	0	2	0	0	0	0	0
ENSG00000021300	0	0	0	0	5	0	0	6	0	0	1	1	1	2	0	2	6	0	0	0	0	0	0	0	1	0	0	1	1	0	2
ENSG00000100399	0	0	0	2	4	0	0	13	0	0	0	0	0	1	0	2	2	0	0	0	0	2	0	0	0	0	0	1	2	0	8
ENSG00000100393	1	1	0	27	17	2	5	78	3	2	3	23	0	7	4	15	34	6	11	4	1	27	1	1	2	0	0	2	14	0	34
ENSG00000100395	1	0	0	3	9	0	0	12	1	1	3	5	0	3	1	1	11	0	2	0	0	14	0	0	3	0	1	1	4	0	10
ENSG00000259164	0	2	0	2	15	0	2	8	0	0	1	2	1	1	0	24	63	0	5	1	2	10	0	1	0	7	0	2	3	0	11
ENSG00000264162	0	0	0	0	0	0	0	0	0	0	0	0	0	0	0	0	0	0	0	0	0	0	0	0	0	0	0	0	0	0	0
ENSG00000196550	0	0	0	0	2	0	0	0	0	0	0	0	0	0	0	1	9	0	0	1	1	2	0	0	0	1	0	0	0	0	7
ENSG00000196557	1	0	0	1	26	0	0	41	4	2	4	4	0	2	1	11	69	1	6	2	1	56	0	0	0	4	0	4	12	1	17
ENSG00000138346	1	0	0	3	16	0	1	14	1	0	0	3	0	1	0	13	32	0	3	0	1	9	1	0	3	1	1	0	8	0	22
ENSG00000197208	0	0	0	2	13	0	1	8	1	0	0	5	0	5	0	10	12	0	3	0	1	7	0	0	0	1	0	2	2	0	2
ENSG00000239463	0	0	0	0	0	0	0	0	0	0	0	0	0	0	0	0	0	0	0	0	0	0	0	0	0	0	0	0	0	0	0
ENSG00000151292	1	0	0	2	22	0	3	11	2	0	1	0	0	2	0	21	26	1	0	4	3	6	0	0	0	3	0	3	3	1	9
ENSG00000113141	0	0	0	0	2	0	0	16	2	0	1	2	0	1	0	2	9	0	1	0	2	11	0	0	0	1	0	1	3	1	7
ENSG00000105552	1	0	0	1	5	0	0	3	0	0	0	1	0	0	0	2	1	0	3	3	0	4	0	1	2	0	0	1	3	0	8
ENSG00000268695	0	0	0	0	0	0	0	0	0	0	0	0	0	0	0	0	0	0	0	0	0	0	0	0	0	0	0	0	0	0	0
ENSG00000211947	0	0	0	0	3	0	6	1	0	0	2	1	0	1	1	0	4	0	3	0	0	16	0	0	0	0	0	1	0	2	2
ENSG00000026652	1	1	0	1	37	0	4	12	2	0	1	2	0	0	0	38	74	0	4	3	3	8	1	0	0	7	0	2	7	0	9
ENSG00000211945	0	0	0	2	0	0	8	0	2	0	0	1	0	1	0	0	3	0	4	0	0	8	0	0	0	0	0	0	0	0	3
ENSG00000185158	0	1	0	4	3	0	0	12	1	0	0	10	0	2	1	4	32	0	2	1	0	15	0	0	2	0	0	2	7	0	12
ENSG00000211681	0	0	0	0	0	0	0	0	0	0	0	0	0	0	0	0	0	0	0	0	0	0	0	0	0	0	0	0	0	0	0
ENSG00000211682	0	0	0	0	0	0	0	0	0	0	0	0	0	0	0	0	0	0	0	0	0	0	0	0	0	0	0	0	0	0	0
ENSG00000211684	0	0	0	0	0	0	0	0	0	0	0	0	0	0	0	0	0	0	0	0	0	0	0	0	0	0	0	0	0	0	0
ENSG00000211685	0	0	0	0	0	0	0	0	0	0	0	1	0	0	0	0	3	0	2	0	0	0	0	0	1	0	0	0	2	0	2
ENSG00000211687	0	0	0	0	0	0	0	0	0	0	0	0	0	0	0	0	0	0	0	0	0	0	0	0	0	0	0	0	0	0	0
ENSG00000211688	0	0	0	0	0	0	0	0	0	0	0	0	0	0	0	0	1	0	1	0	0	0	0	0	0	0	0	0	0	0	2
ENSG00000211689	0	0	0	2	1	0	0	5	1	0	1	4	0	0	0	3	13	0	4	1	0	6	0	0	0	0	0	1	1	0	5
ENSG00000185155	0	0	0	0	3	0	0	1	1	0	0	0	0	0	0	0	6	0	0	1	0	4	0	0	0	0	0	0	1	0	2
ENSG00000185156	0	0	0	0	2	0	1	8	0	0	1	5	0	2	0	0	5	1	1	0	0	12	0	0	1	0	0	0	5	1	4
ENSG00000106635	1	0	0	0	5	0	0	5	1	0	0	0	0	0	0	4	13	0	1	0	1	5	0	0	2	1	0	1	1	0	3
ENSG00000106636	0	0	0	1	4	0	0	1	0	0	0	0	0	0	0	3	5	1	1	0	0	4	0	0	0	0	0	0	2	0	4
ENSG00000106631	1	0	0	0	1	0	0	5	0	0	0	0	0	1	0	1	7	1	2	0	0	14	0	0	1	1	0	1	3	0	3
ENSG00000106633	1	0	0	4	15	0	0	14	1	0	1	2	0	2	0	13	28	3	11	2	4	33	0	0	1	1	0	1	3	0	7
ENSG00000106638	0	0	0	1	1	0	0	8	0	0	0	4	0	1	1	1	13	1	2	0	0	5	0	1	0	1	0	0	6	2	8
ENSG00000123584	0	0	0	0	0	0	0	0	0	0	0	0	0	0	0	0	1	0	0	0	0	0	0	0	0	0	0	0	0	0	0
ENSG00000152670	0	1	0	3	20	0	0	18	2	0	1	5	0	4	1	14	40	1	2	3	6	25	0	0	3	2	0	0	3	1	14
ENSG00000152672	0	1	0	1	2	0	0	27	1	0	1	5	0	0	1	3	36	0	3	1	0	23	0	0	7	2	0	4	5	0	7
ENSG00000143643	0	0	0	4	17	0	1	17	0	0	1	7	0	3	0	12	33	1	5	1	1	13	0	0	2	2	0	0	7	0	16
ENSG00000124588	0	2	0	0	10	0	1	6	1	0	1	0	0	1	0	4	14	0	0	0	1	3	0	0	2	0	0	1	2	0	3
ENSG00000143641	1	3	1	3	73	1	2	18	1	0	2	4	0	1	0	55	96	2	2	8	8	12	0	0	2	7	2	6	4	1	7
ENSG00000124587	0	0	0	1	6	0	0	6	3	0	1	2	0	0	0	1	7	0	4	0	0	11	0	2	1	1	0	2	6	0	3
ENSG00000167332	0	0	0	0	8	0	0	18	4	0	1	2	0	0	0	7	27	0	3	1	3	41	0	0	2	3	0	1	13	0	9
ENSG00000167333	0	0	0	3	3	0	0	14	1	0	1	3	1	0	0	1	6	0	2	1	0	10	0	0	1	0	0	0	4	0	4
ENSG00000009830	0	0	0	2	11	0	0	6	1	0	0	1	0	1	0	3	21	2	2	2	0	11	0	0	1	3	0	0	7	2	7
ENSG00000178927	0	0	0	2	0	1	0	4	1	0	2	0	0	0	0	0	4	0	0	0	0	2	0	0	0	0	0	0	1	0	3
ENSG00000178921	0	0	0	2	7	1	0	13	4	2	4	13	0	1	1	1	20	0	5	0	1	16	0	1	3	1	0	1	8	0	18
ENSG00000178922	0	0	0	2	0	0	0	5	0	0	1	0	0	1	0	0	1	0	0	0	0	2	1	0	1	0	0	0	1	0	2
ENSG00000178928	0	0	0	2	9	0	0	11	1	0	1	2	0	2	0	1	7	0	3	1	0	6	0	1	0	0	0	2	2	1	4
ENSG00000168310	1	1	0	1	11	1	4	10	1	0	1	2	0	0	1	19	19	1	1	1	2	10	0	0	3	0	0	1	16	0	9
ENSG00000168314	0	0	0	0	14	0	0	4	0	1	0	0	0	0	0	13	18	0	1	3	5	2	0	0	1	2	0	1	0	0	1
ENSG00000262452	0	0	0	0	0	0	0	0	0	0	0	0	0	0	0	0	0	0	0	0	0	0	0	0	0	0	0	0	0	0	0
ENSG00000268417	0	0	0	0	0	0	0	0	0	0	0	0	0	0	0	0	0	0	0	0	0	0	0	0	0	0	0	0	0	0	0
ENSG00000114268	1	0	0	0	7	0	0	7	1	0	0	2	0	0	1	9	14	0	0	0	0	18	0	1	0	2	0	0	1	1	7
ENSG00000040487	0	0	0	2	5	0	0	10	0	0	0	2	0	0	1	5	8	1	2	0	0	8	0	0	1	1	0	0	4	0	3
ENSG00000204709	0	0	0	0	0	0	0	0	0	0	0	0	0	0	0	0	1	0	0	0	0	0	0	0	0	0	0	0	0	0	0
ENSG00000204703	0	0	0	1	2	0	0	2	1	0	1	1	0	3	0	0	12	1	9	0	0	28	0	1	1	0	0	1	2	0	9
ENSG00000204702	0	0	0	0	2	0	0	0	0	0	0	0	0	0	0	0	7	0	0	0	0	5	0	0	1	0	0	0	0	0	9
ENSG00000204701	0	0	0	1	0	1	0	8	1	0	3	5	0	0	2	1	15	2	6	0	1	37	0	0	1	2	0	1	4	0	8
ENSG00000204700	0	0	0	0	0	0	0	3	3	0	0	8	0	3	0	0	21	1	4	0	0	33	0	0	3	0	0	1	7	1	4
ENSG00000204704	0	0	0	2	0	0	0	12	1	0	0	5	1	1	0	0	9	3	4	0	0	33	0	1	1	0	0	0	1	0	1
ENSG00000153107	0	0	0	5	21	2	1	10	3	0	0	5	0	5	1	12	54	1	10	0	0	37	0	0	2	2	0	1	13	2	27
ENSG00000198721	1	0	0	4	2	0	1	4	0	0	0	2	0	4	0	3	12	0	3	0	0	10	1	0	0	1	0	0	4	0	7
ENSG00000167004	0	0	0	3	4	0	0	15	1	0	0	1	0	2	0	6	11	0	2	0	1	6	0	0	1	0	0	0	3	0	8
ENSG00000183246	0	0	0	0	0	0	0	6	0	0	0	0	0	0	0	0	0	0	0	0	0	0	0	0	0	0	0	0	0	0	0
ENSG00000158023	0	0	0	3	15	0	1	32	1	0	1	9	1	2	2	11	33	0	7	1	4	13	0	0	2	1	0	2	7	1	17
ENSG00000198723	0	0	0	2	4	0	2	7	0	0	0	0	0	1	1	4	14	0	1	0	0	12	0	1	1	0	0	0	1	0	4
ENSG00000167800	0	0	0	1	0	0	0	2	1	0	1	2	0	0	1	1	9	0	1	1	1	8	0	1	0	1	0	0	4	0	8
ENSG00000183248	0	0	0	0	1	0	0	0	0	0	0	0	0	0	0	0	5	0	0	0	0	0	0	0	0	1	0	0	0	0	0
ENSG00000127774	0	0	0	0	0	0	0	0	0	0	0	0	0	0	0	0	0	0	0	0	0	0	0	0	0	0	0	0	0	0	0
ENSG00000239927	0	0	0	0	0	0	0	0	0	0	0	0	0	0	0	0	0	0	0	0	0	0	0	0	0	0	0	0	0	0	0
ENSG00000233927	0	0	0	2	0	0	0	1	0	0	0	3	0	0	0	0	1	0	0	0	0	1	0	0	0	0	0	0	0	0	2
ENSG00000173838	0	1	0	2	25	0	4	19	4	0	2	2	0	5	0	33	56	0	8	2	4	34	1	1	2	4	0	2	5	1	17
ENSG00000122728	1	0	0	5	16	0	0	85	7	9	2	15	0	10	0	2	81	4	25	0	1	86	1	2	4	3	0	6	19	1	53
ENSG00000122729	0	0	0	2	21	2	0	13	2	0	2	8	0	4	1	13	25	0	2	2	1	11	1	0	0	2	0	1	9	0	21
ENSG00000245317	0	0	0	0	0	0	0	0	0	0	0	0	0	0	0	0	1	0	0	1	0	0	0	0	0	0	0	0	0	0	0
ENSG00000165406	1	2	1	0	28	0	2	10	1	0	1	1	0	2	0	25	62	0	2	5	3	3	0	0	0	2	0	0	3	1	1
ENSG00000165409	1	0	1	2	39	0	0	64	1	0	4	3	0	2	0	48	178	1	7	1	4	27	0	0	6	8	0	5	10	1	13
ENSG00000241258	0	0	0	0	9	1	0	2	1	0	0	0	0	1	0	11	23	0	3	0	0	1	0	0	1	0	0	1	2	0	1
ENSG00000240849	0	0	0	2	24	0	0	9	1	0	3	2	0	1	1	15	21	1	1	2	3	10	0	0	1	2	1	3	1	0	6
ENSG00000158683	0	1	0	8	51	4	0	63	2	0	7	16	1	7	3	33	118	4	10	7	11	98	1	1	9	7	0	4	19	0	40
ENSG00000008056	1	0	0	0	15	1	1	9	0	0	0	1	0	0	1	6	24	0	2	1	1	9	1	0	2	1	0	1	5	0	22
ENSG00000130518	0	0	3	4	4	1	0	25	2	0	2	6	0	2	1	1	12	2	6	0	0	21	0	1	1	2	0	2	5	1	19
ENSG00000159374	0	0	0	2	23	0	4	9	1	0	2	5	0	2	0	27	40	2	5	1	2	23	0	0	1	5	1	2	4	0	9
ENSG00000159377	0	0	0	1	1	0	0	3	0	0	1	2	0	2	1	0	8	0	3	0	0	3	0	0	3	0	0	1	1	0	3
ENSG00000130511	1	0	0	1	3	0	0	2	0	0	0	0	0	1	1	0	4	0	0	0	0	5	0	0	0	0	0	0	2	0	3
ENSG00000130513	0	0	0	1	6	0	0	4	3	0	0	2	0	2	0	4	16	1	2	2	0	4	0	0	0	0	0	2	1	0	0
ENSG00000130517	1	0	0	1	8	0	0	2	0	0	0	0	0	1	0	1	8	0	0	0	1	1	0	0	0	0	0	0	0	0	1
ENSG00000230763	0	0	0	0	0	0	0	0	0	0	0	0	0	0	0	0	0	0	0	0	0	0	0	0	0	0	0	0	0	0	0
ENSG00000164758	0	0	0	0	2	0	0	4	0	0	0	3	0	2	0	4	13	0	2	0	1	1	0	0	0	1	0	3	2	0	3
ENSG00000164756	1	0	1	0	56	0	5	24	0	0	1	3	0	1	0	113	161	0	11	13	10	44	1	0	1	12	1	2	5	0	12
ENSG00000164754	1	1	4	5	10	0	0	24	3	0	1	3	0	0	1	7	25	2	3	0	1	8	1	0	2	2	0	1	4	0	16
ENSG00000164751	0	0	0	0	8	0	0	14	0	0	0	3	0	1	0	9	25	1	2	2	0	4	0	0	1	2	0	0	6	0	4
ENSG00000058085	0	1	0	4	23	0	3	18	6	0	3	7	0	8	0	14	37	0	6	0	1	31	0	1	1	2	0	1	11	1	19
ENSG00000159082	1	2	1	2	18	1	0	37	1	0	2	10	0	6	0	22	36	0	7	1	0	27	0	0	7	3	0	1	8	0	31
ENSG00000155506	1	0	0	2	22	1	1	23	0	0	1	6	0	3	0	21	38	0	0	1	7	17	1	1	3	1	2	2	10	0	24
ENSG00000159086	0	0	0	3	5	0	1	36	1	0	1	2	1	5	0	10	19	1	2	2	1	9	0	0	2	2	0	1	3	0	15
ENSG00000011478	1	0	0	1	4	2	0	0	1	0	0	2	0	0	0	1	6	0	1	1	1	9	0	1	0	0	0	0	3	0	5
ENSG00000010704	0	0	0	1	3	0	0	6	0	0	3	3	0	1	0	2	10	3	2	0	1	9	1	1	0	0	0	0	4	0	8
ENSG00000196616	0	0	0	1	9	1	0	14	0	0	1	3	0	2	0	15	22	0	3	0	0	63	0	0	1	1	0	2	1	0	7
ENSG00000125046	0	2	0	1	25	0	3	8	0	0	1	0	0	0	0	27	69	1	1	1	4	11	0	1	2	2	0	2	1	0	7
ENSG00000196611	1	0	0	0	4	0	0	9	0	0	1	6	0	1	0	1	22	3	5	1	0	20	0	2	2	1	0	1	3	0	10
ENSG00000196610	0	0	0	0	0	0	0	0	0	0	0	0	0	0	0	0	0	0	0	0	0	0	0	0	0	0	0	0	0	0	0
ENSG00000081913	1	0	1	3	41	0	1	22	5	0	1	3	0	3	0	44	74	0	6	9	13	11	1	0	1	2	0	2	9	0	14
ENSG00000088205	0	0	0	3	6	0	0	23	2	0	1	2	0	3	0	3	25	0	1	0	1	9	0	0	2	0	0	2	9	0	14
ENSG00000120498	0	0	0	2	115	0	9	33	0	0	1	4	1	4	1	67	168	3	3	9	25	23	0	0	3	14	3	7	2	1	22
ENSG00000005471	1	0	0	4	22	0	0	36	1	0	4	13	0	3	0	24	73	1	13	2	6	28	2	0	7	5	1	3	21	1	37
ENSG00000256713	0	0	0	0	3	0	0	1	0	0	0	1	0	0	0	4	6	0	1	0	0	7	1	0	0	1	0	0	1	0	3
ENSG00000256715	0	0	0	0	3	0	0	0	0	0	0	0	0	0	0	0	13	0	0	0	0	0	0	0	0	0	0	0	0	0	0
ENSG00000037280	1	1	0	4	24	0	0	24	6	7	5	9	1	5	2	4	77	5	9	5	0	55	0	4	1	4	0	2	16	1	8
ENSG00000243003	0	0	0	0	0	0	0	0	0	0	0	0	0	0	0	0	0	0	0	0	0	0	0	0	0	0	0	0	0	0	0
ENSG00000160124	0	0	0	0	6	0	0	4	1	0	0	1	0	0	1	8	7	0	0	0	0	1	0	0	0	0	0	0	1	0	5
ENSG00000243009	0	0	0	0	0	0	0	0	0	0	0	0	0	0	0	0	0	0	0	0	0	0	0	0	0	0	0	0	0	0	0
ENSG00000203910	0	0	0	1	7	0	0	2	0	0	0	1	0	1	0	3	21	1	0	0	2	2	0	0	1	0	0	1	0	1	6
ENSG00000175294	0	0	0	1	1	0	0	19	1	0	4	7	0	2	0	2	19	3	1	0	1	26	1	1	5	0	0	1	2	0	21
ENSG00000231389	0	0	0	0	6	0	0	10	0	0	0	1	0	3	0	3	7	1	3	1	1	12	0	0	2	0	0	1	0	1	0
ENSG00000176928	1	0	0	2	4	0	0	12	0	0	2	2	0	2	1	1	13	0	0	0	0	8	0	0	4	0	0	0	6	0	4
ENSG00000176922	0	0	1	3	1	0	0	6	1	0	0	3	0	0	0	0	26	1	7	0	0	38	1	1	1	0	0	2	3	0	13
ENSG00000176920	0	0	0	1	1	0	0	9	1	0	2	2	0	1	1	0	1	0	0	1	1	8	0	0	0	0	0	1	1	0	1
ENSG00000176927	0	0	0	12	44	1	0	32	4	0	2	6	0	4	2	36	80	0	5	6	8	15	0	0	1	3	1	2	6	0	16
ENSG00000176925	0	0	0	0	2	1	0	8	3	0	4	0	0	0	0	0	30	0	4	0	0	40	2	0	1	2	0	4	3	0	10
ENSG00000198169	1	0	0	4	11	0	1	9	0	0	2	7	0	1	0	3	22	0	2	0	2	17	0	1	1	1	0	0	7	1	5
ENSG00000198168	0	0	0	0	3	1	0	2	0	0	0	0	0	0	0	3	4	1	0	3	0	0	0	0	0	2	0	0	0	0	4
ENSG00000198162	1	0	0	4	29	1	2	7	2	0	1	1	0	0	0	30	69	2	4	1	1	10	0	0	1	3	2	0	4	0	6
ENSG00000198161	0	0	0	0	0	0	0	0	0	0	0	0	0	0	0	0	0	0	0	0	0	0	0	0	0	0	0	0	0	0	0
ENSG00000198160	1	0	0	4	4	1	1	14	0	0	1	0	0	1	0	17	22	1	1	1	1	5	0	0	1	2	1	0	4	0	7
ENSG00000171049	0	0	0	1	5	0	1	10	4	0	1	4	0	0	1	5	29	2	3	1	2	26	0	0	1	1	0	1	4	0	6
ENSG00000171045	1	0	1	4	70	0	1	8	3	0	1	2	0	2	1	25	135	0	3	10	8	13	0	0	2	4	0	0	8	0	11
ENSG00000171044	1	2	1	0	70	1	9	20	3	0	0	2	0	4	0	72	150	1	1	4	12	23	0	1	0	9	3	3	11	0	13
ENSG00000175745	1	0	0	2	2	0	0	14	1	0	0	4	1	0	1	3	17	0	0	1	0	10	0	0	3	1	0	1	8	0	8
ENSG00000179674	0	0	0	1	0	0	0	3	0	0	0	1	0	0	0	0	5	2	3	0	0	5	0	0	0	0	0	0	0	0	5
ENSG00000179673	0	0	0	0	1	0	0	1	0	0	0	2	0	0	0	0	0	0	1	0	0	0	0	0	0	0	0	0	0	0	0
ENSG00000147316	0	1	0	2	33	0	3	22	4	0	3	3	0	4	4	55	84	2	6	4	12	26	0	0	0	0	2	2	21	0	18
ENSG00000145220	0	0	0	1	0	0	0	10	1	0	0	2	0	0	2	3	10	0	1	0	0	3	0	0	3	2	0	1	7	1	6
ENSG00000167476	0	0	0	0	4	0	2	6	0	0	0	1	0	1	0	1	8	0	1	2	1	4	0	0	1	0	0	0	4	0	1
ENSG00000248789	0	1	0	0	23	0	2	0	0	0	0	0	0	0	0	27	47	0	0	6	9	0	0	0	0	4	4	1	0	0	0
ENSG00000268509	0	0	0	1	0	0	0	0	0	0	0	0	0	0	0	0	1	0	0	0	0	2	0	0	0	0	0	0	0	0	0
ENSG00000167470	0	0	0	2	8	0	0	6	2	0	1	3	0	1	1	1	9	0	4	0	0	2	0	0	0	1	0	1	3	0	6
ENSG00000253873	0	1	1	10	41	3	0	110	15	3	11	20	0	10	7	12	102	1	27	2	6	85	1	0	9	7	0	2	54	4	101
ENSG00000069998	0	0	0	1	11	0	0	8	0	0	0	4	0	0	0	2	14	2	4	0	0	5	0	1	0	0	0	1	4	0	3
ENSG00000084754	0	1	0	3	13	1	1	17	1	0	1	2	0	2	1	7	15	0	2	2	0	9	1	1	1	3	1	3	1	0	8
ENSG00000240065	0	0	0	3	5	0	0	18	1	0	0	3	0	1	0	9	8	0	4	0	1	13	1	0	1	0	0	0	7	0	9
ENSG00000095637	0	1	0	6	53	2	3	15	2	0	2	3	0	2	0	48	67	2	9	8	5	19	0	0	2	8	2	4	7	0	20
ENSG00000034713	0	0	0	0	1	0	0	5	0	0	0	0	0	0	0	2	2	1	0	0	1	0	0	0	1	0	0	0	1	0	3
ENSG00000176219	0	0	0	0	3	1	0	12	1	0	1	3	0	2	0	0	17	2	5	0	0	27	0	0	2	0	0	1	0	0	2
ENSG00000230522	0	0	0	0	0	0	0	0	0	0	0	0	0	0	0	0	0	0	0	0	0	1	0	0	0	0	0	0	0	0	1
ENSG00000146047	1	0	0	1	2	0	0	3	0	0	1	0	0	0	0	0	3	1	1	0	0	5	0	0	0	0	0	0	2	0	2
ENSG00000146049	0	0	0	0	1	0	0	4	0	0	0	2	0	0	0	0	5	1	4	0	0	5	0	0	1	0	0	2	2	2	0
ENSG00000148225	0	0	0	0	2	0	0	2	2	0	0	2	0	0	0	5	6	0	0	1	1	14	0	0	2	0	0	1	4	0	5
ENSG00000133136	0	0	0	0	2	0	0	0	0	0	0	0	0	0	0	0	1	0	0	0	0	0	0	0	0	0	0	0	0	0	1
ENSG00000133135	1	0	2	3	23	0	6	11	0	1	1	2	0	1	0	24	37	1	3	8	7	12	0	1	1	3	0	2	2	2	8
ENSG00000133134	0	0	0	0	1	0	0	4	0	0	1	0	0	0	0	1	3	0	0	0	0	2	0	0	1	1	0	0	3	0	4
ENSG00000133131	0	0	2	8	45	1	3	38	3	0	4	7	0	9	1	15	89	2	13	6	5	53	0	0	6	2	1	3	13	1	63
ENSG00000148229	0	0	0	0	1	0	0	3	0	0	0	0	0	1	0	0	2	0	1	0	0	3	0	0	0	0	0	0	0	0	5
ENSG00000138308	1	0	0	0	11	0	0	3	0	0	1	1	0	0	0	2	6	0	0	0	0	6	0	0	1	2	0	1	3	0	3
ENSG00000004799	1	1	1	0	10	0	0	5	0	0	0	5	0	0	0	5	2	0	3	1	0	11	0	0	0	1	0	0	0	0	11
ENSG00000089639	1	0	0	4	6	0	0	5	1	0	2	5	0	3	0	2	15	0	4	1	1	14	0	0	1	3	0	0	7	2	12
ENSG00000144579	1	0	0	0	2	0	0	3	0	0	1	1	0	0	0	0	2	1	1	1	0	5	0	0	2	0	0	0	2	0	3
ENSG00000067840	1	0	1	4	9	1	2	15	5	0	5	0	0	1	0	7	21	1	5	2	0	20	0	0	0	3	0	1	7	0	16
ENSG00000067842	1	0	2	4	33	0	1	23	4	0	6	12	0	0	1	5	50	0	9	3	4	26	0	0	1	3	2	0	17	0	17
ENSG00000172828	0	0	0	1	3	2	0	15	0	0	2	2	0	1	1	2	13	0	2	0	0	26	0	1	3	1	0	0	2	0	10
ENSG00000141068	1	0	0	0	46	1	2	16	1	1	1	3	0	1	0	24	60	1	3	1	7	22	0	0	0	6	0	2	3	1	11
ENSG00000137309	0	0	0	1	0	0	1	1	0	0	0	0	0	0	1	1	3	0	0	0	0	1	0	0	0	0	0	0	1	0	1
ENSG00000144681	1	1	0	4	61	0	3	15	7	0	1	2	0	0	1	56	73	1	4	12	13	27	0	0	0	6	1	1	8	0	9
ENSG00000172824	1	0	0	0	3	0	2	3	0	0	1	1	0	0	1	2	10	0	1	0	1	18	0	0	0	5	0	1	5	1	6
ENSG00000066468	1	0	1	3	25	0	7	71	2	1	2	2	0	4	0	25	52	0	5	10	0	48	2	0	1	6	0	2	6	0	15
ENSG00000173193	0	1	1	7	13	4	0	36	1	0	2	7	0	5	1	12	23	0	6	0	4	23	1	1	3	1	0	2	11	1	23
ENSG00000067596	0	0	0	4	14	0	0	31	2	0	8	5	0	6	0	16	28	2	3	1	2	24	1	2	2	1	0	2	15	3	18
ENSG00000116604	1	0	0	1	7	0	0	9	1	0	0	1	0	1	0	5	15	0	4	0	0	8	0	0	1	1	0	0	5	0	10
ENSG00000070808	1	0	1	0	19	0	0	9	0	0	1	4	0	1	1	13	26	2	1	5	3	8	0	1	0	1	1	1	2	2	8
ENSG00000080189	0	0	0	2	7	1	0	7	1	0	0	0	0	0	0	2	11	0	2	0	0	7	0	0	1	0	0	2	4	0	6
ENSG00000147883	1	0	0	2	1	0	0	4	1	1	1	1	0	0	1	2	2	0	1	0	1	0	0	0	0	0	0	0	0	0	0
ENSG00000147885	0	0	0	1	1	0	0	4	0	0	0	2	0	1	2	1	7	1	2	0	0	18	0	0	0	0	0	1	2	0	3
ENSG00000147889	0	0	0	4	0	0	1	14	13	3	1	35	0	0	0	4	29	2	18	0	1	33	0	0	0	6	0	0	7	0	3
ENSG00000101935	1	0	0	1	54	0	3	4	0	0	2	0	0	0	0	30	48	0	2	9	13	3	0	0	0	7	1	2	1	0	3
ENSG00000101938	1	0	0	0	36	1	3	14	1	0	2	4	0	0	0	22	73	1	5	5	3	10	1	0	1	3	0	1	5	0	13
ENSG00000130656	1	0	0	0	0	0	0	1	0	0	1	1	0	0	0	0	1	0	0	0	0	1	0	0	0	0	0	0	0	1	1
ENSG00000130653	1	0	0	6	30	0	2	14	2	0	2	6	1	1	0	6	46	1	4	0	2	29	0	1	0	10	0	1	11	0	19
ENSG00000223590	0	0	0	0	0	0	0	0	0	0	0	0	0	0	0	0	0	0	0	0	0	0	0	0	0	0	0	0	0	0	0
ENSG00000113389	0	0	0	3	32	0	2	13	6	1	3	8	0	1	0	27	120	0	4	4	5	13	0	0	1	4	0	0	10	1	10
ENSG00000269159	0	0	0	0	0	0	0	0	0	0	0	0	0	0	0	0	0	0	0	0	0	0	0	0	0	0	0	0	0	0	0
ENSG00000067334	0	0	0	2	3	1	0	15	1	0	0	5	0	4	2	2	17	0	4	1	0	9	1	0	0	0	0	2	6	0	19
ENSG00000113387	0	1	0	0	21	0	1	3	0	0	0	0	0	0	0	20	44	0	0	1	3	3	0	0	1	2	0	2	1	0	2
ENSG00000113384	1	0	0	0	13	0	0	6	0	0	1	0	0	2	1	12	24	0	1	1	1	3	0	1	1	0	0	2	1	1	2
ENSG00000099985	0	0	0	1	0	0	0	6	0	2	0	2	0	1	0	1	4	1	1	0	0	9	0	0	0	0	0	0	4	0	4
ENSG00000099984	0	0	0	0	0	0	0	0	0	0	0	0	0	0	0	0	1	0	1	0	0	1	0	0	0	0	0	0	1	0	1
ENSG00000076258	0	0	0	5	12	0	0	16	0	0	2	4	0	0	2	5	21	1	6	1	1	14	0	0	1	3	0	2	2	0	11
ENSG00000234631	0	0	0	0	0	0	0	0	0	0	0	0	0	0	0	0	0	0	0	1	0	0	0	0	0	0	0	0	0	0	0
ENSG00000180592	0	0	0	4	6	0	0	13	3	0	2	4	0	1	1	2	15	0	3	0	0	5	0	1	2	1	0	2	5	1	12
ENSG00000061656	0	0	0	3	0	3	0	5	3	0	0	3	0	1	0	0	11	0	5	0	0	3	0	0	1	0	0	0	1	0	4
ENSG00000180596	0	0	0	1	10	1	0	7	0	0	0	0	0	1	1	3	15	1	4	3	0	6	0	0	2	0	0	1	3	1	2
ENSG00000073578	0	0	0	4	15	4	0	12	3	0	0	4	0	2	1	6	41	0	2	0	0	10	0	1	0	1	0	0	7	0	17
ENSG00000169203	0	1	0	0	5	0	0	0	0	0	0	0	0	0	0	0	1	0	0	0	0	0	0	0	1	0	0	0	0	0	0
ENSG00000089009	0	0	1	2	3	1	1	5	1	0	1	0	0	0	1	10	9	0	2	0	0	4	0	0	0	0	0	0	1	0	2
ENSG00000169208	0	0	0	0	0	0	0	9	1	1	0	0	0	2	0	0	6	0	2	0	0	17	1	0	0	10	0	0	0	0	4
ENSG00000089006	1	0	0	0	12	0	0	10	2	0	1	2	0	1	1	7	17	1	2	2	0	5	0	0	0	1	0	0	3	0	5
ENSG00000264199	0	0	0	0	0	0	0	0	0	0	0	0	0	0	0	0	0	0	0	0	0	0	0	0	0	0	0	0	0	0	0
ENSG00000269117	0	0	0	0	0	0	0	0	0	0	0	0	0	0	0	0	1	0	0	0	0	0	0	0	0	0	0	0	0	0	0
ENSG00000269115	0	0	0	0	0	0	0	0	0	0	0	0	0	0	0	0	0	0	0	0	0	0	0	0	0	0	0	0	0	0	0
ENSG00000269114	0	0	0	0	0	0	0	0	0	0	0	0	0	0	0	0	0	0	0	0	0	0	0	0	0	0	0	0	0	0	0
ENSG00000117266	1	0	0	4	15	0	1	5	1	0	0	2	0	0	0	10	19	1	3	0	1	25	0	0	0	0	0	0	6	0	10
ENSG00000117262	0	0	0	2	10	0	0	2	0	0	2	1	0	2	0	1	29	0	0	0	0	1	0	0	0	1	0	1	0	0	4
ENSG00000107831	1	0	0	3	1	0	0	6	0	0	0	1	0	0	0	0	4	0	1	0	0	3	0	0	1	0	0	0	0	0	3
ENSG00000107833	0	0	0	1	1	0	0	4	1	0	1	0	0	1	0	0	1	0	0	0	0	4	0	0	0	0	0	0	1	1	2
ENSG00000156509	0	0	0	3	3	1	1	19	2	0	4	2	0	4	1	5	19	0	8	0	0	14	0	0	0	0	0	2	4	0	14
ENSG00000156508	0	0	0	3	6	0	0	9	2	0	2	4	0	2	1	2	17	0	2	0	0	9	1	0	2	0	0	2	3	1	6
ENSG00000156502	0	0	0	2	7	1	0	9	1	0	2	8	0	5	0	6	10	1	2	0	1	9	0	0	1	0	0	2	5	1	11
ENSG00000264440	0	0	0	0	0	0	0	0	0	0	0	0	0	0	0	0	0	0	0	0	0	0	0	0	0	0	0	0	0	0	0
ENSG00000156500	0	0	0	1	14	0	3	3	3	0	0	1	0	1	0	7	26	2	0	1	3	5	0	0	0	3	0	1	1	0	6
ENSG00000156504	0	0	0	0	9	1	0	2	0	0	0	0	0	1	0	1	6	0	0	0	2	0	0	0	0	1	0	0	0	2	7
ENSG00000103642	0	0	0	1	6	0	1	4	1	0	0	1	0	1	1	3	5	1	1	0	0	2	1	0	0	1	0	0	1	0	8
ENSG00000103647	1	0	0	5	32	1	1	17	3	0	0	1	0	5	0	34	79	2	3	3	2	11	0	0	3	6	2	3	4	0	3
ENSG00000064687	1	0	0	2	10	2	0	37	1	1	4	9	0	6	2	3	43	1	7	3	0	29	0	1	1	1	0	2	9	0	23
ENSG00000260486	0	0	0	0	0	0	0	0	0	0	0	0	0	0	0	0	0	0	0	0	0	0	0	0	0	0	0	0	0	0	0
ENSG00000022556	1	0	0	9	25	1	0	26	5	0	4	11	0	3	2	9	67	0	6	0	2	79	0	1	2	3	1	2	9	0	17
ENSG00000181074	0	0	0	1	1	1	0	10	1	1	0	3	0	1	0	0	20	0	5	0	0	27	0	0	1	0	0	2	3	1	7
ENSG00000076928	1	0	2	4	12	1	2	23	0	0	3	6	0	2	0	3	25	1	2	2	0	9	0	0	5	0	0	2	5	0	14
ENSG00000181072	1	0	0	1	62	1	10	38	13	1	0	5	0	5	1	93	232	2	15	13	6	40	1	0	5	13	0	3	13	0	13
ENSG00000076924	0	0	0	2	3	2	0	17	2	1	4	1	0	1	0	3	10	1	3	0	1	15	0	0	1	0	0	1	10	0	10
ENSG00000143337	0	0	0	3	9	0	3	13	0	1	2	0	0	0	0	6	28	1	0	0	2	6	0	0	3	1	0	0	6	1	10
ENSG00000260485	0	0	0	0	0	0	0	0	0	0	0	0	0	0	0	0	0	0	0	0	0	0	0	0	0	0	0	0	0	0	0
ENSG00000143333	0	0	0	3	2	0	0	3	0	0	0	1	0	0	0	3	9	1	1	0	0	6	0	0	2	0	0	0	1	0	6
ENSG00000134020	0	2	0	1	53	0	4	7	0	0	1	0	0	0	0	49	60	1	0	10	14	8	0	0	1	4	4	0	1	0	1
ENSG00000168152	0	0	0	1	3	0	0	20	1	0	3	6	0	4	1	5	10	0	2	0	0	9	1	0	2	0	0	2	4	0	12
ENSG00000189241	0	0	0	2	4	0	0	6	0	0	1	1	0	2	0	0	5	0	1	0	0	1	0	0	3	0	0	1	3	0	4
ENSG00000168159	0	0	0	0	1	0	0	1	0	0	0	0	0	0	0	1	4	0	0	1	1	0	0	0	0	0	0	0	1	0	2
ENSG00000111837	1	0	0	1	11	0	1	20	1	0	0	2	0	2	0	13	26	0	2	1	2	13	0	0	0	0	0	2	8	0	9
ENSG00000111834	0	0	0	2	6	0	0	21	2	0	2	8	0	0	0	4	3	0	2	0	0	9	0	1	0	1	0	1	6	0	8
ENSG00000111832	0	0	0	4	3	0	0	5	1	1	0	0	0	0	0	5	3	0	1	0	1	6	0	0	2	0	0	1	1	0	2
ENSG00000262690	0	0	0	0	0	0	0	0	0	0	0	0	0	0	0	0	0	0	0	0	0	0	0	0	0	0	0	0	0	0	0
ENSG00000171903	1	0	0	2	14	1	0	7	3	0	1	3	0	0	0	5	14	0	4	0	0	40	0	0	1	1	0	0	4	1	15
ENSG00000244207	0	0	0	0	0	0	0	0	0	0	0	0	0	0	0	0	0	0	0	0	0	0	0	0	0	0	0	0	0	0	0
ENSG00000269808	0	0	0	0	0	0	0	1	1	0	0	0	0	0	0	0	2	0	0	0	0	1	0	0	0	0	0	0	0	0	0
ENSG00000069509	0	0	0	1	3	0	0	2	0	0	0	1	0	0	0	2	9	0	1	1	1	0	0	0	0	0	1	0	0	1	4
ENSG00000269801	0	0	0	0	0	0	0	0	0	0	0	0	0	0	0	0	0	0	0	0	0	0	0	0	0	0	0	0	0	0	0
ENSG00000269805	0	0	0	0	0	0	0	0	0	0	0	0	0	0	0	0	0	0	0	0	0	0	0	0	0	0	0	0	0	0	0
ENSG00000269804	0	0	0	0	0	0	0	0	0	0	0	0	0	0	0	0	0	0	0	0	0	0	0	0	0	0	0	0	0	0	0
ENSG00000167914	0	1	0	1	4	0	0	9	0	0	1	1	0	1	0	0	12	0	1	0	0	17	0	0	0	0	0	0	5	0	3
ENSG00000263254	0	0	0	0	0	0	0	0	0	0	0	0	0	0	0	0	0	0	0	0	0	0	0	0	0	0	0	0	0	0	0
ENSG00000263255	0	0	0	0	0	0	0	0	0	0	0	0	0	0	0	0	0	0	0	0	0	0	0	0	0	0	0	0	0	0	0
ENSG00000263258	0	0	0	0	0	0	0	0	0	0	0	0	0	0	0	0	0	0	0	0	0	0	0	0	0	0	0	0	0	0	0
ENSG00000119760	0	0	0	5	11	0	0	5	2	0	1	1	0	2	0	1	5	2	2	0	1	3	2	0	1	0	0	1	2	0	7
ENSG00000019995	0	0	0	3	12	0	0	16	1	0	2	1	0	3	0	12	9	0	4	2	2	2	0	1	2	1	0	2	6	0	12
ENSG00000198796	0	1	0	3	26	2	0	65	0	0	5	9	1	8	1	25	99	6	19	2	2	85	1	1	8	2	0	3	13	3	37
ENSG00000019991	1	1	0	3	25	1	5	24	2	0	3	8	0	1	0	41	121	4	11	6	5	40	0	0	2	3	0	2	12	0	20
ENSG00000174194	1	0	0	0	1	0	0	4	0	0	0	1	0	0	0	0	7	0	0	0	0	3	0	0	0	0	0	0	0	0	2
ENSG00000147059	0	0	0	1	3	0	0	0	0	0	0	0	0	1	0	0	1	0	0	0	1	1	0	0	0	0	0	0	1	0	3
ENSG00000135778	0	0	0	0	9	0	1	2	0	0	0	3	0	0	0	4	6	0	1	0	1	10	0	0	0	3	0	0	2	0	5
ENSG00000135776	0	0	0	0	15	1	1	13	1	0	1	0	0	1	0	5	29	1	10	0	2	10	0	0	2	1	0	2	6	0	11
ENSG00000135775	0	1	0	3	18	1	0	11	1	0	1	0	0	1	0	5	24	1	5	1	1	10	0	1	1	2	0	1	8	0	9
ENSG00000139428	0	0	0	2	3	1	1	3	0	0	0	0	0	1	0	3	10	0	0	0	0	2	0	0	0	1	0	0	1	0	1
ENSG00000135773	1	0	0	1	14	0	1	6	1	0	4	3	0	2	2	15	17	0	4	0	5	14	0	0	3	1	0	0	5	0	10
ENSG00000147050	1	0	1	35	64	0	4	35	2	0	2	5	0	3	5	34	72	3	4	5	13	10	1	1	1	13	0	7	12	1	23
ENSG00000152990	1	0	1	2	44	0	3	23	2	0	1	1	0	1	0	47	82	3	9	12	7	13	0	3	0	7	0	2	14	0	24
ENSG00000175550	0	1	0	0	0	0	0	2	1	0	0	0	0	0	0	1	8	1	0	0	0	2	0	0	0	0	0	0	1	0	5
ENSG00000132749	1	0	0	2	10	2	0	10	0	0	3	3	0	1	0	3	19	0	1	3	1	15	0	0	4	3	0	1	7	0	4
ENSG00000165646	1	0	1	1	7	2	0	16	1	0	1	0	0	1	0	10	35	1	5	2	2	18	0	0	0	3	0	1	4	0	8
ENSG00000132746	1	0	0	1	9	0	0	7	3	0	2	1	0	1	0	2	10	0	1	0	0	13	0	0	0	0	0	1	5	0	11
ENSG00000165644	0	0	0	1	0	0	0	1	0	0	0	1	0	0	0	0	2	1	0	0	0	3	0	0	0	0	0	0	1	1	0
ENSG00000132744	1	0	0	2	0	0	1	5	1	0	0	4	0	0	1	2	9	0	3	1	1	6	0	0	0	0	0	1	1	0	4
ENSG00000165643	0	0	1	1	4	0	0	6	0	1	1	0	0	0	0	0	19	0	1	0	1	9	0	0	0	1	0	2	0	0	4
ENSG00000132740	0	1	0	3	12	1	0	9	3	0	1	8	0	1	0	13	36	1	10	0	1	16	0	1	3	1	0	1	10	0	10
ENSG00000153029	0	0	0	4	11	0	0	10	1	0	0	1	0	1	0	4	19	0	1	0	2	9	0	0	0	2	0	1	4	0	10
ENSG00000187026	0	0	0	0	0	0	0	1	0	0	0	1	0	0	0	0	8	0	2	0	0	2	0	0	0	0	0	0	1	0	1
ENSG00000187024	0	0	0	3	6	1	0	4	1	0	0	5	0	2	0	1	9	0	1	0	0	11	0	0	0	1	0	1	3	1	4
ENSG00000111224	1	0	0	0	21	0	0	13	0	1	1	3	0	2	0	15	26	0	2	0	2	5	0	0	1	1	0	2	4	0	22
ENSG00000187021	0	0	0	5	5	0	1	9	1	0	3	6	0	2	0	4	35	2	9	1	0	22	1	0	1	1	0	1	3	0	8
ENSG00000162148	0	0	0	2	7	0	0	10	1	0	0	0	0	0	0	3	14	0	1	0	0	11	0	0	1	0	0	0	5	0	5
ENSG00000188629	0	0	0	2	19	2	0	24	3	0	3	8	0	0	2	9	25	4	5	2	0	17	0	0	3	0	0	2	9	2	26
ENSG00000180035	0	0	0	6	9	0	0	9	2	0	1	3	0	1	0	3	33	0	7	1	0	14	0	1	1	2	0	0	7	0	12
ENSG00000188624	0	0	0	0	1	0	0	3	0	0	1	0	0	0	0	0	6	0	3	0	0	11	0	2	0	0	0	0	0	0	2
ENSG00000188626	0	0	0	0	10	0	1	0	0	0	0	0	0	0	0	2	16	0	1	0	1	1	0	0	1	2	0	0	0	0	2
ENSG00000066855	1	0	0	3	33	1	1	12	1	0	3	1	0	0	0	22	40	0	0	2	6	8	0	0	1	4	0	3	10	0	11
ENSG00000188620	0	0	0	0	0	0	0	4	1	0	0	3	0	0	0	0	4	2	1	0	0	2	0	0	0	0	0	0	3	0	2
ENSG00000185774	1	3	4	1	382	0	63	5	3	0	1	4	0	0	0	735	996	0	6	119	53	21	0	0	0	70	3	12	2	0	3
ENSG00000185775	0	0	0	3	4	2	0	5	0	0	2	12	0	3	0	0	90	1	0	0	0	36	0	0	3	0	0	4	11	0	12
ENSG00000090054	0	1	0	3	20	0	0	13	1	0	2	1	0	0	1	18	17	0	1	1	1	9	0	0	1	3	0	0	0	0	4
ENSG00000101096	1	3	0	8	63	0	1	16	2	0	4	7	0	2	0	38	85	7	6	3	7	24	0	1	3	5	0	1	12	0	19
ENSG00000101098	1	0	0	3	15	1	1	9	1	1	0	3	0	1	0	14	44	0	2	3	2	10	0	0	4	5	0	0	1	0	3
ENSG00000213401	0	0	0	2	8	19	0	14	4	0	0	3	0	0	0	1	27	2	5	0	0	30	0	0	0	0	0	1	4	0	6
ENSG00000213402	0	0	0	0	1	0	1	1	0	0	1	0	0	1	0	0	1	0	1	0	0	1	0	0	0	0	0	0	1	0	2
ENSG00000257601	0	0	0	0	0	0	0	0	0	0	0	0	0	0	0	0	0	0	0	0	0	0	0	0	0	0	0	0	0	0	0
ENSG00000070495	0	0	0	0	3	1	0	8	1	0	2	2	0	4	0	0	7	1	3	0	0	4	0	0	1	2	0	0	2	0	4
ENSG00000258405	0	0	0	5	17	2	0	16	2	0	1	8	0	1	1	20	75	0	7	1	2	32	0	0	0	5	0	1	10	2	16
ENSG00000090581	0	0	0	2	13	0	0	1	1	1	1	0	0	0	0	2	5	0	1	0	0	1	0	0	1	0	0	0	4	0	1
ENSG00000138468	0	0	1	4	28	0	2	29	0	0	1	2	0	2	0	53	80	0	4	4	6	25	0	0	4	7	2	4	14	1	13
ENSG00000164597	0	2	0	6	78	0	3	33	2	2	8	7	0	2	1	100	140	2	4	9	16	21	0	1	4	9	1	2	10	0	19
ENSG00000164591	0	0	0	0	1	0	0	4	0	0	0	1	0	1	0	2	6	0	2	0	0	4	0	1	0	0	0	0	1	0	0
ENSG00000138463	0	0	0	2	20	1	2	5	1	0	2	3	0	0	2	16	23	1	3	4	4	9	0	0	0	1	1	1	2	0	4
ENSG00000104112	0	0	1	2	6	0	1	8	0	0	2	2	0	0	1	9	20	1	6	1	4	14	0	0	1	3	0	1	3	0	8
ENSG00000185306	0	0	0	1	24	0	2	8	1	0	4	1	0	1	0	30	70	0	0	4	4	18	0	0	0	5	2	1	1	0	12
ENSG00000011677	1	0	0	1	113	0	3	10	6	0	3	6	0	2	0	94	165	1	7	12	25	51	0	0	2	24	1	3	8	1	23
ENSG00000125285	1	1	0	0	0	0	0	9	0	1	0	1	0	0	0	1	6	0	0	0	0	1	0	0	0	0	0	1	3	1	3
ENSG00000184825	1	0	0	0	3	0	0	2	0	0	0	3	0	0	0	0	7	0	3	0	0	3	0	0	0	0	0	1	1	1	1
ENSG00000181852	0	0	0	1	5	0	0	9	0	0	0	2	0	0	0	2	4	0	0	0	0	2	0	0	0	2	0	0	0	0	8
ENSG00000181856	1	0	0	1	3	0	0	9	2	0	1	1	0	0	0	0	3	0	1	1	3	17	0	1	0	0	0	0	3	0	14
ENSG00000168930	0	0	0	0	5	0	0	7	2	0	0	1	0	0	0	2	18	2	8	1	0	8	0	0	0	0	0	0	2	0	5
ENSG00000168936	0	0	0	0	0	0	0	3	0	0	0	0	0	1	0	1	4	1	0	1	0	0	0	0	0	0	0	0	1	0	1
ENSG00000168939	1	0	0	0	3	1	2	1	2	0	0	2	0	0	0	0	26	0	5	0	0	19	0	0	1	0	0	2	5	0	9
ENSG00000168938	1	0	1	1	2	0	0	1	0	0	1	0	0	1	0	0	4	0	0	1	1	8	0	0	1	0	0	0	3	0	3
ENSG00000197506	1	0	0	6	16	0	0	13	1	0	1	2	0	1	0	17	29	2	2	1	4	11	0	0	0	1	0	0	2	0	9
ENSG00000186086	0	0	0	0	1	0	0	0	0	0	1	0	0	0	0	2	8	0	0	1	1	0	0	0	0	0	0	0	0	0	2
ENSG00000256553	0	0	0	0	0	0	0	0	0	0	0	0	0	0	0	0	1	0	0	0	0	10	0	0	0	0	0	0	2	0	0
ENSG00000186081	1	0	1	1	2	0	0	10	3	0	2	10	1	0	0	3	25	4	4	1	0	25	0	0	1	0	0	2	4	1	10
ENSG00000126882	1	0	0	1	4	0	0	7	2	0	1	0	0	0	0	3	14	1	1	1	0	1	0	1	1	0	0	0	8	2	6
ENSG00000186088	0	1	0	6	29	1	0	12	0	5	0	3	0	3	0	25	35	1	1	2	2	16	0	0	1	1	0	2	7	0	13
ENSG00000204928	1	0	0	2	6	0	1	3	0	0	1	1	0	0	0	3	6	1	0	0	1	16	0	0	0	0	0	0	1	0	7
ENSG00000204923	0	0	0	2	1	0	0	7	1	0	0	1	0	1	0	6	5	0	0	0	0	1	0	0	0	0	0	2	5	0	3
ENSG00000204922	0	0	0	3	0	0	0	3	0	0	0	1	0	0	0	2	3	0	0	0	0	0	0	0	0	0	0	0	1	0	0
ENSG00000204920	1	0	0	1	7	0	0	5	0	0	0	5	1	2	1	5	14	0	1	1	0	5	0	0	0	2	0	0	3	1	10
ENSG00000008441	1	0	0	2	22	0	1	8	0	0	2	0	1	2	1	12	27	0	1	1	5	12	0	0	0	4	0	0	2	0	11
ENSG00000182508	1	0	1	0	12	0	0	3	0	0	3	1	0	3	0	6	38	0	2	2	0	5	0	1	0	4	0	0	4	0	7
ENSG00000182504	0	0	0	3	8	0	1	10	2	0	4	3	0	3	0	6	35	3	4	2	0	18	0	0	2	0	0	2	7	0	7
ENSG00000182500	1	1	1	0	1	0	0	5	0	0	0	3	0	1	0	0	7	0	2	1	0	7	0	0	0	0	0	0	4	0	3
ENSG00000125843	0	0	0	0	4	0	0	5	0	0	0	0	0	0	0	0	5	0	2	0	0	2	0	0	0	0	0	0	1	0	2
ENSG00000124216	1	0	0	1	2	1	0	4	1	0	0	0	0	1	0	0	7	2	3	0	0	2	0	0	1	0	1	0	3	0	3
ENSG00000104808	0	0	0	4	5	0	0	4	0	0	0	0	0	1	3	1	7	0	1	0	0	9	0	1	0	1	0	0	5	0	4
ENSG00000104805	1	1	0	2	5	1	0	9	1	0	2	1	0	1	1	4	10	0	6	0	1	9	0	0	0	1	0	0	3	0	5
ENSG00000104804	1	0	0	4	3	1	0	15	4	0	1	4	0	1	0	2	11	1	2	0	2	15	0	1	1	0	0	0	3	1	5
ENSG00000167685	0	0	0	0	4	0	1	1	1	0	0	1	0	0	0	2	6	2	1	0	2	2	0	0	0	2	0	1	1	0	1
ENSG00000267976	0	0	0	0	1	0	0	0	0	0	0	0	0	0	0	0	4	0	0	0	0	2	0	0	0	0	0	0	0	0	0
ENSG00000169019	0	0	0	0	3	0	0	4	0	0	0	1	0	0	1	2	6	1	2	0	1	1	0	1	0	1	0	1	1	0	2
ENSG00000106400	0	0	0	0	3	0	0	3	1	0	0	0	0	2	0	3	8	0	2	0	1	6	0	1	0	0	0	0	2	1	5
ENSG00000177504	0	0	0	0	0	0	0	11	0	0	0	0	0	0	0	0	0	0	0	0	0	0	0	0	0	0	0	0	0	0	2
ENSG00000106404	1	0	0	0	6	0	0	1	1	0	0	1	0	1	0	1	3	1	1	1	2	5	0	0	0	0	0	0	1	1	5
ENSG00000177508	1	0	0	2	0	0	0	7	0	0	0	2	0	1	0	0	4	0	2	0	0	2	2	0	1	0	0	0	4	1	6
ENSG00000162976	0	0	0	1	3	0	0	3	0	0	0	1	0	1	0	2	8	0	1	0	1	1	0	0	0	0	1	0	4	0	0
ENSG00000179314	1	0	2	0	86	0	11	14	1	0	0	1	0	0	1	82	178	3	2	9	10	9	1	0	3	7	2	3	7	1	12
ENSG00000187840	1	0	0	1	4	0	0	0	0	0	0	2	0	0	0	2	14	0	1	0	0	3	0	0	0	1	0	0	2	0	1
ENSG00000187848	1	0	0	1	3	0	0	8	1	0	1	1	0	3	0	0	7	0	4	0	0	3	0	1	0	0	0	3	8	0	3
ENSG00000123933	1	0	0	3	1	0	0	4	0	0	1	1	0	1	0	2	4	0	0	1	1	1	0	0	0	0	0	0	0	0	1
ENSG00000140526	0	0	0	0	27	0	3	14	2	0	4	1	0	2	0	26	26	1	0	1	4	7	0	1	2	0	0	3	3	1	6
ENSG00000140527	0	0	0	2	8	0	0	8	2	0	1	1	0	4	0	10	17	0	4	2	2	23	0	0	0	0	0	0	5	0	10
ENSG00000140525	0	0	1	7	12	1	1	16	1	0	0	6	0	2	0	14	29	0	0	2	1	23	1	1	2	2	0	1	9	0	15
ENSG00000140522	1	0	0	2	5	0	0	11	0	1	0	1	0	2	1	1	8	0	1	0	0	7	0	0	1	0	0	1	3	0	4
ENSG00000267979	0	0	0	0	0	0	0	0	0	0	0	0	0	0	0	0	0	0	0	0	0	0	0	0	0	0	0	0	0	0	0
ENSG00000140521	0	0	0	2	9	1	0	16	4	0	2	5	0	2	0	2	15	0	2	0	0	16	0	0	1	2	0	4	7	0	6
ENSG00000267978	0	0	0	0	0	0	0	0	0	0	0	0	0	0	0	0	0	0	0	0	0	0	0	0	0	0	0	0	0	0	0
ENSG00000167107	0	0	1	2	15	0	1	22	1	1	0	4	0	4	1	8	14	0	1	0	2	22	0	1	1	3	0	2	9	0	13
ENSG00000167106	1	0	0	2	6	0	1	10	0	0	0	1	0	1	0	8	12	0	1	2	2	7	0	0	2	0	0	0	3	0	1
ENSG00000167105	0	0	0	0	3	0	0	4	1	0	1	1	0	1	0	1	3	0	0	0	0	9	0	0	0	1	0	0	1	0	5
ENSG00000167104	0	0	0	2	6	0	0	16	1	0	0	3	0	0	0	6	18	3	3	1	1	18	1	0	1	0	0	1	3	0	12
ENSG00000167103	0	0	0	0	2	0	0	5	0	0	0	4	1	0	0	1	6	0	2	0	0	6	0	0	0	0	0	0	4	0	2
ENSG00000167100	0	0	0	4	11	0	2	7	2	0	1	1	0	3	1	3	7	0	2	0	0	6	0	1	0	0	0	3	0	0	3
ENSG00000130234	1	0	0	4	10	0	0	25	0	0	4	2	0	3	0	12	17	1	2	1	3	14	0	0	3	0	0	2	6	0	22
ENSG00000166851	0	1	0	1	8	0	0	28	2	0	1	6	0	1	0	3	14	0	3	0	0	11	0	2	1	2	0	0	11	0	4
ENSG00000166856	1	0	0	0	2	0	2	6	2	0	0	3	0	2	1	0	5	1	1	0	0	7	0	1	1	1	0	0	4	0	5
ENSG00000166855	0	1	1	2	10	0	0	9	1	0	2	3	0	1	0	9	10	0	1	0	0	7	0	0	1	0	0	1	2	1	10
ENSG00000111321	0	0	0	1	1	1	0	6	1	0	2	2	0	2	1	1	8	0	1	0	0	6	0	0	1	0	0	2	1	0	7
ENSG00000163374	0	1	0	7	10	0	1	13	2	0	3	3	1	4	2	6	19	0	6	0	0	13	0	0	2	0	0	0	5	0	9
ENSG00000163376	0	0	0	2	5	0	0	15	2	0	2	2	0	6	0	3	13	0	1	0	0	19	0	1	3	2	0	1	6	1	15
ENSG00000163377	0	0	0	2	28	0	2	1	2	0	0	1	0	2	0	88	133	0	0	12	6	7	0	1	0	8	0	1	4	0	3
ENSG00000163378	0	0	0	3	5	0	0	6	5	0	1	0	0	1	0	5	11	0	2	1	0	6	0	0	2	1	1	0	2	0	8
ENSG00000056586	1	1	0	5	14	0	0	18	1	0	1	4	1	1	0	10	44	0	1	0	1	13	0	0	3	1	1	4	6	1	19
ENSG00000178882	0	0	0	1	11	0	0	0	0	0	0	5	0	1	0	5	7	0	1	1	0	2	0	0	0	0	0	0	1	0	2
ENSG00000227816	0	0	0	0	0	0	0	0	0	0	0	0	0	0	0	0	0	0	0	0	0	0	0	0	0	0	0	0	0	0	0
ENSG00000115414	1	1	2	7	16	2	0	82	10	5	2	15	0	8	1	22	38	3	23	1	1	39	1	0	5	1	0	2	26	0	50
ENSG00000128849	1	0	2	1	22	1	2	24	0	1	0	9	0	2	1	29	50	3	5	8	11	68	2	0	4	3	0	4	3	1	16
ENSG00000188828	1	0	0	1	8	1	0	12	0	0	1	5	1	0	0	2	28	2	6	1	0	13	0	1	1	1	0	0	4	1	17
ENSG00000225526	0	0	0	1	12	0	3	10	0	1	0	0	0	1	0	18	14	0	0	0	2	4	0	0	0	2	0	0	1	0	1
ENSG00000241132	0	0	0	0	0	0	0	0	0	0	0	0	0	0	0	0	0	0	0	0	0	0	0	0	0	0	0	0	0	0	0
ENSG00000157005	0	0	0	0	1	0	0	4	0	0	1	0	0	2	0	0	5	0	2	0	0	5	0	0	0	0	0	0	0	0	1
ENSG00000184014	1	0	0	3	32	1	1	20	3	0	3	4	0	4	1	29	37	1	6	1	5	19	1	0	3	3	1	2	13	1	20
ENSG00000184012	1	0	0	7	9	0	3	7	1	0	2	2	0	0	0	8	17	1	1	3	8	12	0	1	2	1	0	4	2	0	8
ENSG00000158793	0	0	0	1	3	1	0	9	0	0	0	1	0	3	3	2	5	0	0	0	0	6	0	2	0	0	0	1	3	0	12
ENSG00000179820	0	0	0	1	0	1	0	13	0	0	0	4	0	1	1	1	13	0	3	0	1	7	0	0	2	0	0	0	6	0	4
ENSG00000179826	0	0	0	1	8	0	0	12	0	0	4	7	0	2	1	3	24	4	2	0	0	13	0	0	3	1	0	1	4	0	8
ENSG00000162426	0	1	0	7	8	2	1	11	2	4	2	0	0	2	0	7	30	0	5	1	1	28	0	0	1	1	0	3	11	0	7
ENSG00000205078	0	0	0	0	3	0	0	2	0	0	0	0	0	0	0	0	5	0	0	1	3	0	0	0	0	2	0	0	0	0	0
ENSG00000268206	0	0	0	0	2	0	0	0	0	0	0	0	0	0	0	1	1	0	0	0	0	0	0	0	0	0	0	0	0	0	0
ENSG00000268208	0	0	0	0	0	0	0	0	0	0	0	0	0	0	0	0	0	0	0	0	0	0	0	0	0	0	0	0	0	0	0
ENSG00000204118	0	1	0	0	1	0	0	0	0	0	0	0	0	0	0	0	2	0	0	0	0	3	0	0	0	0	0	0	0	0	0
ENSG00000204116	1	0	0	0	34	0	1	6	0	0	0	2	0	0	0	21	44	0	0	1	4	1	0	0	0	1	0	1	1	0	4
ENSG00000137145	1	0	0	6	28	0	2	19	1	0	4	5	0	2	2	29	49	1	6	4	2	6	0	0	2	5	1	3	8	0	28
ENSG00000018280	1	0	0	0	7	1	1	5	0	1	0	2	0	0	0	2	10	0	0	1	0	21	0	1	5	1	1	1	1	0	5
ENSG00000205076	1	0	0	0	1	0	0	1	0	0	0	0	0	0	0	0	1	0	0	0	0	0	0	0	0	0	0	0	0	0	0
ENSG00000105011	0	0	0	4	7	0	0	2	0	0	0	2	0	0	0	2	15	1	1	1	0	5	0	0	0	1	0	0	1	0	2
ENSG00000233889	0	0	0	0	0	0	0	0	0	0	0	0	0	0	0	0	0	0	0	0	0	0	0	0	0	1	0	0	0	0	0
ENSG00000270374	0	0	0	0	0	0	0	0	0	0	0	0	0	0	0	0	0	0	0	0	0	0	0	0	0	0	0	0	0	0	0
ENSG00000270376	0	0	0	0	0	0	0	0	0	0	0	0	0	0	0	0	0	0	0	0	0	0	0	0	0	0	0	0	0	0	0
ENSG00000270370	0	0	0	0	0	0	0	0	0	0	0	0	0	0	0	0	0	0	0	0	0	0	0	0	0	0	0	0	0	0	0
ENSG00000270379	0	0	0	0	0	0	0	0	0	0	0	0	0	0	0	0	0	0	0	0	0	0	0	0	0	0	0	0	0	0	0
ENSG00000100077	1	1	0	0	36	0	2	19	1	1	3	4	0	1	1	32	55	1	4	1	2	13	0	0	2	5	1	0	7	0	18
ENSG00000159123	0	0	0	0	4	0	0	2	0	0	0	0	0	0	0	0	7	0	0	0	0	0	0	0	1	2	0	0	0	0	0
ENSG00000001561	1	1	0	0	5	1	0	4	1	0	1	7	0	0	1	3	8	0	7	0	0	20	0	1	3	0	0	2	5	0	8
ENSG00000159128	0	0	0	3	16	1	0	13	2	0	1	3	0	1	1	11	18	0	1	0	0	5	0	0	1	1	0	0	3	1	12
ENSG00000122912	0	0	0	1	11	0	0	4	0	0	1	1	0	0	0	6	19	1	1	0	1	4	0	0	0	1	0	0	1	0	1
ENSG00000253251	0	0	0	1	2	0	0	0	0	0	0	0	0	0	0	3	5	0	0	0	0	4	0	0	0	0	0	0	0	0	1
ENSG00000129038	1	0	0	2	7	0	1	5	1	0	0	2	0	3	0	6	10	0	1	0	1	7	0	0	0	0	0	1	2	0	1
ENSG00000154065	0	0	0	1	15	0	0	5	0	0	1	0	0	2	0	21	18	0	0	2	3	7	2	0	3	1	2	1	0	0	2
ENSG00000205246	0	1	0	0	15	0	1	0	1	0	0	1	0	0	0	9	28	0	0	0	6	8	0	0	0	5	0	0	4	0	3
ENSG00000233323	0	0	0	0	0	0	0	0	0	0	0	0	0	0	0	0	0	0	0	0	0	0	0	0	0	0	0	0	0	0	0
ENSG00000117477	0	0	0	1	15	0	3	8	1	0	2	12	0	5	0	13	31	1	3	0	5	27	0	0	1	3	0	2	4	0	14
ENSG00000120519	0	1	0	0	38	0	2	4	1	0	1	1	0	2	0	52	93	0	1	4	10	4	0	0	0	8	0	2	2	0	10
ENSG00000155330	0	0	0	1	2	0	0	5	1	0	1	0	0	2	0	5	13	0	0	0	3	3	0	0	1	1	0	0	0	1	2
ENSG00000037749	0	0	0	0	28	0	1	4	0	0	1	3	0	1	0	37	59	0	0	5	6	4	0	0	1	9	1	1	0	0	4
ENSG00000170523	1	0	0	1	2	0	0	10	1	0	1	4	0	1	1	3	9	2	5	0	0	17	0	0	2	2	0	1	4	0	7
ENSG00000170522	1	0	0	1	21	1	3	4	0	0	0	2	0	0	1	30	57	0	1	2	5	3	0	0	1	1	0	5	1	0	4
ENSG00000170525	1	0	0	5	19	0	0	8	0	1	2	2	0	4	0	24	47	3	2	0	5	7	1	0	2	1	0	0	2	1	5
ENSG00000198558	1	0	0	1	1	1	0	7	2	0	0	1	0	0	0	0	3	1	2	0	0	1	1	1	1	0	0	0	2	1	3
ENSG00000198553	0	0	0	1	1	0	0	4	0	0	0	0	0	0	0	4	4	1	2	0	0	5	0	0	1	0	0	1	2	0	4
ENSG00000198551	0	2	0	3	12	1	1	9	1	1	0	6	0	2	1	9	20	0	0	1	0	15	0	0	2	0	0	3	2	0	17
ENSG00000198556	0	0	1	5	10	1	1	16	1	0	0	11	0	1	0	10	22	1	3	0	1	8	1	0	1	1	0	1	10	0	18
ENSG00000198554	0	0	0	4	15	0	2	16	0	0	1	3	0	4	0	9	25	1	7	0	0	13	0	1	0	0	1	2	10	0	15
ENSG00000075223	1	1	0	2	31	0	10	17	2	2	1	10	1	0	0	90	61	0	7	20	11	8	0	0	2	1	0	4	1	0	11
ENSG00000160716	1	0	1	4	7	0	0	16	0	0	0	1	0	1	1	2	16	1	6	0	1	12	0	1	2	1	0	1	2	0	8
ENSG00000160714	1	0	0	0	5	1	0	11	1	0	1	6	0	2	0	3	5	0	4	0	0	3	0	0	1	2	0	0	4	0	5
ENSG00000160712	0	0	0	1	37	0	0	9	0	0	0	3	0	0	0	20	37	1	1	1	4	11	0	0	1	2	1	1	1	0	7
ENSG00000086061	1	0	0	1	4	0	0	6	0	0	0	3	0	0	0	2	2	0	0	0	1	3	0	0	0	0	0	1	4	0	4
ENSG00000160710	0	1	1	5	17	1	1	25	3	1	1	3	0	5	3	9	37	2	7	1	1	14	0	0	3	1	0	1	12	1	12
ENSG00000096088	1	0	0	3	1	0	0	7	1	0	0	1	0	1	0	5	11	1	2	1	1	20	1	0	2	2	0	0	0	0	6
ENSG00000136950	1	0	0	1	2	0	0	4	0	0	0	0	0	0	0	1	3	0	0	0	0	2	0	0	0	1	0	1	3	0	0
ENSG00000243215	0	0	0	0	0	0	0	0	0	0	0	0	0	0	0	0	0	0	0	0	0	0	0	0	0	0	0	0	0	0	0
ENSG00000083307	1	1	0	2	56	0	3	17	3	0	2	5	0	0	1	40	50	0	4	3	11	34	0	1	2	5	0	3	6	0	8
ENSG00000258869	0	0	0	0	9	0	0	0	0	0	0	0	0	0	0	12	19	0	0	1	0	0	0	0	0	2	0	0	0	0	0
ENSG00000175467	0	0	0	4	8	0	0	5	1	0	3	4	1	0	0	5	27	0	2	1	0	11	1	0	1	0	0	0	9	0	6
ENSG00000175463	1	0	0	2	5	1	0	6	1	0	2	3	0	1	0	1	5	0	4	0	1	11	0	0	0	0	0	2	2	0	3
ENSG00000105402	0	0	1	2	6	0	0	7	0	0	0	3	0	1	0	5	9	1	2	0	0	6	0	0	0	1	0	0	5	0	5
ENSG00000105401	0	0	1	0	8	0	1	5	0	0	2	2	0	2	0	4	13	0	2	2	1	9	0	0	0	0	0	1	3	0	9
ENSG00000105404	0	0	0	0	1	0	0	2	0	0	0	0	0	1	0	0	1	0	0	0	0	1	0	0	0	0	0	1	2	0	1
ENSG00000131459	1	0	0	2	16	1	1	13	5	0	2	6	0	1	1	15	22	0	4	3	1	15	0	0	1	3	0	2	8	0	11
ENSG00000105409	1	0	0	3	12	0	1	18	1	0	1	5	0	1	1	6	31	2	7	0	0	44	0	0	1	2	0	1	10	0	27
ENSG00000092140	0	0	0	2	15	0	0	21	3	0	0	3	0	2	0	10	23	0	4	0	2	5	1	0	2	2	0	2	5	1	14
ENSG00000258864	0	0	0	5	17	4	3	820	7	1	3	19	0	7	1	11	42	1	9	3	1	51	1	0	11	0	0	7	34	0	60
ENSG00000132185	0	0	0	1	2	0	0	7	3	0	1	4	1	1	0	2	28	1	4	0	0	14	0	0	1	0	0	3	4	0	5
ENSG00000108639	1	0	0	2	3	0	0	3	0	0	0	1	0	0	0	0	1	0	0	0	0	3	0	0	0	0	0	0	2	0	4
ENSG00000132182	1	0	0	10	21	0	0	31	4	0	3	7	0	2	1	22	42	0	5	3	3	58	1	2	7	1	0	3	15	0	17
ENSG00000116991	1	2	0	8	58	2	2	38	5	2	4	12	0	7	3	35	139	3	15	8	5	32	0	1	4	9	0	2	21	1	41
ENSG00000014919	0	0	0	1	3	0	0	12	0	0	2	2	0	1	0	5	3	1	1	0	0	6	0	0	1	0	0	1	6	0	2
ENSG00000135205	0	0	1	4	54	2	2	22	6	3	2	5	1	9	1	31	72	2	6	4	5	50	1	0	3	5	0	5	16	0	36
ENSG00000105609	0	1	0	3	4	0	0	15	4	0	0	9	0	3	0	2	39	3	13	0	0	41	0	0	1	1	0	3	6	0	10
ENSG00000131981	1	1	0	0	6	0	0	2	0	0	0	0	0	0	0	4	6	0	0	0	2	1	0	0	0	0	0	1	1	0	4
ENSG00000188021	0	0	0	5	0	0	0	18	0	0	1	2	0	0	0	2	12	2	3	0	0	2	1	0	1	1	0	0	6	0	15
ENSG00000188026	0	0	0	1	13	0	1	1	0	0	1	3	0	2	0	4	19	0	0	0	1	0	0	0	0	0	0	1	2	0	3
ENSG00000086065	0	0	0	0	1	0	0	4	0	0	0	1	0	1	0	2	6	0	2	0	0	3	0	1	1	0	0	0	2	0	4
ENSG00000244242	0	0	0	0	4	0	0	0	0	0	0	0	0	0	0	0	6	0	0	2	0	0	0	0	0	0	0	1	0	0	3
ENSG00000240747	0	1	0	3	50	0	1	36	6	0	5	3	0	4	0	47	98	1	5	10	6	73	0	1	3	4	0	3	11	0	31
ENSG00000084652	1	0	0	1	6	0	1	10	1	0	0	3	0	1	1	1	5	1	1	0	1	3	1	0	2	1	0	1	0	0	7
ENSG00000214694	0	1	1	0	13	0	1	15	0	0	0	0	0	0	0	12	13	0	0	3	1	0	0	0	0	2	1	0	0	0	12
ENSG00000172167	0	0	0	5	20	0	2	23	2	0	2	4	0	2	1	16	32	0	4	2	2	19	0	1	1	3	0	2	10	1	12
ENSG00000172164	1	1	0	1	93	0	7	9	5	0	0	4	0	1	1	73	86	1	3	5	11	12	0	1	1	13	0	3	6	0	4
ENSG00000157224	0	0	0	2	42	0	1	8	1	0	0	1	0	2	1	19	59	1	5	4	7	8	0	0	0	3	0	4	6	0	7
ENSG00000086189	0	0	0	1	1	0	1	12	0	1	0	0	1	0	0	2	3	0	2	1	1	2	0	0	0	1	1	0	4	0	4
ENSG00000148386	0	0	0	1	1	0	0	5	0	0	0	0	0	1	0	1	8	1	1	1	0	8	0	0	1	0	0	1	2	0	1
ENSG00000148384	0	0	0	1	1	0	0	4	0	0	0	0	0	1	0	3	2	0	3	0	0	5	0	0	0	0	0	0	0	0	2
ENSG00000020426	0	2	0	1	46	0	3	5	1	0	0	3	0	1	2	48	83	1	0	4	12	4	0	0	2	3	0	2	3	0	1
ENSG00000101871	1	0	0	2	113	0	9	15	1	0	1	3	0	2	0	61	106	2	4	18	21	12	0	0	2	14	0	1	8	0	12
ENSG00000138115	1	0	0	1	13	0	0	13	2	0	2	3	0	3	0	16	19	1	3	0	0	54	1	0	0	2	0	1	0	0	10
ENSG00000138111	0	0	0	0	9	0	0	7	2	0	0	1	0	0	0	1	4	0	0	0	0	5	0	0	2	0	0	1	3	0	3
ENSG00000172789	1	0	0	7	12	2	0	21	2	0	2	9	0	4	0	7	42	2	11	1	1	20	0	0	2	2	0	3	15	0	22
ENSG00000172785	0	0	0	0	4	0	0	1	1	0	1	0	0	1	0	0	11	0	1	1	0	6	0	0	3	0	0	0	2	0	5
ENSG00000172782	0	0	0	1	6	0	0	6	1	0	1	1	0	1	0	2	13	0	2	0	1	12	0	0	0	0	1	0	1	0	7
ENSG00000172780	1	0	0	0	5	0	1	1	0	0	0	0	0	1	0	6	12	0	0	0	2	3	0	0	0	1	0	1	2	0	4
ENSG00000150201	0	0	0	0	2	0	0	1	0	0	0	0	0	0	0	1	3	0	0	0	0	4	0	0	0	0	0	0	0	1	0
ENSG00000144724	0	5	4	4	142	1	23	37	5	0	2	4	0	5	0	153	219	1	3	21	20	29	0	1	4	20	3	4	16	0	25
ENSG00000271541	0	0	0	0	0	0	0	0	0	0	0	0	0	0	0	0	0	0	0	0	0	0	0	0	0	0	0	0	0	0	0
ENSG00000271542	0	0	0	0	0	0	0	0	0	0	0	0	0	0	0	0	0	0	0	0	0	0	0	0	0	0	0	0	0	0	0
ENSG00000196924	1	0	0	6	13	2	0	48	3	9	11	11	0	4	0	2	40	11	21	0	4	37	0	0	0	1	1	1	16	2	51
ENSG00000196923	1	0	0	1	6	0	0	5	1	0	0	0	0	0	0	0	6	1	1	0	1	1	0	0	1	2	0	0	3	1	3
ENSG00000174780	0	0	1	2	11	0	2	10	0	0	3	0	0	1	0	9	15	0	2	1	0	5	0	0	3	2	0	0	7	1	11
ENSG00000232312	0	0	0	0	0	0	0	0	0	0	0	0	0	0	0	0	0	0	0	0	0	0	0	0	0	0	0	0	0	0	0
ENSG00000232317	0	0	0	0	0	0	0	0	0	0	0	0	0	0	0	0	0	0	0	0	0	0	0	0	0	0	0	0	0	0	0
ENSG00000265570	0	0	0	0	0	0	0	0	0	0	0	0	0	0	0	0	0	0	0	0	0	0	0	0	0	0	0	0	0	0	0
ENSG00000173786	0	0	0	1	2	0	0	7	0	0	1	2	0	1	0	2	8	1	1	1	0	2	0	0	1	1	0	0	5	0	5
ENSG00000117877	0	0	0	2	2	1	0	3	0	0	0	2	0	0	0	0	6	0	0	0	0	3	0	1	2	0	0	1	10	0	5
ENSG00000232126	0	0	0	0	0	0	0	0	0	0	0	0	0	0	0	0	0	0	0	0	0	0	0	0	0	0	0	0	0	0	0
ENSG00000203624	0	0	0	0	0	0	0	0	0	0	0	0	0	0	0	0	0	0	0	0	0	0	0	0	0	0	0	0	0	0	0
ENSG00000174255	0	0	0	2	1	0	2	10	1	0	0	4	0	0	0	1	13	1	8	0	0	13	0	0	3	0	0	2	0	1	9
ENSG00000116473	1	0	0	1	40	0	3	2	1	0	0	0	0	0	0	41	46	1	1	2	4	8	0	0	0	5	0	2	1	0	5
ENSG00000112996	0	0	0	2	8	1	0	9	1	0	0	7	0	0	0	3	14	1	4	0	0	1	0	0	0	1	0	1	4	1	9
ENSG00000112992	0	1	0	2	32	1	0	10	0	1	2	5	1	5	0	25	55	0	11	3	7	19	0	1	4	1	0	5	13	1	9
ENSG00000116478	1	0	0	1	13	0	1	4	0	0	0	0	0	1	0	12	10	0	2	2	1	8	0	0	1	0	0	0	1	0	6
ENSG00000223654	0	0	0	0	0	0	0	0	0	0	0	0	0	0	0	0	0	0	0	0	0	0	0	0	0	0	0	0	0	0	0
ENSG00000167531	0	0	0	1	2	0	0	0	0	0	0	1	0	0	0	1	3	0	0	0	0	15	0	0	0	1	0	0	2	0	2
ENSG00000099866	0	0	0	1	2	0	0	5	0	0	0	0	0	0	0	0	8	1	1	0	0	3	0	0	0	0	0	0	1	0	3
ENSG00000151150	1	6	1	13	157	2	9	93	9	1	6	20	0	19	4	182	259	10	18	14	39	325	3	3	8	15	1	9	36	3	77
ENSG00000099864	0	0	0	2	5	0	0	3	1	0	0	2	0	0	1	0	24	0	2	0	2	6	0	0	1	2	0	2	4	0	4
ENSG00000099860	0	0	0	0	1	2	0	1	0	0	0	0	0	1	1	0	0	0	1	0	0	5	0	0	1	0	0	0	0	0	0
ENSG00000270635	0	0	0	0	0	0	0	0	0	0	0	0	0	0	0	0	0	0	0	0	0	0	0	0	0	0	0	0	0	0	0
ENSG00000021488	0	0	0	2	12	0	1	14	5	0	5	2	0	1	0	7	31	0	5	1	0	19	0	0	1	0	0	0	4	0	6
ENSG00000269308	0	0	0	0	1	0	0	0	0	0	0	0	0	0	0	0	0	0	0	0	0	0	0	0	0	0	0	0	0	0	0
ENSG00000269309	0	0	0	0	0	0	0	0	0	0	0	0	0	0	0	0	0	0	0	0	0	0	0	0	0	0	0	0	0	0	0
ENSG00000106245	0	0	0	1	2	0	0	3	0	0	0	0	0	0	0	0	2	0	1	0	0	2	0	0	1	1	0	0	2	0	2
ENSG00000106244	0	0	0	0	3	0	0	2	0	0	0	3	0	1	0	2	15	0	0	0	0	0	0	0	2	0	0	1	3	0	3
ENSG00000072210	1	0	0	0	5	0	1	16	0	0	0	1	0	1	1	7	16	0	0	1	2	5	0	0	3	1	0	1	5	0	3
ENSG00000106246	0	0	0	6	12	2	2	19	3	1	7	1	0	2	2	6	43	1	9	0	1	20	1	1	4	2	0	0	10	0	13
ENSG00000266170	0	0	0	0	0	0	0	0	0	0	0	0	0	0	0	0	0	0	0	0	0	0	0	0	0	0	0	0	0	0	0
ENSG00000266173	0	0	0	4	7	0	0	6	1	0	0	1	0	2	0	9	7	0	1	0	0	2	0	0	1	0	0	2	4	0	3
ENSG00000266177	0	0	0	0	0	0	0	0	0	0	0	0	0	0	0	0	0	0	0	0	0	0	0	0	0	0	0	0	0	0	0
ENSG00000100836	1	0	0	2	2	0	0	4	0	0	1	1	0	1	0	3	8	0	0	0	0	1	0	1	2	0	0	0	2	0	4
ENSG00000236808	0	0	0	0	0	0	0	0	0	0	0	0	0	0	0	0	0	0	0	0	0	0	0	0	0	0	0	0	0	0	0
ENSG00000236802	0	0	0	0	0	0	0	0	0	0	0	0	0	0	0	0	0	0	0	0	0	0	0	0	0	0	0	0	0	0	0
ENSG00000153790	0	1	0	0	7	0	0	9	1	0	0	4	0	1	0	13	23	1	3	1	0	15	0	0	1	0	0	1	4	0	14
ENSG00000228120	0	0	0	0	1	0	0	0	0	0	0	0	0	0	0	0	1	0	0	0	0	0	0	0	0	0	0	1	0	0	0
ENSG00000234409	0	0	0	0	0	0	0	0	0	0	0	0	0	0	0	0	0	0	0	0	0	0	0	0	0	0	0	0	0	0	0
ENSG00000142765	1	0	0	2	3	0	0	6	2	0	1	2	0	0	0	1	5	1	1	0	1	8	0	0	1	0	0	0	0	0	4
ENSG00000228128	0	0	0	0	0	0	0	0	0	0	0	0	0	0	0	0	0	0	0	0	0	0	0	0	0	0	0	0	0	0	0
ENSG00000113643	0	0	0	1	12	0	0	11	0	0	2	2	0	3	0	6	10	1	4	0	1	9	0	0	2	2	2	1	2	0	13
ENSG00000113645	1	1	0	1	47	0	3	14	2	0	1	5	0	1	1	33	58	2	7	3	5	32	1	0	2	5	0	2	8	1	14
ENSG00000266028	0	0	0	0	0	0	0	0	0	0	0	0	0	0	0	0	0	0	0	0	0	0	0	0	0	0	0	0	0	0	0
ENSG00000113649	0	0	0	1	10	0	0	39	1	0	2	7	1	4	2	15	28	1	3	1	1	17	0	1	4	0	0	4	9	0	24
ENSG00000113648	1	0	1	2	9	0	1	7	0	0	1	1	0	0	0	15	15	1	1	1	3	11	0	0	1	0	0	0	6	0	7
ENSG00000169432	1	0	0	10	54	0	4	81	9	3	2	13	0	6	0	31	87	3	12	6	6	124	2	0	7	9	0	7	22	2	46
ENSG00000169435	1	0	0	1	11	0	1	4	1	0	0	0	0	2	0	8	20	0	2	2	4	18	0	0	0	0	0	0	1	0	5
ENSG00000169436	1	0	1	9	140	3	11	55	7	0	4	31	0	4	3	139	419	15	39	21	11	91	1	0	10	21	0	8	25	3	41
ENSG00000169439	1	0	0	0	43	1	1	11	0	0	0	2	0	1	0	40	68	0	4	7	4	3	0	0	1	5	0	1	4	0	2
ENSG00000189030	0	0	0	0	0	0	0	1	0	0	2	1	0	1	0	0	8	0	0	0	0	2	0	0	0	0	0	0	1	0	3
ENSG00000189037	0	0	0	0	1	0	0	6	1	0	0	2	1	1	0	0	11	0	1	0	0	7	0	0	1	0	0	0	5	0	6
ENSG00000111644	0	0	0	3	4	0	0	15	0	1	0	3	0	0	0	2	4	1	1	1	1	19	0	0	2	1	0	0	5	0	5
ENSG00000111647	1	0	0	4	31	1	2	26	1	1	4	6	0	6	0	39	54	3	9	3	4	15	1	1	2	4	0	3	11	0	27
ENSG00000262087	0	0	0	0	0	0	0	0	0	0	0	0	0	0	0	0	0	0	0	0	0	0	0	0	0	0	0	0	0	0	0
ENSG00000111641	0	0	0	4	6	0	0	9	0	0	0	3	0	3	0	3	14	0	3	0	0	9	0	0	4	0	0	0	3	0	9
ENSG00000111642	1	3	1	14	19	3	0	48	3	2	2	6	0	10	2	5	33	1	9	3	2	46	0	0	9	1	0	4	29	1	52
ENSG00000103569	1	0	0	1	11	0	0	10	0	0	0	1	0	1	0	14	25	1	0	2	4	12	0	0	1	4	0	0	1	0	4
ENSG00000142494	0	1	0	2	20	1	1	11	2	0	1	4	0	2	1	13	35	0	3	1	4	15	0	0	2	3	0	2	6	0	5
ENSG00000267228	0	0	0	2	4	0	0	4	0	0	0	0	0	0	1	12	10	0	0	4	1	0	0	0	0	0	0	0	1	0	0
ENSG00000114030	1	0	0	6	20	1	0	12	1	0	0	2	0	3	0	28	20	0	0	1	1	2	0	0	1	3	0	0	1	2	10
ENSG00000258292	0	0	0	0	3	0	1	0	0	0	0	0	0	0	0	1	5	0	0	1	2	0	0	0	0	0	0	0	0	0	0
ENSG00000261686	0	0	0	0	0	0	0	0	0	0	0	0	0	0	0	0	0	0	0	0	0	0	0	0	0	0	0	0	0	0	0
ENSG00000156313	0	0	0	6	22	2	1	10	1	0	0	6	0	2	0	9	31	1	7	1	2	16	1	0	4	0	0	1	4	0	28
ENSG00000039537	1	0	0	1	34	2	2	31	1	2	4	18	0	6	0	29	148	5	22	3	8	121	0	1	3	7	3	2	18	0	22
ENSG00000262334	0	0	0	0	0	0	0	0	0	0	0	0	0	0	0	0	0	0	0	0	0	0	0	0	0	0	0	0	0	0	0
ENSG00000262335	0	0	0	0	0	0	0	0	0	0	0	0	0	0	0	0	0	0	0	0	0	0	0	0	0	0	0	0	0	0	0
ENSG00000262330	0	0	0	0	0	0	0	0	0	0	0	0	0	0	0	0	0	0	0	0	0	0	0	0	0	0	0	0	0	0	0
ENSG00000178826	0	0	0	2	2	0	0	3	0	0	0	0	0	0	0	1	3	0	3	0	0	3	0	0	1	0	0	2	2	0	3
ENSG00000109220	1	0	1	0	6	0	1	5	0	1	0	2	0	0	0	9	16	0	0	0	2	0	0	0	0	2	0	0	0	0	5
ENSG00000012048	0	0	1	4	34	1	0	59	1	2	2	11	0	3	1	25	54	4	10	3	0	22	1	0	16	6	0	0	11	1	23
ENSG00000149716	0	0	0	0	9	0	0	3	1	0	0	2	0	0	0	3	11	0	1	0	1	5	0	0	0	0	0	0	5	0	1
ENSG00000184254	1	1	0	1	19	0	1	12	3	2	2	2	1	0	0	17	23	0	1	1	0	3	0	0	1	0	0	3	4	0	11
ENSG00000138942	1	0	0	0	6	0	0	3	1	0	1	1	0	0	0	7	17	0	1	0	1	3	0	0	1	0	0	1	0	0	6
ENSG00000138944	0	1	0	0	25	0	2	10	2	0	0	3	0	0	0	13	39	0	1	3	5	15	0	0	1	4	0	1	4	0	3
ENSG00000184258	0	0	0	4	1	1	0	6	3	0	1	6	0	2	0	0	14	2	5	1	0	32	0	0	0	0	0	2	5	1	8
ENSG00000163170	0	0	0	2	3	0	0	1	0	0	0	1	0	0	0	0	7	0	2	2	0	1	0	0	0	0	0	0	0	0	4
ENSG00000163171	0	0	0	1	21	1	3	6	3	0	1	0	0	1	0	15	34	0	2	4	4	5	0	0	0	4	1	2	2	0	6
ENSG00000187783	0	0	0	2	4	0	0	5	1	1	0	3	0	1	0	4	17	1	4	1	0	8	0	0	0	0	1	0	0	0	3
ENSG00000008226	0	1	0	8	14	0	0	34	4	1	3	8	0	1	0	19	48	2	6	3	4	56	1	0	1	1	1	3	13	2	20
ENSG00000187786	1	0	0	0	0	0	0	0	0	0	0	0	0	0	0	0	0	0	0	0	0	0	0	0	0	0	0	0	0	0	0
ENSG00000182368	0	0	0	0	0	0	0	0	0	0	0	0	0	0	0	0	0	0	0	0	0	1	0	0	0	0	0	0	0	0	0
ENSG00000166529	0	0	1	0	6	2	0	5	1	0	1	2	0	2	0	2	10	0	2	2	1	9	0	0	3	0	0	0	6	0	4
ENSG00000166526	1	1	0	0	7	0	0	11	5	0	3	2	1	6	1	9	11	0	5	0	0	6	0	0	3	0	0	0	5	0	7
ENSG00000166527	0	0	0	0	1	1	0	8	4	0	0	4	0	0	0	4	23	3	2	0	2	17	0	0	2	1	0	1	2	0	1
ENSG00000182362	0	0	0	0	7	0	1	5	0	0	0	0	0	0	0	0	6	0	1	0	0	4	0	0	2	1	0	0	2	0	4
ENSG00000166523	0	0	0	0	5	0	0	7	0	1	1	5	0	2	0	1	17	1	3	0	0	17	0	0	0	0	0	0	2	0	6
ENSG00000225890	0	0	0	0	0	0	0	0	0	0	0	0	0	0	0	0	0	0	0	0	0	0	0	0	0	0	0	0	0	0	0
ENSG00000114698	1	0	0	0	6	1	3	10	1	0	1	8	0	1	0	17	42	2	2	2	1	6	1	2	0	33	0	0	1	0	4
ENSG00000244437	0	0	0	0	3	0	0	0	0	0	0	1	0	0	0	0	2	0	4	0	0	2	0	0	0	0	0	0	1	0	0
ENSG00000229387	0	0	0	1	0	0	0	1	0	0	0	0	0	1	0	1	4	0	0	0	0	2	0	0	1	0	0	0	1	0	0
ENSG00000229381	0	0	0	0	0	0	0	0	0	0	0	0	0	0	0	0	0	0	0	0	0	0	0	0	0	0	0	0	0	0	0
ENSG00000184788	0	1	0	0	7	0	1	10	0	0	2	1	0	0	0	7	21	2	3	1	1	18	0	1	1	1	1	0	7	1	10
ENSG00000184786	0	0	1	0	4	0	0	2	0	0	1	0	0	0	0	2	4	0	1	0	0	0	0	0	0	0	0	1	1	0	5
ENSG00000184787	0	0	0	1	7	0	0	2	0	1	0	1	0	0	0	9	5	0	1	0	1	1	0	0	0	2	0	0	2	0	0
ENSG00000184785	0	0	0	0	1	0	0	0	0	0	0	0	0	0	0	0	1	0	0	0	0	0	0	0	0	0	0	0	0	0	4
ENSG00000181552	0	0	0	1	0	0	1	3	0	0	1	0	0	1	0	1	3	1	1	1	0	3	0	0	1	0	0	0	1	1	5
ENSG00000181555	0	1	1	10	42	2	2	75	3	1	7	9	1	45	4	40	72	1	7	1	4	24	2	0	6	3	0	5	13	1	45
ENSG00000168476	1	0	0	1	2	0	0	3	0	0	0	0	0	1	0	0	4	0	0	0	0	2	0	0	0	0	0	1	5	0	0
ENSG00000168477	0	0	0	19	30	2	0	67	9	0	8	20	0	4	0	13	65	1	23	0	3	216	1	6	3	7	0	10	31	1	29
ENSG00000112697	1	1	0	1	6	1	1	8	0	0	0	1	0	3	1	11	12	0	0	3	2	4	0	1	1	1	0	1	1	0	4
ENSG00000112695	0	0	0	0	2	0	0	3	1	0	0	2	0	2	0	0	0	0	0	0	0	4	0	0	0	0	0	0	1	0	0
ENSG00000112699	0	4	0	3	113	1	4	5	0	1	2	1	0	1	1	109	203	1	1	14	22	15	0	1	1	13	2	7	3	0	7
ENSG00000182093	0	1	0	4	17	1	0	15	1	0	3	2	0	1	0	8	17	0	0	0	3	13	0	0	0	1	0	3	6	0	15
ENSG00000182095	0	0	0	5	20	1	1	39	4	4	6	8	0	6	1	22	65	0	13	3	5	20	0	1	2	3	0	2	13	1	26
ENSG00000108578	0	0	0	3	11	0	1	13	0	0	1	1	0	2	1	9	19	0	1	0	3	5	0	0	2	11	0	1	1	1	6
ENSG00000108576	0	0	0	1	17	0	0	9	2	0	5	4	0	1	0	5	27	0	5	1	0	26	1	0	4	0	0	1	9	0	9
ENSG00000119514	1	0	0	1	7	0	1	8	1	0	1	3	0	0	0	8	16	1	2	1	1	16	0	0	1	0	1	0	3	1	6
ENSG00000227761	0	0	0	0	0	0	0	0	0	0	0	0	0	0	0	0	0	0	0	0	0	0	0	0	0	0	0	0	0	0	0
ENSG00000074527	0	0	0	2	28	0	1	10	1	0	1	1	0	4	0	19	58	0	2	4	3	25	0	0	0	0	0	2	1	0	4
ENSG00000050130	0	0	0	0	2	1	0	9	1	0	1	0	0	0	1	3	6	0	1	1	0	5	0	0	0	0	0	0	3	0	10
ENSG00000169989	0	0	0	4	5	1	0	11	0	0	1	7	0	0	1	4	8	0	2	0	1	7	1	0	0	1	0	0	4	1	16
ENSG00000154269	1	1	0	6	28	1	2	20	5	0	2	9	0	4	0	20	61	4	7	0	4	29	0	0	5	1	0	3	9	0	43
ENSG00000169981	0	0	0	5	5	0	0	9	0	0	1	0	0	0	0	3	5	0	1	0	0	6	0	0	0	0	0	1	6	0	6
ENSG00000154262	0	0	0	3	23	1	1	41	4	0	8	12	0	5	1	16	59	1	7	4	5	40	2	2	3	1	0	2	13	1	32
ENSG00000154263	0	1	1	6	27	2	2	46	4	1	3	14	0	3	1	22	64	3	12	3	8	30	1	2	2	1	0	1	18	0	32
ENSG00000154265	0	0	0	5	24	1	0	35	2	1	2	5	0	5	3	19	42	4	4	2	3	12	1	2	3	0	0	0	14	2	28
ENSG00000187258	0	3	0	1	77	0	7	7	2	0	4	3	0	1	0	96	187	1	6	8	7	98	1	1	3	4	2	2	2	0	8
ENSG00000180209	1	0	0	1	2	0	0	1	0	0	0	2	0	1	0	2	6	0	2	1	0	2	0	1	0	0	0	0	0	1	2
ENSG00000164961	0	0	0	4	21	1	0	18	4	0	3	7	0	2	0	14	28	1	5	1	2	21	0	0	3	1	0	2	8	0	15
ENSG00000180205	0	0	0	0	6	0	0	4	0	0	1	0	0	1	1	10	4	1	1	0	2	10	0	0	0	1	0	0	1	0	3
ENSG00000242875	0	0	0	0	0	0	0	0	0	0	0	0	0	0	0	0	0	0	0	0	0	0	0	0	0	0	0	0	0	0	0
ENSG00000165383	0	0	0	0	12	0	0	6	4	0	2	1	0	1	0	10	25	0	2	0	3	29	0	1	1	0	0	1	1	0	7
ENSG00000103034	1	0	0	3	8	0	0	3	2	0	2	1	0	0	0	2	27	1	0	1	1	7	0	0	1	1	0	0	0	0	7
ENSG00000123444	0	0	0	0	4	0	3	9	0	0	1	2	0	1	1	2	5	0	4	0	0	3	0	1	2	1	0	0	4	0	9
ENSG00000165389	0	0	0	0	8	0	0	2	0	0	0	0	0	0	0	6	9	0	0	1	0	0	0	0	0	0	0	0	0	1	0
ENSG00000165388	0	0	0	0	2	0	1	4	1	0	0	0	0	0	1	9	17	1	3	0	0	17	0	0	2	0	0	0	0	0	6
ENSG00000183574	0	0	0	0	0	0	0	0	0	0	0	0	0	0	0	0	0	0	0	0	0	0	0	0	0	0	0	0	0	0	0
ENSG00000090621	1	0	0	2	5	1	0	13	2	0	1	5	0	1	2	3	12	1	5	1	0	12	0	0	0	1	0	0	7	0	5
ENSG00000101680	1	0	1	9	61	2	6	93	24	1	4	24	1	15	0	78	171	5	23	10	9	76	4	1	10	8	0	4	41	0	34
ENSG00000183571	1	0	0	0	9	0	2	5	0	0	0	0	0	3	0	14	23	0	0	1	2	3	0	0	0	2	0	0	3	0	4
ENSG00000183578	1	0	0	2	10	0	1	5	2	0	1	2	0	2	0	9	26	0	0	0	0	16	0	1	1	3	0	0	2	0	2
ENSG00000183579	1	3	1	2	38	0	2	14	2	0	2	6	0	2	2	43	46	2	5	1	4	15	0	1	1	6	0	7	12	1	11
ENSG00000250021	0	0	1	1	14	0	1	7	0	0	0	0	0	1	0	7	40	0	1	1	1	9	1	0	0	3	0	1	3	0	6
ENSG00000116863	0	0	0	0	1	1	0	5	0	0	0	2	0	0	0	0	8	0	1	0	0	5	0	0	0	0	0	0	2	0	4
ENSG00000006756	1	0	0	3	3	0	0	4	0	0	2	4	1	0	0	4	8	0	1	3	1	10	0	0	0	0	0	0	2	0	7
ENSG00000006757	0	0	0	0	5	0	0	3	2	0	2	2	0	1	0	5	10	0	2	0	0	3	0	0	1	0	1	1	2	0	6
ENSG00000154889	0	0	0	0	11	0	0	4	0	0	1	2	0	0	0	4	12	1	0	1	0	2	0	0	1	0	0	0	0	0	5
ENSG00000164385	0	0	0	1	6	1	0	1	0	0	0	1	0	0	2	3	5	0	2	0	0	6	0	0	0	0	0	0	0	0	3
ENSG00000211936	0	0	0	1	1	0	1	0	1	0	0	3	0	0	0	0	2	0	0	1	0	3	0	0	0	0	0	0	0	0	1
ENSG00000159459	1	0	0	6	27	0	1	22	4	0	4	6	0	7	1	32	68	4	9	2	4	32	0	0	0	2	0	5	11	1	20
ENSG00000211934	0	0	0	1	0	0	2	0	2	0	0	0	0	0	0	0	5	0	2	0	0	6	0	0	0	0	0	0	1	0	2
ENSG00000211935	0	0	0	0	0	0	1	0	1	0	0	1	0	0	0	0	1	0	0	0	0	9	0	0	0	0	0	0	1	0	1
ENSG00000211933	0	0	0	0	0	0	10	0	0	0	0	2	0	0	0	0	2	0	1	0	0	15	0	0	0	0	0	1	0	1	2
ENSG00000211930	0	0	0	0	0	0	0	0	0	0	0	0	0	0	0	0	0	0	0	0	0	0	0	0	0	0	0	0	0	0	0
ENSG00000155130	0	0	0	1	1	0	0	3	2	0	0	0	0	1	0	0	6	0	1	0	0	2	0	0	0	0	0	0	1	0	0
ENSG00000159450	0	0	0	12	11	4	0	46	6	1	8	12	0	7	1	2	65	0	6	0	0	39	0	5	2	3	0	5	32	3	28
ENSG00000100483	0	0	0	1	3	0	0	2	0	0	0	0	0	1	0	5	4	0	0	0	1	5	0	0	0	0	1	0	2	0	1
ENSG00000151835	0	1	0	19	31	0	1	139	20	0	11	23	1	15	2	38	90	9	16	0	3	77	0	0	6	7	0	3	51	3	101
ENSG00000100485	1	0	0	4	27	1	2	22	0	0	3	10	0	3	1	16	39	2	8	2	3	16	0	0	2	0	0	0	11	0	21
ENSG00000159455	0	0	0	2	10	0	0	15	2	0	2	3	0	1	0	7	27	1	3	0	0	10	0	0	3	2	0	1	7	0	9
ENSG00000211938	0	0	0	0	0	0	6	1	0	0	0	1	0	0	0	1	2	0	0	0	0	10	0	0	0	0	0	0	1	0	2
ENSG00000211939	0	0	0	0	0	0	16	0	0	0	0	0	0	1	0	0	4	0	0	0	0	5	0	0	0	0	0	0	4	0	1
ENSG00000177042	0	0	0	3	3	1	0	2	0	0	0	1	0	1	0	1	5	0	0	0	0	1	0	1	0	0	0	0	0	0	1
ENSG00000107651	1	0	0	6	15	1	0	19	1	0	0	5	0	1	1	8	34	0	8	3	1	9	0	1	5	8	0	0	3	0	12
ENSG00000006282	0	1	0	3	0	0	0	11	2	0	3	0	1	1	4	3	14	1	4	0	3	22	0	0	0	2	0	1	6	0	10
ENSG00000006283	1	3	2	8	24	1	1	50	7	0	6	11	1	3	2	8	42	1	10	3	2	74	0	0	2	3	0	2	16	2	32
ENSG00000186868	0	0	0	8	26	0	1	20	0	0	0	7	0	4	1	26	53	2	8	2	2	28	1	0	0	3	0	1	7	0	14
ENSG00000217442	0	0	0	0	1	0	0	0	0	0	0	0	0	1	0	0	1	0	0	0	1	0	0	0	0	0	0	0	0	0	4
ENSG00000158477	0	0	0	3	6	0	0	6	7	0	2	5	0	0	0	4	30	0	8	0	0	20	0	1	1	1	0	3	3	1	5
ENSG00000198718	1	1	0	8	22	0	0	24	2	0	2	8	1	5	1	24	66	2	5	1	6	15	2	0	0	2	0	2	20	2	26
ENSG00000164037	0	0	0	2	21	0	2	12	3	0	1	4	0	2	0	14	72	0	3	2	1	19	0	0	2	4	0	2	4	0	13
ENSG00000164035	0	5	0	0	93	0	6	7	1	0	0	1	0	1	0	204	246	2	1	29	24	5	0	0	1	14	5	2	0	0	11
ENSG00000164032	1	0	0	1	3	0	0	4	1	0	0	1	0	0	0	1	1	0	1	0	0	0	0	0	0	0	0	0	1	0	4
ENSG00000164031	1	0	0	0	6	0	0	3	0	0	0	2	0	2	0	5	15	0	0	2	1	4	0	0	0	1	0	0	6	0	4
ENSG00000198711	0	0	0	0	0	0	0	0	0	0	0	0	0	0	0	0	1	0	0	0	0	1	0	0	0	0	0	0	0	0	0
ENSG00000198712	0	0	2	0	4	0	0	0	0	0	1	0	0	6	1	0	5	0	0	0	0	2	0	0	1	1	0	0	4	5	1
ENSG00000198715	0	0	0	1	4	0	0	13	0	0	0	2	0	0	0	2	15	0	2	1	0	13	0	0	1	0	0	1	4	0	8
ENSG00000164038	0	0	0	1	7	1	0	13	0	0	1	3	0	5	0	14	18	2	1	3	1	7	2	0	0	4	0	2	3	1	20
ENSG00000164039	0	0	0	2	1	0	0	3	0	0	0	2	0	2	0	0	10	1	1	1	0	3	0	0	0	0	0	0	0	0	3
ENSG00000100151	0	0	0	1	4	1	0	6	0	0	0	1	0	0	1	1	8	0	2	0	0	8	0	0	0	0	0	1	0	0	4
ENSG00000100150	0	0	0	7	27	0	1	26	3	3	1	10	0	2	3	21	52	3	9	5	6	30	0	2	6	4	0	5	14	1	27
ENSG00000100156	1	0	0	0	2	0	0	7	1	0	0	1	0	1	0	1	0	0	0	0	0	4	0	0	0	0	0	1	1	0	0
ENSG00000171634	0	0	1	11	44	2	2	37	3	0	5	6	1	7	0	30	66	0	16	3	2	41	0	2	6	4	0	5	19	2	44
ENSG00000100154	0	1	0	0	123	0	4	37	0	0	0	0	0	3	0	115	164	0	0	17	21	0	1	0	0	29	0	4	0	0	24
ENSG00000120068	1	0	0	3	1	0	0	1	0	0	1	1	0	0	0	1	14	0	4	0	0	7	0	1	0	0	0	0	2	0	1
ENSG00000243452	0	0	0	0	15	1	0	2	0	0	0	2	0	0	0	1	19	0	1	0	0	3	0	0	1	0	0	0	1	0	2
ENSG00000230778	0	0	0	0	0	0	0	0	0	0	0	0	0	0	0	0	0	0	0	1	0	0	0	0	0	0	0	0	0	0	0
ENSG00000125743	0	0	0	0	2	1	0	1	2	0	0	3	0	0	0	0	1	0	2	0	0	0	0	0	0	0	0	1	3	0	1
ENSG00000125741	0	0	0	3	12	0	1	13	0	0	1	8	0	4	0	14	38	1	4	1	5	14	0	0	3	1	0	3	7	0	13
ENSG00000125740	1	2	0	2	2	0	0	6	1	0	1	1	0	1	0	1	5	0	2	0	0	14	0	0	2	0	0	0	4	0	6
ENSG00000125746	1	0	0	3	7	1	1	18	3	0	1	2	0	2	0	4	20	1	4	3	1	7	0	0	0	2	0	0	5	1	7
ENSG00000125744	0	0	0	2	6	1	0	8	2	0	1	0	0	3	0	2	9	0	0	0	0	20	0	0	2	2	0	0	9	1	5
ENSG00000203544	0	0	0	0	0	0	0	0	0	0	0	0	0	0	0	0	0	0	0	0	0	0	0	0	0	0	0	0	0	0	0
ENSG00000167608	1	0	0	3	5	0	2	13	1	0	0	6	0	1	0	2	10	1	4	0	0	11	0	1	1	2	0	0	4	0	16
ENSG00000124299	0	0	1	0	28	0	1	4	1	0	0	0	0	4	0	22	42	2	3	3	7	5	0	0	0	2	1	0	4	0	6
ENSG00000167600	1	0	0	1	9	0	0	11	2	0	0	1	0	0	2	1	6	0	2	1	0	14	0	0	0	0	0	1	2	0	8
ENSG00000167601	1	1	0	3	21	1	1	22	2	3	2	6	0	2	0	4	24	1	2	0	1	33	0	3	3	2	0	3	12	0	15
ENSG00000167604	1	0	0	1	2	1	0	3	0	0	0	0	0	0	0	2	12	0	0	1	1	5	0	0	1	2	0	0	5	1	8
ENSG00000256073	0	0	0	0	3	0	0	0	0	0	0	0	0	0	0	0	0	0	0	0	0	0	0	0	0	0	0	0	0	0	0
ENSG00000243989	0	0	0	1	4	0	0	8	0	0	0	4	0	0	3	2	7	0	4	0	0	6	1	0	2	0	0	1	5	1	6
ENSG00000267923	0	0	0	0	0	0	0	0	0	0	0	0	0	0	0	0	0	0	0	0	0	0	0	0	0	0	0	0	0	0	0
ENSG00000042832	0	0	0	12	94	2	1	71	13	0	9	21	0	5	3	57	211	4	21	6	8	88	0	2	19	11	2	7	40	21	51
ENSG00000096717	0	0	0	1	10	0	0	9	1	0	0	1	0	4	0	7	9	1	1	1	1	4	0	0	1	1	0	0	5	0	9
ENSG00000046647	0	0	0	1	10	1	0	3	0	0	1	0	0	1	0	6	10	0	2	2	2	1	0	0	0	2	0	0	3	0	4
ENSG00000177335	0	0	0	0	9	0	1	2	0	0	0	3	0	1	0	5	13	0	1	0	0	4	0	0	1	0	0	0	1	0	2
ENSG00000240184	0	0	1	6	16	0	0	65	2	2	6	10	0	6	4	3	44	0	10	1	1	47	1	0	8	0	0	0	20	2	45
ENSG00000188004	0	0	0	1	4	0	0	0	0	0	0	0	0	1	0	2	9	0	0	1	0	1	1	0	0	0	0	0	0	0	3
ENSG00000166959	0	0	1	0	0	0	0	5	1	0	0	2	0	1	0	7	9	1	4	1	1	9	1	0	1	0	0	0	4	0	9
ENSG00000052126	1	1	0	5	51	0	7	25	1	0	2	6	0	3	1	70	72	3	8	9	13	10	0	0	3	6	2	3	12	1	19
ENSG00000127241	1	0	1	4	21	1	3	30	6	0	1	6	0	1	0	16	64	2	19	0	3	26	1	0	4	1	0	4	3	0	18
ENSG00000127249	1	1	0	3	49	2	3	13	1	0	0	16	0	6	1	64	85	1	13	6	4	83	1	0	2	8	0	4	10	1	17
ENSG00000215397	1	0	0	1	4	0	0	2	1	0	1	1	0	1	0	1	7	0	0	1	0	2	0	1	0	1	0	0	3	0	0
ENSG00000271708	0	0	0	0	0	0	0	0	0	0	0	0	0	0	0	0	0	0	0	0	0	0	0	0	0	0	0	0	0	0	0
ENSG00000271700	0	0	0	0	0	0	0	0	0	0	0	0	0	0	0	0	0	0	0	0	0	0	0	0	0	0	0	0	0	0	0
ENSG00000136425	1	0	0	0	6	0	0	3	1	0	0	1	0	0	0	1	9	1	2	1	0	6	0	0	0	1	0	2	2	0	4
ENSG00000158195	1	0	0	3	21	1	0	11	0	0	0	1	0	4	1	16	21	0	0	0	2	6	0	1	2	0	0	3	6	0	6
ENSG00000128652	1	0	0	1	8	2	0	20	4	0	3	6	0	2	0	14	31	2	9	3	2	18	0	0	0	4	0	3	7	0	20
ENSG00000128656	1	0	0	3	47	1	3	10	2	2	0	4	0	2	0	47	97	0	2	3	6	11	0	0	3	11	0	3	7	0	8
ENSG00000128654	0	0	0	1	15	0	0	6	0	1	0	1	0	0	0	17	25	0	1	0	3	0	0	0	1	0	0	0	2	0	3
ENSG00000128655	1	2	0	9	114	2	12	26	6	0	3	6	0	3	1	103	333	3	13	21	24	33	0	0	8	12	1	2	6	0	12
ENSG00000122034	0	0	0	1	2	0	0	5	0	0	0	1	0	0	0	5	3	0	1	0	0	2	0	0	1	1	0	1	0	0	4
ENSG00000122035	1	0	0	1	1	0	1	4	1	0	1	1	0	0	0	1	5	0	1	0	0	4	0	0	0	0	0	2	2	0	2
ENSG00000173540	0	0	0	9	7	1	0	23	4	0	2	5	1	2	1	1	9	0	1	0	0	13	0	1	0	0	0	2	11	0	10
ENSG00000157214	0	0	0	2	18	0	2	8	2	0	0	4	0	1	0	12	35	1	1	3	6	13	0	0	2	2	0	1	7	1	4
ENSG00000233450	0	0	0	0	0	0	0	0	0	0	0	0	0	0	0	0	0	0	0	0	0	0	0	0	0	0	0	0	0	0	0
ENSG00000157216	1	0	0	3	30	0	3	11	0	0	0	0	0	0	1	26	50	0	2	3	6	5	0	0	0	3	0	1	1	0	8
ENSG00000173545	0	0	0	3	1	0	1	10	0	0	1	1	0	0	0	3	24	0	6	0	2	5	0	0	2	1	0	2	5	0	10
ENSG00000067141	1	0	0	3	42	2	3	17	2	0	4	0	0	2	1	53	95	3	9	7	3	27	0	1	1	9	2	2	11	1	19
ENSG00000173548	1	0	0	4	3	0	0	11	0	0	2	1	1	3	0	5	8	0	1	1	1	14	0	1	1	0	0	1	6	0	6
ENSG00000234549	0	0	0	0	0	0	0	0	0	0	0	0	0	0	0	0	0	0	0	0	0	0	0	0	0	0	0	0	0	0	0
ENSG00000137486	1	0	1	1	14	0	2	6	0	0	2	1	0	1	2	10	20	0	2	4	2	12	0	0	0	3	1	1	1	1	3
ENSG00000174013	0	0	0	0	8	1	0	8	0	0	0	1	0	1	1	1	8	0	1	0	0	1	0	0	0	0	0	0	2	0	3
ENSG00000158445	1	0	0	5	33	0	3	32	3	0	3	5	0	0	0	14	86	3	1	1	1	57	0	0	0	7	0	7	11	0	18
ENSG00000174016	1	0	0	0	35	0	5	19	2	0	1	3	0	1	0	44	100	3	1	4	9	24	0	0	0	4	0	1	9	0	10
ENSG00000044090	0	0	0	5	11	0	0	15	5	0	3	7	1	5	1	3	20	0	2	0	0	18	0	1	4	0	0	2	5	0	24
ENSG00000268076	0	0	0	0	2	0	0	0	0	0	0	0	0	0	0	2	1	0	0	0	0	0	0	0	0	1	0	0	0	0	0
ENSG00000204323	0	0	0	0	1	0	0	0	0	0	0	0	0	0	0	1	4	0	0	0	0	0	0	0	0	0	0	0	0	0	1
ENSG00000254004	0	0	1	2	3	0	0	5	4	0	0	1	1	2	1	8	17	0	3	0	0	5	0	0	0	0	0	0	1	1	8
ENSG00000206252	0	0	0	0	1	0	0	0	0	0	0	0	0	0	0	0	1	0	0	0	0	0	0	0	0	1	0	0	0	0	0
ENSG00000206256	0	0	0	0	0	0	0	0	0	0	0	0	0	0	0	0	0	0	0	0	0	0	0	0	0	0	0	0	0	0	0
ENSG00000130287	0	1	0	5	13	1	0	17	3	0	3	9	0	2	0	8	48	5	18	2	0	48	0	3	5	4	0	6	16	0	13
ENSG00000130283	0	0	1	0	10	0	1	2	0	0	0	1	0	1	0	2	10	0	1	2	0	6	0	0	0	0	0	0	1	0	4
ENSG00000087111	0	0	0	2	8	0	0	10	0	0	2	5	0	0	0	3	14	0	6	1	0	7	0	0	0	1	0	1	2	1	2
ENSG00000213901	0	0	0	6	22	0	1	9	0	0	1	1	0	4	0	18	27	1	1	3	2	12	0	1	2	3	1	1	4	0	13
ENSG00000250479	0	0	0	0	0	0	0	2	0	0	0	0	0	1	0	0	1	0	0	0	0	0	0	0	0	0	0	0	0	0	0
ENSG00000154743	0	0	0	1	11	0	1	13	2	1	1	1	0	3	0	15	21	0	2	1	1	10	0	0	0	0	0	0	4	0	5
ENSG00000269673	0	0	0	0	0	0	0	0	0	0	0	0	0	0	0	0	0	0	0	0	0	0	0	0	0	0	0	0	0	0	0
ENSG00000269670	0	0	0	0	0	0	0	0	0	0	0	0	0	0	0	0	0	0	0	0	0	0	0	0	0	0	0	0	0	0	0
ENSG00000269671	0	0	0	0	0	0	0	0	0	0	0	0	0	0	0	0	0	0	0	0	0	0	0	0	0	0	0	0	0	0	0
ENSG00000269676	0	0	0	0	0	0	0	0	0	0	0	0	0	0	0	0	3	0	0	0	0	0	0	0	0	0	0	0	0	0	0
ENSG00000159714	1	0	0	1	6	1	0	5	0	0	0	0	0	2	0	3	9	0	1	0	1	3	0	0	0	0	2	0	1	0	6
ENSG00000159713	1	0	0	1	0	0	0	3	0	1	0	1	0	0	1	0	2	0	0	0	0	2	0	0	0	0	0	0	2	1	3
ENSG00000223852	0	0	0	0	0	0	0	0	0	0	0	0	0	0	0	0	0	0	0	0	0	0	0	0	0	0	0	0	0	0	0
ENSG00000121075	1	1	0	4	19	1	1	16	0	0	0	1	0	1	2	5	24	5	1	1	1	18	0	0	2	0	1	2	9	0	9
ENSG00000121073	0	0	0	2	6	0	0	5	0	0	1	0	0	0	0	0	11	0	0	0	0	4	0	0	0	0	0	0	2	0	5
ENSG00000231145	0	0	0	0	0	0	0	0	0	0	0	0	0	0	0	0	0	0	0	0	0	0	0	0	0	0	0	0	0	0	0
ENSG00000120306	0	0	0	0	23	0	1	1	1	0	1	0	0	0	0	17	8	0	1	2	1	0	0	0	0	4	0	2	0	0	1
ENSG00000171574	0	0	0	1	5	0	0	8	1	0	0	3	0	3	0	2	9	1	2	0	1	8	0	0	0	2	0	1	4	0	7
ENSG00000111405	0	0	0	0	5	0	0	7	1	0	1	0	0	0	0	1	6	0	1	2	0	6	0	0	2	1	0	0	3	0	9
ENSG00000111404	0	2	0	1	61	0	9	17	2	2	2	4	0	1	0	58	167	1	5	24	16	35	0	0	0	8	3	2	3	1	5
ENSG00000135502	0	0	0	1	2	1	0	8	0	5	1	3	0	0	2	1	20	1	3	0	2	21	0	0	0	0	0	1	1	1	11
ENSG00000135503	1	1	0	1	19	0	0	34	2	0	1	3	0	4	0	6	14	1	3	1	1	11	0	0	0	2	0	2	14	1	9
ENSG00000087128	1	0	0	2	6	1	1	1	1	0	1	2	0	1	0	10	31	0	4	1	4	30	0	0	0	4	0	0	4	0	7
ENSG00000135506	0	0	0	2	5	1	1	11	0	0	1	4	0	1	0	8	8	0	5	0	0	11	0	0	4	2	0	1	5	0	4
ENSG00000230891	0	0	0	0	1	0	0	0	0	0	0	0	0	0	0	7	8	0	0	1	0	0	0	0	0	0	0	0	1	0	0
ENSG00000115297	1	0	0	0	0	0	0	5	0	0	1	0	0	0	0	2	1	0	0	0	0	1	0	0	0	0	0	0	1	0	1
ENSG00000041802	0	0	0	3	5	0	1	5	0	0	0	4	0	0	1	3	20	0	3	0	2	11	0	0	0	2	0	0	5	0	8
ENSG00000174903	1	0	0	0	6	0	0	3	1	0	1	1	0	0	0	0	5	0	0	0	0	5	0	0	0	0	0	1	3	0	4
ENSG00000102763	0	2	0	5	59	0	4	47	2	0	5	6	0	8	0	70	132	0	4	8	4	37	1	0	5	9	1	2	13	0	35
ENSG00000102760	0	0	1	0	3	0	0	1	1	0	0	0	0	1	0	0	6	0	0	0	0	2	0	0	0	2	0	0	0	0	0
ENSG00000198457	0	0	0	0	0	0	0	0	0	0	0	0	0	0	0	0	0	0	0	0	0	0	0	0	0	0	0	0	0	0	0
ENSG00000198455	0	0	0	3	1	0	1	4	0	0	1	4	0	0	1	1	14	2	2	0	1	7	0	0	0	0	0	2	4	2	13
ENSG00000198454	0	0	0	0	0	0	0	0	0	0	0	0	0	0	0	0	2	1	0	0	0	1	0	0	0	0	0	0	0	0	0
ENSG00000198453	1	1	0	3	19	1	1	30	7	0	0	6	0	2	0	16	54	4	2	2	2	16	0	1	1	6	0	3	10	0	13
ENSG00000109790	1	1	0	1	10	0	0	27	1	0	0	3	0	1	0	20	20	1	3	5	5	10	0	1	1	2	1	4	6	0	10
ENSG00000147488	1	1	0	7	114	1	4	30	6	0	2	11	0	4	2	117	294	0	13	14	18	87	0	2	6	9	0	3	15	1	21
ENSG00000109794	1	1	0	0	13	0	1	11	0	0	1	1	0	0	1	8	32	0	1	2	3	5	0	0	1	2	0	1	2	0	7
ENSG00000147485	0	2	4	6	180	0	8	43	13	0	2	17	0	4	1	221	601	1	36	16	22	102	0	2	7	39	2	7	37	1	31
ENSG00000147481	1	4	3	0	345	1	46	27	6	0	0	9	0	4	0	303	1555	2	5	70	70	37	0	0	7	57	3	17	9	0	12
ENSG00000066084	1	0	0	11	42	0	6	36	3	0	3	6	0	6	1	62	83	1	6	3	4	19	0	0	3	3	0	6	9	0	20
ENSG00000068885	0	0	0	0	37	0	1	17	0	0	0	8	0	4	0	40	47	3	4	2	6	13	0	0	1	0	0	1	6	0	13
ENSG00000230230	0	0	0	0	0	0	0	0	0	0	0	0	0	0	0	0	0	0	0	0	0	0	0	0	0	0	0	0	0	0	0
ENSG00000136856	1	0	0	0	1	1	1	8	0	0	0	0	0	2	2	3	2	0	0	0	0	4	0	0	2	1	0	0	1	0	3
ENSG00000136854	1	0	0	2	19	2	1	12	1	0	1	0	0	2	0	10	28	1	1	2	4	9	0	0	2	2	0	0	4	0	14
ENSG00000132570	1	0	0	1	18	0	2	10	1	0	0	2	0	1	0	21	26	0	1	1	5	5	0	0	1	1	0	1	4	0	2
ENSG00000136859	1	0	0	2	12	1	0	15	1	0	3	2	1	1	0	6	8	0	0	1	1	6	0	0	1	0	0	1	5	1	9
ENSG00000065457	0	0	0	3	3	1	0	12	0	0	0	1	0	0	0	6	12	0	6	0	0	9	0	0	1	0	1	1	5	1	7
ENSG00000172081	1	1	0	0	5	0	2	7	0	0	0	0	0	1	0	1	10	1	1	4	2	7	0	0	0	2	0	2	1	0	4
ENSG00000172086	0	0	0	1	5	1	0	5	0	0	0	0	0	1	0	2	12	1	0	1	0	1	0	0	1	1	0	0	0	0	3
ENSG00000183826	0	0	0	1	88	2	5	14	4	0	0	1	0	1	0	102	128	1	1	8	17	18	0	0	0	14	0	5	4	0	5
ENSG00000108774	1	0	0	0	7	0	0	5	1	0	1	1	0	0	0	3	12	0	0	0	0	9	0	0	0	0	0	1	1	1	3
ENSG00000108773	1	0	0	3	5	1	0	6	1	0	1	1	0	0	0	2	7	0	1	0	2	8	0	0	0	0	0	1	4	2	12
ENSG00000108771	1	0	0	1	15	0	0	7	0	0	1	3	0	1	1	2	10	0	1	0	0	6	1	1	0	2	0	1	1	0	6
ENSG00000099246	0	0	0	1	10	0	0	4	0	0	1	0	0	1	0	10	10	0	1	0	0	2	0	0	0	1	0	0	0	0	4
ENSG00000146282	0	0	0	0	13	1	2	10	1	1	4	4	0	1	0	16	25	1	2	0	1	6	0	0	3	2	0	0	4	0	9
ENSG00000063854	0	0	0	1	5	0	0	2	0	0	0	0	0	1	1	5	8	0	0	0	2	3	0	0	1	1	0	0	4	0	0
ENSG00000248540	0	0	0	0	0	0	0	0	0	0	0	0	0	0	0	1	2	0	0	0	0	0	0	0	0	0	0	0	0	0	0
ENSG00000258191	0	0	0	0	0	0	0	0	0	0	0	0	0	0	0	0	0	0	0	0	0	0	0	0	0	0	0	0	0	0	0
ENSG00000132394	0	1	1	5	32	0	0	12	1	0	0	4	0	4	0	53	73	1	4	5	4	20	0	0	1	6	1	1	4	0	2
ENSG00000145390	1	0	0	1	20	3	3	19	0	0	2	5	0	1	0	19	22	0	2	1	1	12	0	2	2	2	1	0	10	0	13
ENSG00000145391	0	2	0	0	11	0	0	6	3	0	2	3	0	0	0	14	17	0	0	4	3	8	0	0	1	1	0	0	2	0	6
ENSG00000133627	1	0	0	0	26	0	0	8	0	1	1	0	0	1	0	13	41	0	1	0	0	7	0	0	0	4	0	0	1	0	3
ENSG00000138639	1	0	0	2	103	1	1	10	2	0	1	2	1	1	1	175	184	1	3	6	19	11	1	0	1	16	4	7	9	0	14
ENSG00000139946	1	0	0	2	50	0	0	5	1	0	0	2	0	5	0	75	64	0	2	11	2	8	0	0	1	5	0	1	4	0	8
ENSG00000053108	1	1	0	5	85	0	5	18	3	1	3	4	0	5	0	115	96	1	2	15	16	24	1	0	0	10	2	1	6	0	11
ENSG00000101443	0	0	0	0	4	0	0	1	1	0	0	0	0	0	1	1	13	1	0	0	0	2	0	0	0	1	0	0	0	0	2
ENSG00000101440	0	0	0	0	28	0	0	2	0	1	0	0	0	0	0	17	34	0	0	1	3	7	0	0	1	2	0	0	2	0	0
ENSG00000101441	1	0	0	0	0	0	0	8	0	0	0	1	0	1	0	1	10	1	5	0	0	9	0	1	1	0	0	0	3	0	3
ENSG00000101447	0	0	0	2	7	0	0	17	0	0	2	0	0	2	0	4	20	1	6	0	0	11	0	0	3	0	0	0	4	1	10
ENSG00000101444	0	0	0	0	15	0	0	9	1	0	0	1	0	0	1	4	15	0	1	1	1	9	1	0	0	0	0	0	5	0	6
ENSG00000101445	1	0	0	2	27	0	2	21	3	0	3	5	0	2	2	39	80	3	10	2	7	20	0	1	1	7	0	1	7	0	8
ENSG00000145649	1	0	0	3	2	0	0	11	2	0	0	0	0	2	0	3	16	1	3	0	0	10	0	0	1	2	0	0	3	0	6
ENSG00000101448	0	0	0	1	6	0	0	4	0	0	0	0	0	2	0	5	12	1	3	0	2	24	0	0	0	0	1	2	5	0	2
ENSG00000214063	1	1	0	1	2	0	1	2	0	0	1	0	0	0	0	3	6	0	0	0	0	3	0	0	0	3	0	2	2	1	1
ENSG00000137812	0	1	1	8	17	0	0	37	5	1	5	9	0	3	1	14	30	3	6	0	0	30	1	0	0	1	0	0	16	0	31
ENSG00000172339	0	0	1	0	17	0	4	3	0	0	1	0	0	0	0	18	23	0	1	2	2	3	0	0	0	0	0	2	2	0	3
ENSG00000137817	1	0	1	3	16	1	0	10	3	0	0	1	0	1	1	7	13	0	4	0	1	25	0	0	0	0	0	0	6	0	8
ENSG00000172336	0	0	0	0	1	1	0	1	0	0	0	0	0	1	0	0	1	0	0	0	0	0	0	0	1	0	0	0	0	0	4
ENSG00000173065	0	0	0	0	23	0	5	14	2	0	1	3	0	1	0	15	33	0	2	3	5	3	0	0	1	2	0	3	5	1	5
ENSG00000173064	0	0	0	13	43	0	2	69	4	0	9	19	0	5	1	40	103	0	20	4	4	62	1	1	3	3	0	4	21	3	49
ENSG00000176194	0	0	0	0	7	0	0	4	1	1	0	1	0	0	0	6	19	1	1	1	1	7	0	0	1	0	0	2	2	1	4
ENSG00000138092	0	0	0	2	8	0	0	11	0	0	1	4	0	1	0	3	14	0	2	1	0	8	0	1	1	1	0	1	5	0	4
ENSG00000138095	0	0	0	2	25	2	1	22	1	0	2	7	1	7	2	31	36	2	6	0	5	26	0	0	4	1	0	5	11	1	19
ENSG00000267854	0	0	0	0	0	0	0	0	0	0	0	0	0	0	0	0	0	0	0	0	0	0	0	0	0	0	0	0	0	0	0
ENSG00000267855	0	0	0	2	2	0	0	1	0	0	1	1	0	1	0	2	3	0	0	0	0	0	0	0	0	0	0	0	0	0	0
ENSG00000054148	0	0	0	1	1	1	0	3	1	0	0	1	0	0	0	0	3	0	0	0	0	2	0	0	0	0	0	0	4	0	1
ENSG00000080618	1	0	0	3	9	1	3	12	1	0	1	6	0	1	0	16	22	0	5	1	1	6	0	1	1	4	0	0	3	0	6
ENSG00000085224	0	0	0	9	98	4	4	60	4	0	102	27	1	13	1	59	140	5	14	4	20	36	1	4	1	7	0	4	17	1	67
ENSG00000144119	1	0	0	0	0	0	0	14	1	0	0	5	0	0	0	0	4	0	0	1	0	5	0	0	0	0	0	2	0	1	2
ENSG00000144118	1	0	0	1	7	0	0	6	1	0	0	1	0	0	0	7	26	0	2	0	1	2	0	0	0	1	0	1	1	1	2
ENSG00000144115	0	0	0	0	11	0	0	4	1	0	0	3	0	0	1	2	17	3	7	0	0	13	0	0	1	0	0	1	7	0	7
ENSG00000100311	0	0	0	3	8	0	1	2	3	0	0	1	0	0	0	5	16	0	2	0	2	6	0	0	0	1	0	0	4	0	5
ENSG00000138073	0	0	0	1	1	1	0	2	0	0	2	0	0	0	0	0	12	1	1	0	0	3	0	0	0	0	0	0	2	1	5
ENSG00000150433	0	0	0	0	3	0	0	3	0	0	0	0	0	0	0	1	3	1	0	0	0	4	0	0	0	0	0	0	5	0	1
ENSG00000100312	1	0	0	1	1	1	0	7	0	0	1	1	0	0	0	0	7	0	1	0	0	12	0	0	1	1	0	0	2	0	7
ENSG00000100314	1	0	0	0	1	0	0	3	2	0	0	1	0	1	0	1	4	0	0	0	0	6	0	0	0	3	0	0	3	0	0
ENSG00000100316	1	0	0	3	3	0	0	7	0	0	0	1	0	4	1	3	3	0	1	0	0	5	0	0	0	0	0	0	1	0	3
ENSG00000100319	0	0	0	0	7	0	0	1	1	0	0	0	0	0	0	5	18	0	1	0	0	1	0	0	1	0	0	0	2	0	0
ENSG00000104679	0	0	0	0	7	0	0	2	0	0	0	0	1	0	0	8	5	0	0	0	1	1	0	0	0	0	0	0	0	0	3
ENSG00000259658	0	0	0	0	4	0	0	0	0	0	0	0	0	0	0	0	3	0	0	0	0	0	0	0	0	0	0	0	0	0	2
ENSG00000235658	0	0	0	0	0	0	0	0	0	0	0	0	0	0	0	0	0	0	0	0	0	0	0	0	0	0	0	0	0	0	0
ENSG00000156873	1	0	0	3	6	2	0	9	2	0	1	5	0	0	1	0	17	0	5	0	0	8	0	0	1	0	0	1	6	0	4
ENSG00000203783	0	0	0	0	2	0	0	0	0	0	0	0	0	0	0	1	0	0	0	0	0	3	0	0	0	0	0	1	0	0	0
ENSG00000203780	0	0	0	2	28	2	1	7	0	0	1	1	0	0	1	40	58	1	4	3	3	14	0	0	0	5	1	3	8	0	2
ENSG00000203786	0	0	1	1	4	1	0	18	6	0	3	7	0	2	1	2	45	0	6	0	0	42	0	0	7	3	0	5	5	0	14
ENSG00000156876	0	0	0	0	13	0	0	20	2	0	0	4	0	4	2	7	16	1	2	1	1	4	0	0	1	1	0	0	7	0	12
ENSG00000156875	1	0	0	2	10	0	1	4	3	0	1	0	0	2	0	13	21	0	0	2	0	7	0	0	1	3	1	1	7	0	8
ENSG00000203785	0	0	0	0	5	0	0	5	1	0	0	1	0	1	0	4	21	0	0	0	0	7	0	0	1	0	0	1	1	0	6
ENSG00000181371	0	0	0	2	3	0	0	14	2	0	2	8	0	3	0	1	23	1	7	0	0	13	1	1	0	0	0	0	5	0	7
ENSG00000182938	0	0	0	2	4	1	0	17	1	0	0	1	0	1	0	2	15	0	1	0	1	25	0	1	1	0	0	1	6	2	7
ENSG00000181374	0	0	0	1	3	0	0	1	1	0	0	0	0	0	0	1	8	0	0	0	0	2	0	0	0	0	0	1	1	1	2
ENSG00000172687	0	0	0	2	7	1	0	0	1	0	0	0	0	0	0	8	8	0	0	0	2	1	0	0	0	0	0	0	1	0	1
ENSG00000181378	0	0	0	7	8	2	0	46	4	0	3	4	0	3	1	8	55	2	15	0	3	66	0	0	7	2	0	6	11	1	31
ENSG00000182931	0	0	0	2	3	0	0	5	0	0	0	0	0	0	0	3	7	0	0	0	0	12	0	0	1	2	0	0	2	0	2
ENSG00000112812	0	0	0	1	3	0	0	8	2	2	0	2	0	2	1	7	11	1	3	0	1	14	0	3	2	0	0	1	3	0	10
ENSG00000182934	0	0	0	3	10	0	0	2	2	0	3	2	1	0	0	2	7	1	1	0	0	4	1	0	0	0	0	0	6	1	13
ENSG00000064195	1	0	1	3	1	0	0	6	0	0	0	1	0	1	1	0	3	1	1	0	0	4	0	0	0	1	0	0	5	0	6
ENSG00000064199	0	1	0	1	3	0	1	2	1	0	2	0	0	0	0	5	12	0	1	0	0	3	0	0	0	0	0	0	0	0	1
ENSG00000086758	0	1	0	9	53	5	2	79	5	0	6	30	0	10	2	23	98	5	25	5	3	56	2	2	13	5	0	3	25	1	102
ENSG00000269417	0	0	0	0	0	0	0	0	0	0	0	0	0	0	0	0	0	0	0	0	0	0	0	0	0	0	0	0	0	0	0
ENSG00000262988	0	0	0	0	0	0	0	0	0	0	0	0	0	0	0	0	0	0	0	0	0	0	0	0	0	0	0	0	0	0	0
ENSG00000262985	0	0	0	0	0	0	0	0	0	0	0	0	0	0	0	0	0	0	0	0	0	0	0	0	0	0	0	0	0	0	0
ENSG00000175946	1	0	0	2	8	0	1	12	0	0	2	1	0	3	0	0	24	0	6	0	0	17	1	0	0	0	0	1	9	0	15
ENSG00000262982	0	0	0	0	0	0	0	0	0	0	0	0	0	0	0	0	0	0	0	0	0	0	0	0	0	0	0	0	0	0	0
ENSG00000135390	1	1	0	0	7	0	0	1	0	0	1	1	0	1	0	8	18	0	2	1	2	5	0	0	0	0	0	1	1	0	2
ENSG00000260851	0	0	0	0	2	0	0	3	0	0	1	0	0	1	1	14	18	0	1	0	0	3	0	0	0	3	0	0	1	0	3
ENSG00000169660	0	0	0	2	3	0	0	14	1	0	0	0	0	1	1	4	13	0	0	0	2	8	0	0	1	0	0	0	1	0	7
ENSG00000156299	1	1	0	11	89	3	4	57	6	0	3	12	1	5	0	126	299	3	13	10	18	41	1	0	3	15	2	4	26	0	32
ENSG00000156298	1	0	0	2	47	0	4	12	0	0	0	0	0	0	0	22	27	0	2	0	2	7	0	0	1	6	2	1	0	0	6
ENSG00000261721	0	0	0	0	0	0	0	0	0	0	0	0	0	0	0	0	0	0	0	0	0	0	0	0	0	0	0	0	0	0	0
ENSG00000168398	0	0	1	0	7	0	1	3	1	0	1	1	0	2	0	7	21	0	7	1	2	40	0	0	5	2	0	0	4	0	8
ENSG00000168393	0	0	0	0	2	0	0	1	0	0	0	0	0	0	0	0	4	1	0	2	0	2	0	0	0	0	0	0	1	0	1
ENSG00000269533	0	0	1	6	3	0	0	18	3	0	0	6	0	3	0	5	28	1	4	1	1	7	0	1	1	1	0	1	7	0	18
ENSG00000168397	0	1	0	2	3	0	0	10	0	0	0	1	0	1	0	3	18	0	0	1	1	8	0	0	0	0	0	1	0	0	11
ENSG00000168395	1	0	0	1	6	0	0	5	0	0	1	3	0	0	0	3	13	0	1	1	0	4	0	0	0	0	0	0	4	1	1
ENSG00000168394	0	0	0	2	4	0	0	13	0	0	0	3	0	1	0	8	3	0	3	0	1	7	0	0	0	0	0	0	6	0	7
ENSG00000197822	0	1	0	3	10	0	0	5	0	0	1	0	0	2	0	9	26	0	0	1	2	8	0	1	0	1	0	2	2	1	3
ENSG00000197826	0	1	0	1	147	0	6	5	1	0	1	0	0	0	0	265	289	1	0	13	22	39	0	1	0	30	8	4	3	0	4
ENSG00000228083	0	0	0	1	2	0	0	6	0	0	0	0	0	1	0	0	2	0	2	0	1	7	0	0	1	0	0	0	1	0	6
ENSG00000180425	0	0	0	0	4	0	1	3	0	0	0	0	0	0	0	0	3	0	0	0	1	0	0	0	0	0	0	0	1	0	0
ENSG00000180423	0	0	0	1	2	0	0	1	1	0	2	3	0	0	1	2	13	0	0	0	1	7	0	1	0	1	0	1	2	0	5
ENSG00000220256	0	0	0	0	4	0	0	0	0	0	0	0	0	0	0	8	21	0	0	1	2	0	0	0	0	1	0	0	0	0	0
ENSG00000103152	0	0	0	1	2	0	0	4	1	0	1	1	0	1	0	1	0	0	0	0	0	3	0	0	2	1	0	0	3	0	4
ENSG00000103150	0	0	0	1	3	0	0	3	0	0	2	2	1	3	0	6	9	0	1	0	0	3	0	1	0	1	0	0	4	0	2
ENSG00000123500	1	0	0	1	10	0	0	2	0	0	0	3	0	0	0	9	19	2	1	2	0	17	0	0	0	0	1	0	7	0	9
ENSG00000123505	0	0	0	0	1	1	0	4	0	0	0	2	0	2	3	5	6	0	0	1	0	2	0	0	1	1	0	0	3	0	3
ENSG00000151475	1	0	0	3	17	0	0	12	2	0	2	2	0	0	0	10	29	1	5	0	3	15	0	1	0	0	0	1	5	0	4
ENSG00000150667	0	1	0	2	41	0	0	12	0	0	0	4	0	1	0	45	42	0	2	2	6	21	0	0	2	4	1	3	4	0	15
ENSG00000156127	0	0	0	2	6	0	2	4	0	0	1	2	0	0	0	6	6	0	0	2	0	4	0	0	1	0	0	0	4	1	2
ENSG00000153187	1	0	0	3	4	0	0	9	3	0	2	6	0	1	0	3	18	1	5	2	1	8	1	2	1	1	0	3	6	0	16
ENSG00000013523	1	0	0	4	10	1	0	11	2	0	1	6	0	0	0	7	25	0	2	0	1	18	0	0	4	2	0	0	4	0	9
ENSG00000147443	1	0	1	0	4	0	0	5	2	0	0	0	0	0	0	1	11	0	4	0	0	7	0	0	2	0	0	3	3	1	10
ENSG00000142515	0	0	0	1	3	1	0	2	0	0	0	1	0	2	1	3	12	0	4	1	1	16	0	0	2	0	0	5	0	0	3
ENSG00000142511	0	0	0	3	1	0	0	12	0	0	3	4	0	2	3	0	18	0	3	0	0	17	1	1	2	0	0	1	3	0	5
ENSG00000142513	1	0	0	2	3	1	1	3	3	0	0	2	0	0	0	0	5	2	1	0	0	5	0	1	0	0	0	1	2	0	6
ENSG00000142512	0	0	0	2	9	2	0	14	7	0	0	8	0	1	0	1	35	2	13	0	0	51	1	2	0	1	0	2	7	0	18
ENSG00000173372	0	0	0	0	1	0	0	6	1	0	1	0	0	0	0	0	11	0	2	0	0	5	0	0	0	1	0	0	3	2	5
ENSG00000229974	0	0	0	0	1	0	0	0	0	0	0	0	0	0	0	0	0	0	0	0	0	0	0	0	0	0	0	0	0	0	0
ENSG00000068745	1	1	0	2	5	0	1	6	3	0	0	1	0	3	0	15	25	0	0	3	2	7	0	0	2	1	0	0	5	0	11
ENSG00000230108	0	0	0	0	0	0	0	0	0	0	0	0	0	0	0	0	0	0	0	0	0	0	0	0	0	0	0	0	0	0	0
ENSG00000168539	1	0	0	1	2	0	0	8	0	0	1	1	0	0	0	3	11	0	1	0	1	5	1	0	0	1	0	0	4	0	7
ENSG00000167889	1	3	2	3	15	1	1	12	1	0	1	4	0	1	0	23	51	1	6	3	9	19	1	0	2	4	1	3	5	0	9
ENSG00000163705	0	0	0	6	10	1	0	11	3	0	1	3	0	0	0	4	17	0	1	1	0	11	0	0	0	1	0	0	4	0	10
ENSG00000163704	0	0	0	3	1	0	0	10	2	0	0	2	0	0	0	2	2	0	1	0	0	12	0	0	1	0	0	0	1	0	6
ENSG00000184428	1	0	0	2	14	0	0	7	2	0	1	5	0	1	0	5	39	1	5	7	1	12	0	0	2	0	0	0	4	0	20
ENSG00000163701	0	0	0	3	5	0	0	3	1	1	0	2	0	1	0	2	10	1	3	0	2	10	0	0	1	0	0	2	4	0	5
ENSG00000167880	1	0	1	4	9	3	1	25	3	1	4	9	0	3	2	7	27	0	6	1	1	87	1	1	1	0	0	2	25	3	21
ENSG00000167881	0	3	0	9	10	1	0	13	1	0	2	1	0	4	0	4	12	0	1	0	1	13	0	0	3	0	0	2	1	0	10
ENSG00000055950	0	0	0	3	10	1	0	16	2	0	1	3	0	3	1	7	12	1	0	0	0	19	0	0	1	0	0	1	4	0	7
ENSG00000055957	1	0	0	3	7	0	0	27	3	0	2	3	0	0	0	6	29	0	5	0	0	38	0	0	5	0	0	2	6	1	11
ENSG00000055955	1	0	0	4	6	0	0	11	3	0	3	5	0	3	0	2	8	1	3	1	0	20	0	0	3	0	0	3	2	0	14
ENSG00000136840	1	0	0	2	2	1	0	5	0	0	1	0	0	1	0	0	4	0	1	1	0	7	0	0	0	0	0	1	0	0	4
ENSG00000263761	0	0	0	0	0	0	0	0	0	0	0	0	0	0	0	0	0	0	0	0	0	0	0	0	0	0	0	0	0	0	0
ENSG00000204963	1	3	3	55	101	13	10	294	41	2	26	101	2	32	4	62	310	14	64	9	6	482	3	3	17	9	0	25	163	2	231
ENSG00000115137	0	0	0	1	11	0	1	5	1	0	0	2	0	0	0	4	7	0	3	2	1	1	0	0	0	0	0	0	0	0	3
ENSG00000115138	0	0	0	0	1	0	0	5	3	0	0	0	0	1	0	2	7	1	2	0	1	3	0	0	0	0	0	1	5	1	6
ENSG00000051180	0	0	0	3	6	0	0	3	0	0	0	1	0	2	0	5	10	0	1	0	1	0	0	1	1	0	0	1	1	1	3
ENSG00000205436	0	0	0	1	5	2	0	9	1	0	0	4	1	0	0	4	9	0	3	0	0	9	0	0	1	1	0	0	5	1	3
ENSG00000257917	0	0	0	0	0	0	0	0	0	0	0	0	0	0	0	0	0	0	0	0	0	0	0	0	0	0	0	0	0	0	0
ENSG00000257914	0	0	0	0	0	0	0	0	0	0	0	0	0	0	0	0	0	0	0	0	0	0	0	0	0	0	0	0	0	0	0
ENSG00000205439	0	0	0	1	0	0	0	5	0	1	0	1	0	0	0	0	2	0	1	0	0	6	0	0	0	0	0	2	1	1	0
ENSG00000157456	1	0	0	0	3	0	0	5	1	0	0	1	0	7	0	3	1	0	0	0	1	5	0	0	0	0	0	0	1	0	5
ENSG00000166289	1	0	0	0	2	0	0	3	0	0	0	1	0	0	0	3	6	0	2	0	0	5	0	0	0	1	0	0	3	0	1
ENSG00000157450	1	0	2	9	45	1	1	46	6	0	7	12	1	3	0	44	90	3	9	4	6	24	0	1	4	5	2	1	22	0	41
ENSG00000165959	0	3	0	1	36	3	0	17	1	0	3	7	0	3	3	27	53	1	8	2	6	21	0	0	1	0	0	1	9	0	18
ENSG00000149527	1	1	0	3	9	0	1	25	1	3	4	1	0	1	2	7	60	0	2	4	4	23	0	0	1	4	1	2	4	0	9
ENSG00000165953	1	0	0	1	12	0	0	20	3	2	2	2	0	3	0	6	38	0	4	0	1	14	0	0	1	3	0	1	8	1	9
ENSG00000127990	1	0	0	0	13	0	0	7	1	0	1	4	0	2	0	20	20	0	1	3	3	8	1	0	1	1	0	1	2	0	10
ENSG00000127993	0	0	0	1	2	0	0	14	1	0	0	1	0	1	0	1	8	0	1	0	0	5	0	0	2	0	0	0	3	0	3
ENSG00000162078	0	0	0	0	3	0	1	0	0	0	0	3	0	1	0	1	6	1	0	0	0	12	0	0	1	0	0	0	1	0	3
ENSG00000127995	0	1	0	3	5	1	1	19	1	0	3	3	0	2	0	9	24	0	7	0	2	12	2	0	2	2	0	0	11	1	12
ENSG00000162076	0	0	0	0	3	0	0	1	0	0	0	1	0	0	1	6	7	1	1	0	0	1	0	0	0	1	0	0	2	0	1
ENSG00000182111	1	0	1	2	19	0	0	15	0	0	0	9	0	1	0	8	90	4	0	3	1	40	1	0	2	10	0	0	13	0	22
ENSG00000166750	0	1	0	3	12	2	0	21	2	1	1	5	0	1	0	8	25	1	1	1	3	8	0	1	3	1	0	5	12	1	17
ENSG00000162073	0	0	0	2	0	0	1	5	0	0	0	0	0	1	0	0	3	0	1	0	0	5	0	0	0	0	0	1	1	0	2
ENSG00000157985	1	1	4	2	112	0	13	27	1	0	2	5	0	1	0	139	187	1	2	33	15	15	1	1	2	11	5	5	16	0	17
ENSG00000254245	0	3	4	60	123	16	4	370	63	4	43	118	3	35	12	33	485	2	116	2	12	429	4	2	29	11	0	19	186	7	380
ENSG00000165480	0	0	0	1	7	0	0	7	0	0	0	4	1	2	1	2	11	0	2	0	0	5	0	0	0	1	0	1	5	0	11
ENSG00000165487	1	0	0	2	18	0	0	9	3	0	0	1	0	1	1	13	31	0	1	1	6	5	0	0	0	3	0	2	5	0	6
ENSG00000178235	1	0	1	3	4	1	0	39	9	1	0	7	0	3	1	3	75	1	12	1	1	58	0	0	3	1	0	3	31	2	30
ENSG00000178234	0	0	0	2	23	0	1	9	2	0	1	1	0	2	1	20	33	1	2	1	3	13	0	0	0	3	0	7	4	0	8
ENSG00000178233	1	0	1	3	32	1	2	37	10	0	3	11	1	3	0	22	71	1	10	1	5	51	1	1	5	4	0	3	14	1	23
ENSG00000206013	0	0	0	1	0	0	0	2	0	0	1	1	0	0	0	1	3	0	0	0	0	4	0	0	0	0	0	0	1	0	2
ENSG00000005381	0	0	0	2	9	0	2	23	2	0	5	7	0	2	1	0	26	1	6	0	0	19	0	1	3	1	0	0	7	1	14
ENSG00000154188	1	0	0	2	81	0	7	14	6	0	2	5	0	4	0	151	214	2	2	26	10	58	0	0	2	20	1	3	13	0	9
ENSG00000257260	0	0	0	0	0	0	0	0	0	0	0	0	0	0	0	0	0	0	0	0	0	0	0	0	0	0	0	0	0	0	0
ENSG00000228867	0	0	0	0	0	0	0	0	0	0	0	0	0	0	0	0	0	0	0	0	0	0	0	0	0	0	0	0	0	0	0
ENSG00000009724	1	0	0	4	4	0	0	17	2	0	0	5	0	0	0	3	32	0	1	0	1	15	0	0	2	0	0	2	3	0	12
ENSG00000185467	1	0	0	0	7	0	1	7	0	0	0	0	0	0	0	6	9	0	0	1	2	1	1	0	0	0	0	2	0	0	9
ENSG00000136931	1	0	0	0	8	0	0	7	0	0	1	1	1	0	0	4	15	0	1	1	3	10	0	0	1	1	0	0	4	0	3
ENSG00000101161	0	1	0	6	17	0	0	23	2	0	1	8	0	2	2	2	28	2	3	1	4	21	0	0	3	0	0	1	7	1	13
ENSG00000101160	0	0	0	0	7	2	1	2	1	0	1	0	0	0	0	4	3	0	1	0	1	1	0	1	0	0	0	0	2	0	4
ENSG00000101162	0	0	0	0	1	1	0	10	2	0	0	0	0	1	1	0	14	0	1	0	0	11	0	0	2	2	0	1	8	0	6
ENSG00000170027	1	0	0	0	9	0	0	7	2	0	1	2	0	0	0	4	13	0	0	0	2	1	0	0	1	3	0	2	2	1	5
ENSG00000171777	1	0	0	0	4	2	0	8	0	0	0	3	1	1	0	6	18	0	4	0	0	19	0	0	0	2	0	1	2	0	6
ENSG00000171773	1	0	0	1	1	1	0	3	0	0	0	1	0	0	1	2	4	0	0	0	2	6	0	0	0	0	0	1	1	0	0
ENSG00000171772	0	0	0	3	5	1	1	7	1	0	0	2	0	0	0	2	24	0	2	2	2	34	0	0	1	1	1	2	3	1	5
ENSG00000175213	1	0	0	2	5	0	0	12	2	0	1	3	0	4	0	1	11	0	4	0	0	10	0	0	0	0	0	2	7	0	13
ENSG00000175215	1	0	0	0	7	0	1	7	1	1	0	3	0	2	0	4	11	0	1	0	0	6	0	0	0	1	0	2	3	0	1
ENSG00000104537	1	0	0	4	19	0	3	6	0	0	0	0	0	1	0	8	38	0	4	1	2	8	0	0	1	2	0	1	3	0	4
ENSG00000179546	1	0	0	1	2	0	0	5	1	0	2	3	0	2	0	0	7	1	0	0	3	13	0	0	0	0	0	3	1	0	7
ENSG00000179542	1	0	0	2	12	0	1	31	4	0	1	15	0	1	0	3	46	3	9	1	1	41	0	1	4	1	0	4	7	0	33
ENSG00000136933	0	1	0	4	8	1	0	4	0	0	2	5	0	0	0	8	15	0	1	1	2	8	0	0	2	2	0	1	3	0	5
ENSG00000170790	0	0	0	2	3	0	0	8	0	0	0	4	0	0	0	0	26	2	1	0	0	18	0	0	0	0	0	0	5	0	4
ENSG00000170791	0	0	0	0	2	0	0	0	1	0	0	0	0	0	0	1	6	0	0	1	0	2	0	0	0	0	1	0	2	0	3
ENSG00000196693	0	0	0	3	18	0	1	16	2	0	1	5	0	3	1	3	21	2	8	0	0	13	1	0	1	0	0	1	7	2	14
ENSG00000124313	1	1	0	3	45	2	0	20	1	0	2	2	0	1	1	7	33	3	5	2	8	15	0	0	2	3	0	0	8	1	22
ENSG00000197124	0	0	0	4	15	0	0	9	2	0	2	1	0	0	0	12	25	0	5	2	1	13	0	2	1	0	0	1	8	0	10
ENSG00000197125	0	0	0	3	2	1	0	8	0	0	0	3	0	1	1	0	16	1	8	0	0	22	0	0	1	0	0	0	9	0	11
ENSG00000197122	1	0	0	4	13	0	0	9	0	0	0	3	0	2	0	13	15	1	0	2	2	6	0	0	1	0	0	1	3	1	6
ENSG00000197123	1	0	0	1	17	0	0	13	0	0	1	3	0	1	3	27	91	0	1	4	4	32	1	1	1	5	0	0	5	1	19
ENSG00000197121	0	0	0	2	20	0	0	17	0	1	0	5	0	2	2	14	33	1	6	3	2	12	1	0	8	0	0	0	7	0	21
ENSG00000161835	1	0	0	2	2	0	0	2	1	1	1	0	0	0	0	2	4	0	1	0	0	3	0	0	1	1	0	0	1	0	6
ENSG00000197128	1	0	0	0	2	0	0	9	0	0	0	1	0	0	0	3	15	0	0	1	0	5	0	0	1	0	0	0	6	0	10
ENSG00000255537	0	0	0	0	0	0	0	0	0	0	0	0	0	0	0	0	3	0	0	0	0	0	0	0	0	0	0	0	0	0	0
ENSG00000006125	1	0	0	5	28	1	2	17	1	0	2	6	0	4	1	33	40	0	3	3	3	17	1	0	1	5	0	0	5	1	13
ENSG00000121898	1	0	1	1	50	0	3	21	6	0	3	5	0	1	0	89	157	1	3	11	12	46	0	0	2	15	3	3	9	0	18
ENSG00000121897	0	0	0	0	4	0	0	4	0	0	0	0	0	2	0	6	9	0	0	0	1	5	0	0	0	2	0	0	1	0	6
ENSG00000121895	0	0	0	1	13	0	1	6	2	0	2	0	0	0	1	11	18	0	0	0	2	10	0	0	0	1	0	0	2	0	8
ENSG00000006128	0	0	0	2	1	0	0	5	0	3	0	0	0	1	0	3	20	0	3	0	0	7	0	0	0	0	0	0	1	0	0
ENSG00000121892	1	0	0	3	21	2	2	24	0	0	2	4	1	4	0	45	44	0	6	1	2	16	1	1	0	3	0	4	7	2	18
ENSG00000203995	0	0	1	0	13	0	0	15	0	0	0	0	0	1	0	11	23	0	1	3	3	0	0	0	0	0	0	1	0	0	9
ENSG00000203993	0	0	0	0	5	0	0	6	1	0	0	1	0	0	0	0	3	0	0	0	0	1	0	0	0	0	0	0	1	0	1
ENSG00000198695	0	0	0	1	4	0	0	0	0	0	0	0	0	12	3	0	1	0	1	0	0	3	0	0	2	0	0	0	4	4	7
ENSG00000198691	1	0	0	6	29	1	1	48	2	2	6	16	0	6	5	23	64	4	17	4	4	75	0	1	9	5	0	4	15	1	23
ENSG00000198690	0	1	0	5	7	1	0	24	0	0	4	6	0	2	0	9	25	1	2	1	0	15	0	0	0	3	0	0	8	1	14
ENSG00000198692	0	0	0	0	0	0	0	1	0	0	0	0	0	0	0	2	5	0	0	1	1	0	0	0	0	0	0	0	1	0	0
ENSG00000257123	0	0	0	0	0	0	0	0	0	0	0	0	0	0	0	0	0	0	0	0	0	0	0	0	0	0	0	0	0	0	0
ENSG00000007174	1	1	4	8	128	1	12	103	10	2	8	38	2	20	3	116	316	17	39	22	11	204	5	1	8	16	0	11	36	6	82
ENSG00000072501	1	0	5	3	21	2	1	29	2	0	3	4	0	5	2	8	18	0	3	1	1	12	0	1	8	0	0	0	5	0	23
ENSG00000176746	0	0	0	1	3	2	1	6	2	0	1	3	0	2	0	1	40	1	7	0	0	37	1	0	5	0	0	1	9	1	17
ENSG00000176742	0	1	0	1	2	0	0	12	0	0	1	5	0	1	0	0	35	1	6	0	0	32	0	1	0	0	0	0	4	1	10
ENSG00000176749	1	0	0	2	0	1	0	11	0	0	0	1	0	1	1	3	7	1	2	0	0	2	0	0	1	0	0	0	4	0	7
ENSG00000163382	1	0	0	5	2	0	0	3	1	0	1	1	0	0	0	1	3	0	3	0	0	5	0	0	0	0	0	2	3	0	1
ENSG00000176293	1	0	0	1	11	2	0	18	6	0	2	9	0	2	0	4	35	2	6	0	0	32	0	0	1	3	0	0	11	2	17
ENSG00000176294	0	1	3	5	57	2	1	34	9	1	3	22	0	5	1	49	336	9	40	3	7	171	1	2	5	8	1	3	21	2	37
ENSG00000176299	0	0	0	3	3	1	0	6	3	0	3	9	0	0	1	0	44	4	16	0	0	69	1	1	0	1	0	1	7	2	12
ENSG00000204508	0	0	0	0	1	0	0	3	0	0	0	0	0	2	0	0	1	1	0	0	0	9	0	0	0	0	0	0	0	0	0
ENSG00000204501	0	0	0	0	0	0	0	0	0	0	0	0	0	0	0	0	0	0	0	0	0	0	0	0	0	0	0	0	0	0	0
ENSG00000204503	0	0	0	0	0	0	0	0	0	0	0	0	0	0	0	0	0	0	0	0	0	0	0	0	0	0	0	0	0	0	0
ENSG00000204502	0	0	0	0	0	0	0	0	0	0	0	0	0	0	0	0	3	0	0	0	0	0	0	0	0	0	0	0	0	0	0
ENSG00000178796	0	0	0	0	13	0	0	1	1	0	0	1	0	1	0	4	12	0	0	0	0	9	0	0	1	0	0	0	0	0	4
ENSG00000178795	0	0	1	4	22	0	0	5	0	0	1	2	0	1	1	18	29	0	5	1	2	19	1	1	0	4	0	1	2	0	12
ENSG00000196935	1	3	0	1	69	1	8	29	2	2	2	8	1	5	2	75	141	2	7	11	12	18	2	1	2	7	1	7	15	0	26
ENSG00000268276	0	0	0	0	0	0	0	0	0	0	0	0	0	0	0	0	0	0	0	0	0	0	0	0	0	0	0	0	0	0	0
ENSG00000170085	0	2	1	3	30	0	1	9	0	0	2	1	0	2	0	18	91	0	3	0	0	25	1	0	1	4	1	1	3	0	17
ENSG00000092621	0	0	0	1	24	0	0	8	0	0	1	1	0	1	0	21	49	0	1	2	1	16	0	0	1	1	0	1	1	1	9
ENSG00000268919	0	0	0	0	0	0	0	0	0	0	0	0	0	0	0	0	0	0	0	0	0	0	0	0	0	0	0	0	0	0	0
ENSG00000136383	0	0	1	5	11	0	1	21	2	1	4	19	1	4	1	4	40	2	13	2	1	51	2	0	2	1	0	5	13	1	37
ENSG00000136381	0	0	0	6	17	1	2	10	3	0	4	5	0	1	2	16	23	1	5	0	1	15	0	0	0	2	0	2	5	1	17
ENSG00000132801	0	0	0	0	8	0	0	18	2	0	1	4	0	3	0	4	18	3	6	0	1	22	0	2	3	1	0	0	12	0	8
ENSG00000151893	0	0	0	1	16	0	0	5	0	0	2	1	0	0	0	14	24	0	4	0	0	6	0	0	0	0	0	3	3	0	8
ENSG00000237071	0	0	0	0	0	0	0	0	0	0	0	0	0	0	0	0	0	0	0	0	0	0	0	0	0	0	0	0	0	0	0
ENSG00000141579	0	0	0	7	4	2	0	12	2	1	2	16	0	1	0	1	6	0	5	0	0	19	0	0	1	0	0	0	5	0	12
ENSG00000141576	1	1	1	1	25	2	0	9	2	0	0	2	1	0	2	20	27	2	5	1	6	15	0	1	6	1	0	3	4	1	4
ENSG00000141577	0	0	0	6	5	2	0	11	1	1	3	0	0	6	0	8	23	4	3	2	1	13	0	1	2	0	0	1	6	0	7
ENSG00000141574	0	0	0	0	4	0	0	4	0	0	0	0	0	0	0	2	6	0	0	0	0	4	0	0	0	0	0	1	0	0	3
ENSG00000172538	0	0	0	0	4	0	0	7	0	0	0	0	0	0	0	0	2	0	0	0	0	0	0	0	0	0	0	0	0	0	6
ENSG00000172530	1	0	1	4	15	0	0	13	2	0	1	3	0	0	0	18	44	1	2	2	2	8	0	0	0	4	0	1	4	0	3
ENSG00000172531	1	0	0	6	12	1	1	13	1	0	2	3	0	2	0	4	16	0	6	0	1	18	0	1	0	1	0	2	7	0	9
ENSG00000172534	0	0	1	6	17	0	0	22	1	0	4	8	0	4	0	2	27	2	1	0	1	30	0	1	4	2	0	1	17	1	39
ENSG00000173662	1	0	0	5	9	0	1	17	2	1	0	3	1	0	1	2	18	1	7	0	0	15	0	1	1	2	0	0	6	0	8
ENSG00000173660	0	0	0	2	2	0	0	1	1	0	1	0	0	0	0	5	1	0	0	0	0	1	0	0	0	0	0	0	2	0	1
ENSG00000136653	1	0	0	0	20	0	1	6	2	0	1	1	0	1	0	12	35	1	3	1	3	11	0	1	2	2	0	0	1	0	5
ENSG00000233795	0	0	0	0	0	0	0	0	0	0	0	0	0	0	0	0	0	0	0	0	0	0	0	0	0	0	0	0	0	0	0
ENSG00000270862	0	0	0	0	0	0	0	0	0	0	0	0	0	0	0	0	0	0	0	0	0	0	0	0	0	0	0	0	0	0	0
ENSG00000137384	0	0	0	0	0	0	0	0	0	0	0	0	0	0	0	0	0	0	0	0	0	0	0	0	0	0	0	0	0	0	0
ENSG00000162913	0	1	0	3	2	0	0	12	1	0	1	0	0	0	0	3	5	0	1	0	0	4	0	0	0	0	1	2	3	0	1
ENSG00000113302	0	0	0	2	7	1	0	7	0	0	2	3	0	0	0	7	5	0	2	0	2	5	0	1	0	2	0	0	2	0	4
ENSG00000073282	1	1	0	5	63	4	4	31	4	0	2	15	1	5	0	65	97	1	5	13	23	90	0	2	3	9	1	2	7	0	17
ENSG00000177542	0	0	0	1	5	0	0	4	1	0	1	4	0	1	0	0	1	1	0	1	0	2	0	0	0	1	0	0	2	0	3
ENSG00000241598	0	0	0	2	1	2	0	3	0	0	1	5	1	1	0	0	10	0	0	0	0	28	0	0	0	4	0	1	1	1	4
ENSG00000070886	1	1	1	4	6	1	2	29	5	0	3	7	0	7	2	7	43	1	8	0	2	32	0	1	1	1	0	3	14	1	17
ENSG00000070882	1	0	0	6	40	0	0	17	3	0	2	3	0	1	0	47	87	2	3	3	6	19	1	3	1	7	2	2	5	0	14
ENSG00000271110	0	0	0	0	0	0	0	0	0	0	0	0	0	0	0	0	0	0	0	0	0	0	0	0	0	0	0	0	0	0	0
ENSG00000271116	0	0	0	0	0	0	0	0	0	0	0	0	0	0	0	0	0	0	0	0	0	0	0	0	0	0	0	0	0	0	0
ENSG00000270249	0	0	0	0	11	0	0	0	0	0	0	0	0	0	0	0	9	0	0	0	0	3	0	0	0	0	0	1	0	0	0
ENSG00000139304	0	2	0	0	70	0	10	32	0	0	0	0	0	4	0	117	181	0	2	17	20	2	0	0	0	12	1	2	1	0	38
ENSG00000133863	0	0	0	6	27	7	1	84	6	0	3	10	0	5	2	19	101	4	20	0	4	69	1	1	4	1	1	3	38	1	58
ENSG00000124664	0	0	1	0	8	0	0	5	1	0	1	3	0	0	1	1	7	2	1	1	0	11	0	0	1	1	0	0	2	0	4
ENSG00000269007	0	0	0	0	0	0	0	0	0	0	0	0	0	0	0	0	0	0	0	0	0	0	0	0	0	0	0	0	0	0	0
ENSG00000081148	0	1	0	7	23	3	0	37	8	0	0	11	0	2	0	28	67	6	9	2	5	26	0	0	2	4	0	3	17	0	19
ENSG00000231247	0	0	0	0	0	0	0	0	0	0	0	0	0	0	0	0	0	0	0	0	0	0	0	0	0	0	0	0	0	0	0
ENSG00000145982	0	0	0	0	100	0	2	7	1	0	1	2	0	1	0	132	154	0	2	8	20	15	0	0	2	7	0	4	7	0	5
ENSG00000267880	0	0	0	0	0	0	0	1	0	0	0	0	0	0	0	0	0	0	0	0	0	0	0	0	0	0	0	0	0	0	0
ENSG00000049245	1	0	0	0	1	0	0	5	0	0	0	0	0	1	0	1	2	0	0	0	0	1	0	0	0	0	0	0	0	1	1
ENSG00000120280	0	0	0	1	7	1	0	3	1	0	2	5	0	1	0	3	19	3	6	1	3	14	0	0	1	0	0	0	2	0	8
ENSG00000110651	1	0	0	0	5	0	0	0	1	0	1	1	0	0	1	5	6	0	3	0	0	2	0	0	0	0	0	0	2	0	2
ENSG00000144057	1	0	0	3	22	2	2	16	7	0	1	7	0	2	0	69	132	4	4	7	2	73	0	1	5	9	0	4	11	0	12
ENSG00000100918	0	0	0	5	4	0	0	7	1	0	4	4	0	1	2	1	5	0	1	0	0	9	2	1	0	1	0	0	6	0	5
ENSG00000117153	0	0	1	2	10	0	2	7	2	0	1	4	0	1	0	7	22	0	1	1	1	13	1	0	0	1	0	0	6	0	8
ENSG00000117152	0	0	0	0	10	0	0	11	1	3	0	2	0	1	0	6	31	0	1	1	0	9	0	0	3	0	0	0	3	0	10
ENSG00000117151	0	0	0	0	3	0	0	9	1	0	0	0	0	0	0	2	3	0	1	0	2	8	0	1	0	0	0	0	2	0	4
ENSG00000117155	0	0	0	1	7	0	1	14	1	0	1	2	0	2	2	8	23	0	2	1	2	9	0	0	2	0	0	0	4	0	15
ENSG00000117154	0	2	0	2	47	0	2	14	2	0	1	3	0	1	0	70	157	2	6	11	5	37	3	1	3	14	1	3	3	0	9
ENSG00000163586	1	0	0	1	1	0	0	2	3	0	0	2	0	1	0	1	12	0	2	0	1	12	0	0	0	0	0	3	1	0	5
ENSG00000269733	0	0	0	0	0	0	0	0	0	0	0	0	0	0	0	0	0	0	0	0	0	0	0	0	0	0	0	0	0	0	0
ENSG00000269730	0	0	0	0	0	0	0	0	0	0	0	0	0	0	0	0	0	0	0	0	0	0	0	0	0	0	0	0	0	0	0
ENSG00000269739	0	1	2	4	31	0	1	21	4	0	2	5	0	2	1	24	57	0	4	4	2	49	0	0	4	3	0	0	12	0	17
ENSG00000269738	0	0	0	0	1	0	0	2	0	0	0	1	0	0	0	0	3	1	0	0	0	3	0	0	1	1	0	0	1	0	1
ENSG00000171984	0	0	0	0	19	0	5	3	0	0	0	1	0	0	0	18	26	0	1	1	4	2	0	0	0	4	0	0	1	0	4
ENSG00000262617	0	0	0	0	0	0	0	0	0	0	0	0	0	0	0	0	0	0	0	0	0	0	0	0	0	0	0	0	0	0	0
ENSG00000262610	0	0	0	0	0	0	0	0	0	0	0	0	0	0	0	0	0	0	0	0	0	0	0	0	0	0	0	0	0	0	0
ENSG00000262612	0	0	0	0	0	0	0	0	0	0	0	0	0	0	0	0	0	0	0	0	0	0	0	0	0	0	0	0	0	0	0
ENSG00000142599	1	1	1	8	82	2	4	18	4	6	5	5	0	5	6	87	128	0	4	11	11	42	3	0	1	9	0	5	20	1	28
ENSG00000171988	1	2	1	8	64	3	5	37	3	0	3	15	1	7	2	75	114	2	9	8	10	24	0	0	4	8	1	9	29	5	35
ENSG00000171989	0	0	0	1	0	0	0	9	0	0	0	1	0	0	0	0	6	1	2	0	0	10	0	0	0	0	0	0	3	0	4
ENSG00000103319	0	0	0	4	14	0	0	8	2	0	1	3	0	0	1	16	29	1	7	2	5	22	0	1	1	2	0	2	9	1	16
ENSG00000103310	0	1	0	3	8	0	0	21	2	1	0	4	0	1	1	0	22	4	5	1	0	27	0	0	4	0	0	0	6	0	17
ENSG00000103313	0	0	2	5	10	0	1	20	1	2	0	8	0	0	1	4	35	1	6	0	0	38	0	1	2	0	0	2	8	0	7
ENSG00000122490	0	0	0	2	9	0	0	3	0	0	0	2	0	1	0	3	17	0	2	1	1	3	0	0	1	1	0	0	7	0	2
ENSG00000103316	0	0	0	2	16	0	2	9	1	0	1	6	0	3	1	6	27	0	6	4	4	19	0	1	2	0	0	0	4	1	7
ENSG00000083812	0	0	0	2	5	0	0	9	2	0	1	2	0	0	0	1	4	0	1	0	0	6	0	1	0	1	0	3	11	0	5
ENSG00000102043	1	1	2	4	53	2	4	27	2	0	3	8	0	2	0	19	85	1	9	2	11	21	0	0	7	9	1	1	5	0	27
ENSG00000083817	1	0	0	0	1	0	0	14	1	0	1	0	0	0	3	1	11	0	5	0	0	3	0	0	0	2	0	1	7	0	14
ENSG00000102048	1	0	0	1	17	1	0	3	0	0	2	2	0	1	0	10	17	0	5	0	0	4	0	0	0	2	0	1	2	0	4
ENSG00000269881	0	0	0	5	6	0	0	6	1	1	0	4	0	0	0	1	9	1	2	0	2	8	0	0	0	1	0	1	2	0	8
ENSG00000269883	0	0	0	0	0	0	0	0	0	0	0	0	0	0	0	0	1	0	0	0	0	0	0	0	0	0	0	0	0	0	0
ENSG00000269882	0	0	0	0	0	0	0	0	0	0	0	0	0	0	0	0	0	0	0	0	0	0	0	0	0	0	0	0	0	0	0
ENSG00000269884	0	0	0	0	0	0	0	0	0	0	0	0	0	0	0	0	0	0	0	0	0	0	0	0	0	0	0	0	0	0	0
ENSG00000175155	1	0	0	0	14	0	0	1	0	0	1	0	0	2	0	11	23	0	2	1	3	1	0	0	0	3	0	0	0	0	1
ENSG00000139351	0	0	0	1	0	0	0	1	0	0	0	1	0	2	2	1	6	1	1	0	1	2	0	0	0	0	0	0	0	0	5
ENSG00000139350	0	0	0	2	9	0	0	15	0	0	2	6	0	2	0	10	19	1	2	4	0	9	0	2	2	3	0	0	2	0	8
ENSG00000139354	1	0	0	1	13	0	0	10	1	0	0	6	0	1	0	14	41	3	4	0	1	9	1	1	1	2	1	2	7	0	10
ENSG00000131165	0	1	0	0	7	0	0	5	0	0	1	0	0	0	2	4	3	0	0	0	0	0	0	0	0	1	0	0	0	0	0
ENSG00000064607	0	0	0	2	8	0	2	15	3	0	1	2	0	2	2	9	23	0	7	0	2	24	0	3	1	2	1	1	10	0	16
ENSG00000064601	0	0	0	1	3	0	0	9	1	0	0	0	0	2	0	1	7	0	2	0	0	8	0	0	1	1	0	0	4	0	12
ENSG00000143919	0	0	2	0	82	0	4	4	0	0	0	1	0	0	0	77	158	0	2	10	10	1	0	0	0	10	0	2	2	0	4
ENSG00000102595	1	1	0	2	41	0	4	34	0	1	3	3	0	3	0	53	85	1	9	16	8	20	0	1	3	7	0	3	5	1	17
ENSG00000111218	1	0	1	2	59	0	3	21	0	0	0	3	0	1	0	64	95	2	1	4	14	13	1	1	3	15	1	3	5	0	7
ENSG00000180745	0	0	0	0	4	0	0	3	0	0	2	1	0	1	0	6	11	0	0	2	3	2	0	0	0	1	0	0	1	1	4
ENSG00000111215	0	0	0	10	95	5	3	69	11	0	6	33	0	7	4	102	164	4	20	9	10	56	1	2	4	6	0	6	22	3	47
ENSG00000142065	1	0	0	2	13	0	0	14	0	0	2	5	0	2	3	6	25	0	5	0	1	11	0	1	3	1	0	1	4	0	15
ENSG00000188511	0	1	0	0	59	0	3	0	0	0	0	0	0	0	0	72	130	0	0	3	13	1	0	0	0	13	1	1	0	0	0
ENSG00000188517	1	0	0	2	93	1	12	20	3	0	3	11	0	2	0	115	348	0	5	18	21	25	1	0	2	30	2	4	3	0	9
ENSG00000183684	0	0	0	3	1	0	0	1	1	0	0	2	0	0	0	1	3	0	2	0	0	2	0	0	0	1	0	2	0	0	4
ENSG00000263560	0	0	0	0	0	0	0	0	0	0	0	0	0	0	0	0	0	0	0	0	0	0	0	0	0	0	0	0	0	0	0
ENSG00000263563	0	0	0	1	2	0	0	0	2	0	0	0	0	0	0	2	3	0	0	0	0	0	0	0	0	0	0	0	0	0	0
ENSG00000213953	0	0	0	0	0	0	0	0	0	0	0	1	0	0	0	0	1	0	0	0	0	0	0	0	0	0	0	0	0	0	1
ENSG00000109610	0	0	0	1	0	0	0	0	2	0	0	2	0	0	0	4	1	0	0	0	0	2	0	0	0	1	0	1	0	0	0
ENSG00000110921	0	0	0	1	3	0	0	18	1	0	0	0	0	1	0	4	8	0	1	0	1	5	0	0	2	0	0	1	10	0	5
ENSG00000109618	0	0	0	2	9	0	0	8	0	0	0	0	0	0	0	6	15	0	3	2	3	7	1	0	0	0	0	0	1	0	6
ENSG00000170852	0	0	0	2	4	0	1	8	1	0	0	3	0	3	0	6	14	0	3	0	0	9	0	0	0	2	0	0	10	0	12
ENSG00000118271	0	0	0	1	0	1	0	5	0	0	0	0	0	0	0	6	9	0	4	0	0	1	0	0	1	0	0	0	2	0	2
ENSG00000118276	1	1	0	1	23	0	1	9	0	0	1	2	0	0	0	15	21	0	2	2	3	5	0	1	0	2	1	0	4	0	7
ENSG00000170854	0	0	0	2	8	0	0	3	0	0	1	0	0	0	0	6	11	1	4	0	1	2	0	1	1	1	0	0	9	0	10
ENSG00000149328	0	1	0	3	18	0	2	13	0	0	4	4	0	1	1	7	24	1	6	2	2	28	0	0	2	2	0	4	9	0	11
ENSG00000137824	1	0	0	1	9	0	0	4	1	0	0	3	0	1	1	7	5	0	2	0	0	9	0	0	0	1	0	2	1	1	3
ENSG00000219626	0	0	1	3	15	0	1	11	1	0	1	2	0	8	0	14	32	0	1	2	4	5	1	0	2	1	1	1	0	0	9
ENSG00000214456	1	0	0	1	5	0	0	5	0	0	1	2	0	1	0	2	4	1	1	1	0	15	0	1	0	0	0	0	3	0	4
ENSG00000197887	0	0	0	0	3	5	0	4	0	0	0	4	0	0	0	2	23	4	4	0	0	19	1	0	1	0	0	0	2	0	2
ENSG00000105063	1	1	0	2	5	0	0	12	0	0	0	3	0	3	0	2	22	0	2	0	0	6	0	0	0	2	1	0	5	0	16
ENSG00000184363	1	0	0	2	3	2	1	1	1	0	1	4	0	0	0	1	7	0	1	0	2	12	0	0	1	0	0	1	4	0	5
ENSG00000070413	0	0	0	1	20	1	3	13	1	0	0	2	0	1	1	9	30	2	4	0	0	17	0	0	0	4	0	1	8	0	8
ENSG00000152910	1	0	1	5	59	2	5	47	13	0	2	10	0	5	2	93	333	2	19	21	17	79	1	0	2	18	1	9	12	0	33
ENSG00000175482	0	0	0	0	1	0	0	0	1	0	0	1	0	1	0	0	4	0	1	0	0	1	0	0	0	0	0	0	0	0	1
ENSG00000146360	1	1	1	1	2	0	0	13	0	0	2	5	0	0	0	0	10	0	3	0	1	9	0	0	1	0	0	1	9	0	3
ENSG00000127511	1	1	0	1	8	0	0	25	0	0	2	6	2	2	1	5	17	0	3	0	0	22	0	1	2	2	0	0	12	1	15
ENSG00000133477	0	0	0	3	6	0	1	3	0	0	1	0	0	1	0	5	14	0	1	2	0	12	0	1	0	1	0	0	5	1	3
ENSG00000133475	1	0	0	0	16	0	0	0	1	0	0	0	0	0	0	0	7	0	0	1	0	3	0	0	0	0	0	0	0	0	1
ENSG00000164512	0	0	1	3	20	0	3	15	2	0	0	1	0	2	0	27	67	1	2	2	3	17	0	0	1	4	0	2	6	0	9
ENSG00000172273	0	0	0	3	2	0	0	9	0	0	0	5	0	1	1	2	15	1	3	0	0	13	0	0	1	0	0	2	4	0	7
ENSG00000172270	1	0	0	1	6	1	0	7	4	0	1	3	1	0	0	2	6	0	0	0	0	7	0	0	1	0	0	0	3	0	4
ENSG00000258023	0	0	0	0	0	0	0	0	0	0	0	0	0	0	0	0	0	0	0	0	0	0	0	0	0	0	0	0	0	0	0
ENSG00000118898	1	0	1	13	26	1	1	38	3	1	2	8	1	5	0	12	29	0	4	0	1	25	0	0	6	0	0	5	16	1	32
ENSG00000118894	0	0	0	1	4	2	0	7	1	0	0	1	0	0	1	0	2	0	4	1	0	4	0	1	1	0	0	1	1	0	3
ENSG00000186377	1	0	0	0	25	0	1	8	1	0	2	3	0	2	0	8	31	1	2	0	5	53	0	0	1	2	0	0	8	0	9
ENSG00000186376	0	0	1	4	26	1	3	10	0	0	3	6	0	1	0	19	40	5	2	0	6	11	0	2	0	3	0	1	5	0	11
ENSG00000112335	1	0	1	0	11	0	0	2	0	0	0	1	0	0	0	11	9	0	0	1	0	0	0	0	0	1	0	0	0	1	4
ENSG00000255419	0	0	0	0	0	0	0	0	0	0	0	0	0	0	0	0	0	0	0	0	0	0	0	0	0	0	0	0	0	0	0
ENSG00000115446	0	0	0	0	5	0	0	5	0	0	0	0	0	2	1	0	3	0	2	0	0	1	0	0	0	1	0	0	1	1	7
ENSG00000113845	0	0	0	1	11	0	0	4	0	0	0	2	0	2	0	8	10	0	2	0	0	4	0	0	2	0	0	1	2	0	5
ENSG00000108255	1	0	0	1	1	0	0	5	0	0	0	1	0	0	0	2	5	0	0	0	0	6	0	0	1	0	0	1	4	0	0
ENSG00000108256	0	0	0	1	12	0	0	15	0	0	0	3	0	1	0	8	19	0	0	1	5	10	0	0	1	1	0	2	3	0	8
ENSG00000104731	0	0	0	4	8	0	1	8	0	0	0	0	0	0	0	11	32	1	1	1	1	9	0	0	0	1	0	0	2	0	8
ENSG00000104738	0	0	0	4	9	0	0	18	3	0	3	5	0	4	0	5	22	1	5	0	1	14	0	0	1	2	0	3	9	0	16
ENSG00000223367	0	0	0	0	0	0	0	0	0	0	0	0	0	0	0	0	0	0	0	0	0	0	0	0	0	0	0	0	0	0	0
ENSG00000196455	0	0	0	3	11	1	0	32	1	1	2	11	0	7	0	30	45	4	9	6	1	17	2	0	5	3	0	2	15	0	21
ENSG00000196456	0	0	0	1	9	2	0	11	3	0	1	3	0	1	1	6	22	3	7	0	4	17	0	0	0	0	0	1	9	0	5
ENSG00000125207	1	0	0	4	20	2	1	29	6	0	1	10	0	3	0	13	45	2	9	1	0	35	1	0	3	3	0	5	9	0	20
ENSG00000196453	0	0	0	8	6	2	0	15	2	0	2	1	0	1	2	6	17	2	4	0	1	28	0	0	1	5	0	0	9	1	6
ENSG00000196459	0	0	0	0	7	0	0	2	0	0	0	0	0	0	0	3	7	0	0	0	0	1	0	0	0	0	0	0	0	0	2
ENSG00000196458	1	1	0	0	4	0	0	11	2	0	0	1	0	0	0	4	5	0	0	0	0	2	0	0	2	1	0	2	3	0	3
ENSG00000104881	1	0	0	4	8	0	0	11	2	0	0	2	0	1	0	3	21	1	9	0	0	15	0	0	1	0	0	2	6	2	10
ENSG00000104880	1	0	0	4	13	1	2	20	1	0	1	7	1	1	0	8	28	3	0	1	1	17	0	0	1	4	0	2	8	1	12
ENSG00000104883	0	0	0	0	4	1	1	2	0	0	1	2	0	0	0	0	5	0	0	1	1	3	0	0	0	1	0	1	2	0	1
ENSG00000104885	0	0	1	19	20	1	0	18	1	0	2	6	1	6	1	16	40	0	5	2	1	27	0	0	0	0	0	2	9	0	12
ENSG00000104884	0	0	0	18	6	0	0	15	2	0	1	3	0	1	0	1	13	1	4	0	0	8	1	0	1	1	0	3	4	0	4
ENSG00000197322	0	0	0	0	3	1	0	6	2	0	0	0	0	0	0	5	6	0	2	0	0	3	0	0	1	0	0	0	1	0	1
ENSG00000197323	1	0	0	2	19	0	0	25	2	1	1	2	0	3	2	17	32	1	4	4	1	14	0	0	2	5	0	2	4	0	22
ENSG00000124159	1	1	0	7	5	1	1	11	1	0	3	7	0	2	1	2	20	0	4	1	1	22	0	1	1	2	0	2	8	0	4
ENSG00000104888	1	0	0	1	5	0	0	15	2	0	2	2	0	2	0	1	13	0	6	0	3	15	0	0	3	0	0	0	8	0	7
ENSG00000197329	1	0	0	2	17	1	0	5	1	0	0	0	0	2	0	9	13	1	4	4	0	4	0	1	1	1	1	0	4	0	5
ENSG00000115677	0	0	0	3	13	1	1	30	2	0	2	6	1	1	1	13	33	0	4	1	4	17	1	1	0	1	0	2	26	1	31
ENSG00000140030	0	0	0	1	2	0	1	6	1	0	0	2	0	1	0	0	16	1	4	0	0	15	1	0	0	0	0	1	3	0	12
ENSG00000019144	0	0	0	2	15	1	0	21	0	0	2	3	0	2	2	6	24	3	6	2	2	22	0	1	2	1	0	3	14	1	18
ENSG00000076513	1	1	1	3	5	0	1	13	3	0	3	2	0	0	1	9	15	1	2	1	0	6	0	0	0	0	0	0	4	0	8
ENSG00000185055	0	0	0	0	11	0	0	1	0	1	0	1	0	0	0	7	14	0	1	1	0	5	0	0	0	4	0	0	0	0	2
ENSG00000185056	0	0	0	0	6	0	1	4	0	0	0	0	0	1	0	1	19	0	0	1	1	0	0	0	0	2	0	2	0	0	6
ENSG00000107282	1	5	0	3	34	0	8	28	1	0	3	8	0	2	0	51	65	3	3	9	15	30	0	0	0	14	0	3	8	0	13
ENSG00000185053	1	3	2	0	318	0	74	23	7	1	0	7	0	3	0	639	1199	3	5	139	82	54	0	0	2	92	10	12	4	0	9
ENSG00000185052	1	1	0	5	120	0	6	15	1	0	4	4	0	1	1	230	204	0	2	10	15	49	0	1	1	14	2	2	7	1	17
ENSG00000218823	0	0	0	1	2	1	0	14	2	0	0	4	0	2	0	1	9	0	8	0	0	16	0	1	1	1	0	1	9	0	20
ENSG00000152284	1	0	0	0	45	0	6	14	0	1	1	2	1	0	1	26	50	0	1	5	5	8	0	0	2	4	0	3	3	2	6
ENSG00000106771	0	1	0	4	22	0	0	4	1	1	1	1	0	4	0	29	23	0	0	1	3	5	0	0	0	1	0	2	3	0	4
ENSG00000106772	0	0	1	6	75	3	4	47	4	1	3	16	1	10	0	122	220	2	20	7	14	129	2	1	5	12	0	9	15	0	48
ENSG00000183161	0	0	0	2	1	0	0	5	0	0	0	0	0	4	0	1	8	1	3	0	0	4	0	0	1	0	0	0	2	1	0
ENSG00000103056	0	0	0	1	14	0	1	11	0	0	1	2	0	0	0	10	22	0	3	0	4	23	0	0	0	3	0	2	5	0	6
ENSG00000151532	0	1	0	0	79	0	3	6	0	0	2	0	0	0	0	69	99	0	0	8	14	11	0	0	1	3	2	2	0	1	2
ENSG00000103051	0	2	0	7	12	1	0	14	0	0	1	6	0	1	0	4	21	1	6	1	1	11	0	0	1	1	0	3	5	0	11
ENSG00000179242	1	0	2	5	319	1	19	38	4	0	2	2	0	3	0	280	583	1	6	33	23	49	0	1	3	58	4	11	14	0	15
ENSG00000152133	0	0	0	1	1	0	0	3	0	0	0	1	0	2	1	2	0	0	0	0	0	0	0	0	0	0	0	0	1	0	5
ENSG00000152137	0	1	0	2	14	1	2	4	0	0	0	0	0	0	0	14	18	0	7	3	2	8	0	0	1	2	0	0	3	0	2
ENSG00000102908	0	0	0	6	26	1	2	8	0	0	3	4	0	4	0	35	54	0	3	2	1	22	0	0	4	1	0	4	12	2	19
ENSG00000106483	1	1	0	4	33	0	1	15	18	0	3	20	0	3	1	28	77	3	7	12	4	14	0	0	2	8	0	0	7	0	16
ENSG00000102900	0	0	0	2	18	0	2	16	0	0	1	10	0	2	1	21	37	1	2	0	1	12	0	1	1	6	1	2	1	2	15
ENSG00000102901	0	1	0	6	7	1	0	6	0	0	0	7	0	1	1	3	21	0	2	0	0	12	0	0	1	2	0	3	0	2	6
ENSG00000102904	0	1	0	4	12	0	1	19	4	0	2	7	0	2	1	4	25	0	1	0	1	23	0	0	1	2	0	1	7	1	14
ENSG00000106484	0	0	0	1	7	0	2	12	1	0	0	1	0	0	0	3	11	1	0	1	0	15	0	0	3	2	0	0	3	0	5
ENSG00000018236	1	3	1	6	112	0	9	40	9	1	2	11	0	1	3	211	288	5	15	22	11	32	0	0	6	14	1	10	19	0	21
ENSG00000206492	0	0	0	0	0	0	0	0	0	0	0	0	0	0	0	0	0	0	0	0	0	0	0	0	0	0	0	0	0	0	0
ENSG00000178802	0	0	1	2	4	0	0	5	0	0	1	2	0	2	0	1	6	0	2	0	0	5	0	0	1	0	0	0	2	0	8
ENSG00000143079	1	0	1	1	19	0	0	19	0	2	2	3	0	1	0	15	23	1	7	3	3	15	0	0	1	1	0	1	6	0	13
ENSG00000251369	0	0	0	4	9	0	0	21	3	0	2	7	0	1	0	8	14	1	2	0	2	10	0	0	2	1	0	2	6	0	19
ENSG00000247270	0	0	0	0	0	0	0	0	0	0	0	0	0	0	0	1	1	0	0	0	0	0	0	0	0	1	0	0	0	0	0
ENSG00000185942	1	1	2	0	249	0	16	5	0	0	0	0	0	3	0	268	591	1	4	43	26	30	0	0	0	25	0	7	0	0	8
ENSG00000185940	0	0	0	2	2	1	0	2	0	0	1	1	0	1	0	0	13	2	3	0	0	16	0	0	1	0	0	4	5	2	5
ENSG00000185947	1	0	0	3	13	0	0	22	2	0	0	3	0	1	0	8	31	0	5	2	2	13	0	0	2	4	0	2	6	1	16
ENSG00000185946	0	0	0	0	6	0	1	1	0	0	0	0	0	0	0	8	14	0	0	0	2	1	0	0	0	1	0	0	0	0	7
ENSG00000185945	0	0	1	0	3	1	0	0	0	0	1	0	0	1	0	0	14	0	0	0	0	4	1	0	2	1	0	0	1	0	11
ENSG00000204628	0	0	0	1	4	1	0	4	1	0	1	2	0	1	0	1	5	0	1	0	0	7	0	0	0	1	0	0	5	0	2
ENSG00000204620	0	0	0	0	1	0	0	0	0	0	0	0	0	0	0	0	0	0	0	0	0	1	0	0	0	0	0	0	0	0	0
ENSG00000204624	0	0	0	6	18	2	0	32	9	0	0	9	0	7	1	9	65	5	9	2	4	66	1	2	4	2	0	7	18	1	18
ENSG00000153666	0	0	0	1	2	0	0	0	0	0	0	2	0	0	0	0	10	0	0	0	0	13	0	0	0	0	0	1	2	0	6
ENSG00000114450	1	0	1	2	10	0	1	11	1	0	0	3	0	1	0	4	16	0	3	0	3	5	0	0	1	3	0	2	4	0	5
ENSG00000114455	0	0	0	2	18	0	2	7	0	0	2	1	0	0	0	25	35	1	7	1	2	35	0	0	1	2	0	0	4	0	11
ENSG00000204193	0	0	0	0	9	0	0	2	0	0	0	0	0	0	0	5	12	1	0	3	2	4	0	0	0	1	0	0	2	0	4
ENSG00000204197	0	0	0	0	0	0	0	0	0	0	0	0	0	0	0	0	0	0	0	0	0	0	0	0	0	0	0	0	0	0	0
ENSG00000204195	1	0	0	1	5	1	0	11	0	0	1	4	0	0	0	0	9	1	0	0	1	12	0	0	2	0	0	0	2	0	7
ENSG00000142303	1	1	0	6	11	1	1	16	1	0	1	5	0	1	3	8	18	3	5	1	2	52	0	0	0	1	0	3	10	0	16
ENSG00000233803	0	0	0	0	0	0	0	0	0	0	0	0	0	0	0	0	0	0	0	0	0	0	0	0	0	0	0	0	0	0	0
ENSG00000011083	0	0	0	2	4	0	0	6	2	0	1	4	0	1	1	1	21	0	2	0	1	15	0	0	0	1	0	0	3	0	8
ENSG00000163518	0	0	1	3	15	0	0	15	2	0	0	13	0	2	2	10	39	2	6	0	1	30	0	0	3	1	0	2	8	0	7
ENSG00000163519	0	0	0	4	12	0	0	3	0	0	0	3	0	2	0	15	29	5	10	0	6	25	0	0	0	3	0	3	1	0	4
ENSG00000183475	0	0	0	0	8	0	0	8	0	0	1	1	0	1	0	6	14	0	3	1	2	5	0	0	0	1	0	2	8	0	7
ENSG00000163515	0	0	0	0	7	0	1	2	1	0	1	0	0	0	0	2	13	1	3	0	0	25	0	0	0	0	0	0	0	0	1
ENSG00000163516	0	0	0	2	1	1	0	9	1	0	1	9	0	3	2	3	11	0	2	0	1	6	2	0	3	1	0	1	1	0	7
ENSG00000163517	0	0	0	1	5	0	0	7	0	0	0	1	1	0	0	2	10	0	0	0	1	11	0	0	2	1	0	4	1	0	5
ENSG00000163510	0	0	0	0	15	0	0	14	2	0	1	2	0	2	1	20	30	0	6	2	0	7	0	1	0	1	0	0	6	0	10
ENSG00000183470	0	0	0	0	24	0	4	0	0	0	0	0	0	0	0	30	69	0	0	2	4	0	0	0	0	5	0	1	0	0	1
ENSG00000163512	0	0	0	1	7	1	0	9	2	0	1	1	0	2	1	18	7	0	2	0	2	7	0	0	3	0	0	1	1	0	8
ENSG00000163513	1	0	0	3	19	0	1	34	2	1	2	11	0	2	0	21	20	0	5	2	4	17	1	0	3	7	0	0	12	0	9
ENSG00000205572	0	0	0	0	4	0	0	0	0	0	0	0	0	0	0	0	3	0	0	0	0	0	0	0	0	0	0	0	0	0	0
ENSG00000205571	0	0	0	0	0	0	0	0	0	0	0	0	0	0	0	0	0	0	0	0	0	0	0	0	0	0	0	0	0	0	0
ENSG00000187545	0	0	0	0	3	0	0	4	0	0	0	6	0	1	0	0	10	0	3	0	0	19	0	1	1	0	0	0	4	0	6
ENSG00000187546	0	2	0	2	91	0	12	10	2	0	0	9	0	1	0	113	422	1	11	38	28	12	3	1	1	9	0	4	7	1	14
ENSG00000106070	1	1	1	3	45	0	3	10	1	1	2	5	0	4	0	52	85	1	4	6	12	12	1	0	0	9	0	0	4	0	20
ENSG00000156232	1	0	0	0	7	0	0	9	1	0	0	1	0	0	0	5	5	0	4	0	0	3	0	1	2	0	0	1	6	1	11
ENSG00000106077	0	0	0	1	2	0	0	0	0	0	0	2	0	0	0	0	6	0	0	0	0	6	0	0	1	1	0	0	1	0	6
ENSG00000125945	0	1	0	3	6	1	1	8	0	0	0	5	0	0	0	2	12	0	1	1	0	9	0	1	0	1	0	0	0	0	6
ENSG00000125944	1	1	0	2	8	0	0	7	0	0	2	3	0	0	0	9	15	0	0	2	2	12	0	0	1	0	0	3	5	1	7
ENSG00000090316	0	0	0	1	5	0	0	11	2	1	3	1	0	0	0	9	12	0	1	0	2	3	0	0	1	6	0	2	5	0	2
ENSG00000268133	0	0	0	3	4	0	1	19	1	1	2	5	0	1	1	5	26	0	3	1	0	4	0	0	2	3	0	1	4	0	20
ENSG00000106078	0	1	1	3	62	0	6	27	3	0	5	9	0	4	0	57	128	4	4	15	12	40	1	0	3	5	1	4	13	3	22
ENSG00000008394	0	2	1	1	45	0	9	5	0	0	0	2	0	1	0	80	67	0	3	18	16	47	0	1	2	6	0	4	4	0	9
ENSG00000130414	0	1	0	1	26	0	0	12	0	0	2	0	0	2	0	27	63	0	3	2	3	8	1	0	0	3	0	1	2	0	8
ENSG00000130413	0	0	1	3	43	1	3	21	1	1	2	4	0	0	0	65	73	1	4	5	12	20	0	0	2	4	1	1	4	0	12
ENSG00000050628	0	1	0	1	37	0	5	20	5	0	1	2	0	1	0	117	203	2	9	8	5	24	0	0	0	14	2	2	5	0	11
ENSG00000106331	1	0	0	3	2	0	0	8	1	0	4	6	1	3	0	2	29	0	8	0	1	12	0	0	0	1	0	0	4	0	6
ENSG00000164896	0	0	0	1	5	0	0	7	1	0	0	1	0	1	0	0	3	0	1	0	0	8	0	0	1	2	0	0	6	1	3
ENSG00000164897	1	0	0	0	0	0	0	0	0	0	0	1	0	0	0	0	2	0	0	0	1	2	0	0	0	0	0	0	1	0	1
ENSG00000164893	0	0	1	1	29	0	2	8	1	1	1	4	0	3	1	24	132	6	9	7	4	32	0	0	1	7	0	1	3	0	11
ENSG00000044446	1	0	0	1	25	2	0	31	3	1	5	11	0	1	0	16	49	7	5	3	8	23	0	0	2	1	0	2	8	1	26
ENSG00000155622	0	0	0	0	0	0	0	0	0	0	0	0	0	0	0	0	0	0	0	0	0	0	0	0	0	0	0	0	0	0	0
ENSG00000155621	0	1	0	1	9	0	0	3	0	0	0	0	0	2	0	14	12	0	2	3	4	4	0	0	0	1	0	1	2	0	3
ENSG00000182704	0	0	1	5	5	0	0	7	0	0	0	1	0	0	0	3	9	1	2	0	0	0	0	0	0	1	0	0	5	0	2
ENSG00000142920	1	0	0	1	8	0	0	4	0	0	2	0	0	0	0	7	16	0	0	1	1	16	0	0	3	0	1	0	0	1	9
ENSG00000182700	0	0	0	1	1	0	0	0	0	0	1	0	0	0	0	0	0	0	0	0	0	1	0	0	0	0	0	1	0	0	0
ENSG00000155629	1	1	0	5	32	0	2	12	0	1	1	7	0	1	0	21	69	6	9	7	3	28	0	0	2	2	1	0	5	1	19
ENSG00000186638	0	1	1	1	14	0	0	12	3	0	1	6	0	2	0	14	24	0	4	0	4	11	0	0	3	1	0	3	11	0	13
ENSG00000011332	1	0	0	3	5	0	0	8	3	0	2	1	0	0	0	3	16	0	1	0	0	6	1	0	0	1	0	0	5	0	2
ENSG00000186635	1	0	0	8	18	2	3	33	5	0	2	7	1	0	4	22	48	0	3	3	3	41	0	2	1	8	1	2	5	0	20
ENSG00000170616	1	0	0	0	2	0	0	6	0	0	0	1	0	0	0	0	7	0	0	1	0	0	0	0	0	0	0	0	4	0	0
ENSG00000170615	1	0	0	12	22	2	2	33	1	0	2	15	0	5	5	18	40	3	10	2	6	34	1	0	1	6	1	3	14	0	26
ENSG00000170613	0	0	0	1	5	1	0	30	2	0	4	4	0	5	2	1	45	2	10	0	0	47	0	2	4	0	0	1	2	0	9
ENSG00000196159	1	4	2	37	51	4	5	212	29	0	12	41	1	12	3	40	211	8	37	15	7	248	7	1	17	8	0	18	99	1	130
ENSG00000106333	1	0	0	2	1	0	0	8	2	0	1	3	0	0	0	2	16	1	4	0	0	8	0	0	1	0	0	2	5	0	5
ENSG00000196154	0	0	0	0	2	0	0	2	0	0	0	3	1	0	0	1	6	0	1	0	0	2	0	0	0	0	0	2	2	0	1
ENSG00000196155	1	0	0	2	1	0	0	11	0	0	3	3	0	4	1	2	14	3	7	1	0	19	0	0	0	1	0	1	15	1	8
ENSG00000196156	0	0	0	0	2	0	0	7	0	0	0	1	0	0	0	1	6	0	0	0	0	9	0	0	0	0	0	0	0	0	3
ENSG00000196150	1	0	1	2	10	0	0	8	0	0	0	4	0	3	0	5	14	0	4	1	1	5	1	0	1	2	0	0	2	0	9
ENSG00000196151	0	0	0	0	8	0	0	9	2	0	2	3	0	0	0	10	15	0	0	4	1	1	0	0	0	0	0	1	2	0	4
ENSG00000196152	0	0	0	0	11	1	1	5	1	1	1	1	0	5	0	2	8	2	4	0	0	11	0	0	1	1	0	2	3	0	8
ENSG00000128340	1	0	0	0	1	0	0	5	0	1	1	3	0	0	0	3	7	0	3	1	2	8	0	0	0	1	0	2	1	0	4
ENSG00000128342	0	0	0	0	4	0	0	2	1	0	0	2	0	1	0	0	5	1	1	0	0	7	0	0	0	1	1	0	5	0	4
ENSG00000128346	0	0	0	0	2	0	0	10	0	0	0	1	0	1	0	3	2	0	0	0	1	6	0	0	0	0	0	0	0	0	7
ENSG00000120594	1	0	0	2	117	1	18	23	9	1	0	3	0	4	0	145	331	0	0	55	20	49	0	0	5	27	2	2	9	2	11
ENSG00000269018	0	0	0	0	0	0	0	0	0	0	0	0	0	0	0	0	4	0	0	0	0	1	0	0	0	0	0	0	0	0	1
ENSG00000268130	0	0	0	0	0	0	0	0	0	0	0	0	0	0	0	0	0	0	0	0	0	0	0	0	0	0	0	0	0	0	0
ENSG00000250722	0	0	0	0	29	0	0	5	2	0	0	1	0	2	1	19	46	0	3	5	3	23	0	0	0	2	0	0	0	0	5
ENSG00000175398	0	0	0	0	1	0	0	8	1	1	0	3	0	0	0	0	10	2	3	0	1	19	0	0	1	0	0	2	2	0	7
ENSG00000175395	0	0	0	2	5	0	0	13	0	1	1	2	0	0	0	5	27	3	4	1	1	4	0	1	1	1	0	2	1	0	10
ENSG00000175390	0	0	0	1	5	0	0	6	2	0	0	3	0	1	0	12	28	0	1	1	2	19	0	0	0	0	0	0	1	1	1
ENSG00000175393	0	0	0	2	1	0	0	13	1	0	1	3	0	0	0	0	11	0	0	0	0	25	0	0	0	0	0	0	2	0	4
ENSG00000269016	0	0	0	0	0	0	0	0	0	0	0	0	0	0	0	0	0	0	0	0	0	0	0	0	0	0	0	0	0	0	0
ENSG00000100949	0	0	0	5	2	0	0	10	0	0	1	1	0	2	0	1	15	0	2	0	0	7	0	1	1	0	0	0	3	0	7
ENSG00000198088	0	0	0	0	18	0	0	0	1	0	0	1	0	1	0	8	18	0	2	5	5	11	0	0	0	2	0	1	0	0	5
ENSG00000198089	0	1	0	0	27	1	1	15	1	1	3	10	0	1	2	28	52	0	5	6	7	17	0	0	2	5	0	4	5	0	14
ENSG00000110218	0	0	0	2	7	0	1	5	1	0	0	2	0	0	0	17	24	0	6	1	2	12	0	1	0	2	0	0	1	1	4
ENSG00000134882	0	0	1	3	45	1	1	15	1	0	0	1	0	2	3	44	54	2	10	3	6	23	0	0	2	3	0	3	6	0	13
ENSG00000198087	1	0	0	7	27	0	1	11	1	0	2	6	0	1	0	39	50	1	0	3	6	12	0	0	1	4	0	1	3	0	5
ENSG00000198081	0	0	0	0	8	1	0	14	1	0	1	5	0	1	0	4	17	1	2	0	0	5	0	0	1	0	0	0	8	0	13
ENSG00000198082	0	0	0	0	0	0	0	2	0	0	0	0	0	0	0	0	1	0	0	0	0	0	0	0	0	0	0	0	2	0	1
ENSG00000198083	0	0	0	0	0	0	0	0	0	0	0	2	0	1	0	1	1	0	1	0	0	6	0	1	1	1	0	1	1	0	4
ENSG00000203772	0	1	0	5	49	2	1	18	3	1	0	8	1	5	0	22	95	0	4	4	5	63	0	1	1	7	1	5	10	2	9
ENSG00000198336	1	0	0	0	4	0	0	3	0	0	0	1	0	0	0	3	5	0	1	0	1	6	0	0	2	0	0	2	0	0	3
ENSG00000198331	0	0	0	2	4	0	0	15	1	0	0	3	0	0	1	1	9	0	0	1	0	4	0	0	2	0	0	0	10	0	14
ENSG00000237918	0	0	0	0	0	0	0	0	0	0	0	0	0	0	0	0	0	0	0	0	0	0	0	0	0	0	0	0	0	0	0
ENSG00000198339	1	0	0	4	1	0	0	6	0	0	0	1	0	0	0	2	4	0	2	0	0	0	0	0	0	0	0	0	2	0	3
ENSG00000179869	1	0	3	18	167	2	14	114	25	5	12	31	0	20	4	207	360	1	42	16	22	136	2	7	11	28	3	22	45	0	89
ENSG00000160796	1	1	0	2	11	3	0	35	2	0	5	10	0	4	1	1	22	0	5	0	1	35	1	1	1	1	1	2	16	2	28
ENSG00000160791	0	0	0	2	1	0	0	8	0	6	0	2	0	0	2	0	7	2	2	0	0	12	0	0	0	0	0	1	3	0	5
ENSG00000243290	0	0	0	0	0	0	0	0	2	0	0	0	0	1	0	0	4	0	2	0	0	2	0	0	0	0	0	0	1	0	2
ENSG00000175877	0	0	0	1	5	0	0	2	1	0	0	1	0	1	0	0	7	0	2	2	1	13	0	0	0	0	0	0	3	0	1
ENSG00000160799	0	0	0	2	5	0	1	3	2	0	0	0	0	0	0	19	15	0	0	1	0	4	0	0	0	1	0	0	0	0	1
ENSG00000167220	0	0	1	0	6	1	1	4	0	0	1	1	0	2	2	12	8	1	0	2	1	3	0	0	0	0	0	0	2	0	1
ENSG00000163012	0	0	0	2	9	2	0	25	3	0	6	6	0	3	1	3	44	3	6	1	1	53	1	0	3	2	0	4	10	0	12
ENSG00000249861	0	0	0	0	1	0	0	0	0	0	0	0	0	0	0	1	4	0	0	1	0	5	0	0	0	0	0	0	2	0	4
ENSG00000249860	0	0	0	0	0	0	0	0	0	0	0	0	0	0	0	2	2	0	0	1	0	0	0	0	0	0	0	0	0	0	0
ENSG00000176155	0	0	1	1	32	0	1	11	3	0	1	8	0	1	1	19	38	0	6	2	4	11	0	1	2	2	0	2	9	0	5
ENSG00000176153	0	0	1	0	2	0	0	3	0	0	0	2	0	0	0	0	1	0	0	0	0	3	0	0	1	1	0	0	4	1	2
ENSG00000146166	0	0	0	1	19	0	2	11	0	0	3	5	0	0	0	6	24	3	8	0	5	40	0	0	0	1	0	4	8	0	6
ENSG00000036473	0	0	0	0	11	0	0	14	0	0	0	1	0	2	0	12	38	0	2	0	4	7	0	0	1	1	1	0	3	0	7
ENSG00000132109	1	0	0	1	4	1	0	5	0	0	1	3	0	2	0	4	15	0	5	0	0	13	0	0	3	1	0	1	2	0	6
ENSG00000133275	1	0	0	3	6	0	0	9	2	0	3	1	0	1	0	3	15	1	0	1	1	7	0	1	0	0	0	1	3	0	6
ENSG00000148300	0	1	0	0	1	0	0	4	0	0	1	2	0	1	0	0	3	0	2	0	1	3	0	0	0	0	0	0	5	0	6
ENSG00000188488	1	0	1	2	10	0	1	23	2	5	1	13	0	2	0	11	56	7	12	1	1	59	0	1	5	0	0	0	5	1	13
ENSG00000148308	0	0	0	1	4	1	0	13	0	0	3	1	0	1	3	7	9	1	1	0	2	8	0	0	0	1	0	1	6	1	7
ENSG00000095066	1	0	0	13	36	3	4	49	5	2	4	14	1	7	2	19	60	5	11	5	5	63	1	0	6	1	0	7	18	2	40
ENSG00000135823	1	0	0	0	15	1	2	4	0	0	0	1	1	0	0	13	18	1	0	3	2	4	0	0	1	3	0	1	4	0	3
ENSG00000135821	0	0	0	0	3	0	0	8	0	0	0	3	0	1	1	6	13	0	4	0	0	11	0	0	1	2	0	0	4	0	8
ENSG00000135824	0	1	0	1	15	0	0	5	1	0	0	1	0	0	0	11	31	1	2	1	0	15	0	0	1	0	0	0	2	0	3
ENSG00000135829	0	0	0	6	13	0	1	16	5	0	1	6	0	3	2	11	24	3	5	2	1	16	0	1	4	4	0	1	6	0	25
ENSG00000135828	0	0	0	2	3	0	0	20	1	0	1	4	0	3	0	2	17	1	5	0	1	13	0	1	4	1	0	1	8	0	18
ENSG00000166220	0	0	0	0	1	0	0	4	1	0	1	1	0	2	1	2	16	0	2	1	1	8	0	0	0	0	0	0	2	0	5
ENSG00000153820	0	2	1	13	87	1	7	52	9	0	4	15	0	11	1	103	233	13	41	12	9	214	3	4	5	11	0	8	17	0	39
ENSG00000066056	1	0	0	6	4	3	1	34	1	2	5	6	0	5	0	0	36	2	10	0	0	57	2	0	1	2	0	2	16	1	11
ENSG00000083520	0	0	3	3	7	0	0	15	2	0	1	5	1	5	0	5	26	1	0	1	0	8	1	0	1	1	0	0	7	1	13
ENSG00000249240	0	0	0	5	19	1	1	15	2	0	1	4	1	2	1	14	34	1	4	0	1	8	0	0	1	3	0	0	3	0	8
ENSG00000249242	0	0	0	1	10	0	2	2	0	0	1	0	0	0	0	13	18	0	0	1	3	8	0	0	1	2	0	1	0	0	3
ENSG00000162769	1	0	0	3	11	2	1	4	0	0	0	2	0	1	0	6	17	0	1	1	0	5	0	0	0	0	0	1	0	0	4
ENSG00000268891	0	0	0	0	1	0	0	0	0	0	0	0	0	0	0	0	2	0	0	0	0	0	0	0	0	1	0	0	0	0	0
ENSG00000233345	0	0	0	0	0	0	0	0	0	0	0	0	0	0	0	0	0	0	0	0	0	0	0	0	0	0	0	0	0	0	0
ENSG00000173253	0	0	0	3	0	1	1	7	6	3	0	2	0	1	0	5	12	1	2	0	0	13	0	0	1	0	0	2	2	0	4
ENSG00000173250	0	0	0	3	3	1	0	9	1	0	2	1	0	0	0	0	8	0	1	0	0	5	0	0	1	0	0	0	8	2	4
ENSG00000152443	1	0	0	4	5	2	0	6	1	0	2	2	0	0	1	4	8	0	5	0	0	6	0	0	1	5	0	0	4	0	17
ENSG00000173258	0	0	0	3	12	0	0	25	2	0	2	6	0	0	0	6	18	0	6	1	4	16	0	1	0	1	0	1	5	0	9
ENSG00000233348	0	0	0	0	0	0	0	0	0	0	0	0	0	0	0	0	0	0	0	0	0	0	0	0	0	0	0	0	0	0	0
ENSG00000116161	0	0	0	0	1	1	1	6	1	0	0	2	0	4	1	3	6	0	1	1	0	4	0	0	0	0	0	1	4	0	4
ENSG00000258973	0	1	0	0	0	0	0	9	0	2	0	1	0	0	1	1	3	0	1	1	0	9	0	0	0	0	0	1	3	0	2
ENSG00000271092	0	0	0	2	22	0	0	7	0	0	1	2	0	2	0	31	41	2	2	3	7	10	0	0	0	4	0	2	7	0	10
ENSG00000271091	0	0	0	0	0	0	0	0	0	0	0	0	0	0	0	0	0	0	0	0	0	0	0	0	0	0	0	0	0	0	0
ENSG00000268762	0	0	0	0	0	0	0	0	0	0	0	0	0	0	0	0	0	0	0	0	0	0	0	0	0	0	0	0	0	0	0
ENSG00000268760	0	0	0	0	0	0	0	0	0	0	0	0	0	0	0	0	0	0	0	0	0	0	0	0	0	0	0	0	0	0	0
ENSG00000268767	0	0	0	0	0	0	0	0	0	0	0	0	0	0	0	0	0	0	0	0	0	0	0	0	0	0	0	0	0	0	0
ENSG00000268768	0	0	0	0	0	0	0	0	0	0	0	0	0	0	0	0	0	0	0	0	0	0	0	0	0	0	0	0	0	0	0
ENSG00000021776	0	0	0	5	18	2	2	21	5	0	2	4	0	7	0	23	58	2	8	4	0	20	0	0	1	4	0	4	12	0	28
ENSG00000165891	1	0	0	1	9	0	2	30	2	0	1	5	1	3	0	6	41	0	5	0	0	15	0	1	3	2	0	1	15	0	12
ENSG00000271321	0	0	0	0	4	0	0	4	1	0	0	1	0	1	0	0	6	0	2	0	0	15	0	0	0	0	0	0	1	0	10
ENSG00000271323	0	0	0	0	0	0	0	0	0	0	0	0	0	0	0	0	0	0	0	0	0	0	0	0	0	0	0	0	0	0	0
ENSG00000130997	0	0	1	10	20	0	1	31	2	0	0	3	0	3	0	37	46	0	5	3	6	21	1	1	4	9	3	3	15	1	27
ENSG00000271325	0	0	0	0	0	0	0	0	0	0	0	0	0	0	0	0	0	0	0	0	0	0	0	0	0	0	0	0	0	0	0
ENSG00000271326	0	0	0	0	0	0	0	0	0	0	0	0	0	0	0	0	0	0	0	0	0	0	0	0	0	0	0	0	0	0	0
ENSG00000236737	0	0	0	0	0	0	0	0	0	0	0	0	0	0	0	0	0	0	0	0	0	0	0	0	0	0	0	0	0	0	0
ENSG00000232434	0	0	0	4	0	0	0	5	3	0	3	2	0	0	0	1	4	0	3	0	0	3	0	0	0	0	0	0	3	0	2
ENSG00000174705	1	1	0	3	32	0	1	16	1	0	2	4	0	3	0	19	42	1	3	1	5	17	0	0	5	9	0	1	8	0	9
ENSG00000234776	0	0	0	0	0	0	0	2	1	0	0	0	0	1	0	0	2	0	0	0	0	0	0	0	0	0	0	1	2	0	1
ENSG00000117691	1	0	0	0	4	0	0	2	1	0	1	0	0	1	0	2	3	0	0	0	0	2	0	0	0	0	0	1	0	0	2
ENSG00000113532	1	0	1	0	21	0	4	23	4	0	0	2	0	1	0	85	39	2	3	1	9	27	0	1	0	11	0	3	8	0	8
ENSG00000236884	0	0	0	0	0	0	0	0	0	0	0	0	0	0	0	0	0	0	0	0	0	0	0	0	0	0	0	0	0	0	0
ENSG00000117697	0	0	0	2	25	0	1	7	1	0	1	4	0	1	0	16	26	1	1	1	1	7	0	0	0	1	0	0	1	1	2
ENSG00000145536	1	3	2	11	79	3	3	50	19	0	2	13	0	1	0	59	245	14	26	9	8	44	0	0	7	9	0	2	19	1	29
ENSG00000170935	1	0	0	1	0	0	0	0	0	0	0	3	0	0	0	0	0	0	1	0	0	3	0	0	0	0	0	0	0	0	0
ENSG00000086544	1	0	0	2	5	0	0	5	1	0	6	3	0	2	1	8	9	0	4	0	0	8	0	0	0	0	0	1	2	0	5
ENSG00000076067	1	1	0	0	13	0	0	5	1	0	2	1	0	0	0	13	14	1	1	1	2	5	0	0	0	2	0	0	3	0	5
ENSG00000086548	0	0	0	1	10	0	0	12	0	0	0	0	0	3	1	8	12	0	3	0	0	24	0	0	2	0	0	2	3	0	8
ENSG00000262258	0	0	0	0	0	0	0	0	0	0	0	0	0	0	0	0	0	0	0	0	0	0	0	0	0	0	0	0	0	0	0
ENSG00000250127	0	0	0	0	3	0	0	0	0	0	0	0	0	0	0	6	15	0	0	1	2	0	0	0	0	0	0	0	0	0	0
ENSG00000167283	0	0	0	0	7	0	0	2	0	0	0	1	0	0	1	6	13	0	1	1	0	2	0	0	0	0	0	0	1	0	1
ENSG00000224305	0	0	0	0	0	0	0	0	0	0	0	0	0	0	0	0	0	0	0	0	0	0	0	0	0	0	0	0	0	0	0
ENSG00000039600	0	0	0	1	11	0	0	11	4	1	0	2	0	1	1	12	33	0	4	2	0	18	0	0	1	3	0	2	6	1	11
ENSG00000265203	0	0	0	0	0	0	0	0	0	0	0	0	0	0	0	0	0	0	0	0	0	0	0	0	0	0	0	0	0	0	0
ENSG00000261579	0	0	0	0	0	0	0	0	0	0	0	0	0	0	0	0	0	0	0	0	0	0	0	0	0	0	0	0	0	0	0
ENSG00000156427	1	0	0	1	6	0	1	5	0	0	0	0	0	0	0	7	26	0	1	0	2	5	0	0	0	4	0	1	2	0	2
ENSG00000269382	0	0	0	0	0	0	0	0	0	0	0	0	0	0	0	0	0	0	0	0	0	0	0	0	0	0	0	0	0	0	0
ENSG00000269383	0	0	0	0	0	0	0	0	0	0	0	0	0	0	0	0	0	0	0	0	0	0	0	0	0	0	0	0	0	0	0
ENSG00000269380	0	0	0	0	0	0	0	0	0	0	0	0	0	0	0	0	0	0	0	0	0	0	0	0	0	0	0	0	0	0	0
ENSG00000269381	0	0	0	0	0	0	0	0	0	0	0	0	0	0	0	0	0	0	0	0	0	0	0	0	0	0	0	0	0	0	0
ENSG00000269384	0	0	0	0	0	0	0	0	0	0	0	0	0	0	0	0	0	0	0	0	0	0	0	0	0	0	0	0	0	0	0
ENSG00000269389	0	0	0	0	0	0	0	0	0	0	0	0	0	0	0	0	0	0	0	0	0	0	0	0	0	0	0	0	0	0	0
ENSG00000023608	0	0	0	1	10	0	0	8	1	0	1	1	0	1	0	8	11	1	1	0	1	4	0	0	0	0	0	0	1	0	6
ENSG00000101442	0	0	0	0	6	0	0	10	3	0	0	2	0	1	1	6	10	0	2	0	0	7	0	0	0	0	0	1	5	0	6
ENSG00000268835	0	0	0	0	0	0	0	0	0	0	0	0	0	0	0	0	0	0	0	0	0	0	0	0	0	0	0	0	0	0	0
ENSG00000012779	1	1	1	3	22	2	0	20	2	0	1	2	0	1	1	13	52	0	0	2	5	20	0	0	2	2	0	0	8	0	16
ENSG00000268172	0	0	0	0	2	0	0	0	0	0	0	0	0	0	0	0	0	0	0	0	0	0	0	0	0	0	0	0	0	0	0
ENSG00000160294	0	0	0	8	14	1	0	28	2	0	4	10	1	6	0	10	30	2	11	1	2	30	1	1	4	0	0	1	17	0	25
ENSG00000143278	0	0	0	1	8	1	0	13	5	1	0	9	1	4	1	7	51	2	15	1	1	42	0	0	1	1	0	2	11	0	20
ENSG00000156395	1	2	5	9	178	2	20	30	12	1	3	15	0	6	0	335	649	7	20	36	18	100	1	1	7	40	0	14	20	1	21
ENSG00000156398	1	0	0	1	3	1	0	6	0	0	0	0	0	1	0	4	14	0	0	0	0	6	0	0	1	0	0	1	5	0	6
ENSG00000111971	0	0	0	0	0	0	0	0	0	0	0	0	0	0	0	0	0	0	0	0	0	0	0	0	0	0	0	0	0	0	0
ENSG00000234487	0	0	0	0	0	0	0	0	0	0	0	0	0	0	0	0	0	0	0	0	0	0	0	0	0	0	0	0	0	0	0
ENSG00000107338	1	0	0	3	29	0	1	4	0	2	1	4	0	0	0	33	37	1	0	3	5	14	0	0	0	2	0	1	1	1	8
ENSG00000068394	0	0	0	1	2	1	0	5	0	0	1	3	0	1	1	2	12	0	1	0	0	6	0	0	2	0	0	1	3	1	12
ENSG00000176834	0	0	0	4	20	1	0	7	1	0	0	2	0	0	0	11	37	0	3	1	2	13	0	0	0	2	0	0	4	0	11
ENSG00000181626	1	0	0	0	16	0	2	0	1	0	0	0	0	0	0	10	14	0	0	0	1	1	1	0	0	1	0	1	1	0	0
ENSG00000181625	0	0	0	0	0	0	0	1	0	0	0	0	0	0	0	0	0	0	0	0	0	0	0	0	0	0	0	0	0	0	0
ENSG00000110375	0	0	0	2	9	0	0	3	0	0	0	1	0	1	0	8	12	0	0	1	0	7	0	0	0	0	0	0	1	0	2
ENSG00000269964	0	3	0	0	79	0	7	0	0	0	0	0	0	0	0	59	224	0	0	12	23	0	0	0	0	8	1	3	0	0	0
ENSG00000204421	0	0	0	0	2	0	0	1	0	0	1	0	0	1	0	0	2	0	1	0	0	7	0	0	0	1	0	0	2	0	2
ENSG00000134690	0	0	0	1	3	0	0	4	1	1	0	0	0	0	1	4	3	0	2	0	0	2	0	0	1	1	0	0	2	0	5
ENSG00000168743	0	0	1	2	13	0	0	5	1	0	0	0	0	6	0	30	42	1	2	2	4	23	0	1	1	4	0	1	6	0	3
ENSG00000168746	0	0	0	0	4	0	0	0	0	0	0	0	0	0	0	1	10	1	0	1	0	0	0	0	0	0	0	0	0	0	0
ENSG00000134698	1	0	0	4	10	1	1	17	4	0	1	6	0	4	0	9	17	1	2	0	0	11	0	1	1	0	0	1	5	0	9
ENSG00000262004	0	0	0	0	0	0	0	0	0	0	0	0	0	0	0	0	0	0	0	0	0	0	0	0	0	0	0	0	0	0	0
ENSG00000262007	0	0	0	0	0	0	0	0	0	0	0	0	0	0	0	0	0	0	0	0	0	0	0	0	0	0	0	0	0	0	0
ENSG00000262003	0	0	0	0	0	0	0	0	0	0	0	0	0	0	0	0	0	0	0	0	0	0	0	0	0	0	0	0	0	0	0
ENSG00000262009	0	0	0	0	0	0	0	0	0	0	0	0	0	0	0	0	0	0	0	0	0	0	0	0	0	0	0	0	0	0	0
ENSG00000125089	1	0	0	3	17	1	0	17	1	0	2	3	0	3	2	11	20	1	6	0	3	34	0	0	0	4	1	1	15	0	13
ENSG00000108861	0	0	0	0	5	0	1	6	0	1	0	1	0	0	0	6	7	0	0	0	2	4	0	0	0	0	0	0	0	0	5
ENSG00000260716	0	0	0	0	0	0	0	0	0	0	0	0	0	0	0	0	0	0	0	0	0	0	0	0	0	0	0	0	0	0	0
ENSG00000260712	0	0	0	0	0	0	0	0	0	0	0	0	0	0	0	0	0	0	0	0	0	0	0	0	0	0	0	0	0	0	0
ENSG00000215203	1	0	0	1	45	0	2	13	4	0	0	5	0	1	0	80	110	3	11	5	7	36	1	0	1	5	1	3	5	2	5
ENSG00000143891	0	0	0	5	22	0	1	3	1	0	1	1	0	3	0	12	14	0	1	2	2	7	0	0	0	1	0	1	1	0	3
ENSG00000071246	1	0	1	5	7	0	0	13	0	0	0	1	0	0	0	2	10	0	1	2	1	7	1	1	2	1	1	0	3	0	6
ENSG00000071242	1	1	0	4	100	1	4	28	2	1	2	6	0	0	0	86	182	1	7	13	17	23	1	0	1	15	0	4	6	0	18
ENSG00000071243	0	0	0	3	6	0	0	3	4	0	0	3	0	1	1	8	15	0	3	1	0	6	0	2	1	0	0	1	1	0	6
ENSG00000105926	1	0	0	3	30	0	2	11	2	0	1	4	0	1	1	32	51	0	1	0	4	24	1	0	0	6	0	0	3	0	17
ENSG00000105929	1	0	0	1	21	0	1	15	1	0	0	4	0	2	0	23	51	2	3	4	6	44	1	0	1	8	0	2	7	0	12
ENSG00000105928	1	0	0	3	21	0	0	10	1	0	1	3	0	1	1	12	25	2	2	4	2	10	0	1	0	2	0	1	3	0	6
ENSG00000132669	1	0	1	4	31	1	1	14	0	0	1	4	0	2	2	21	30	0	3	3	3	14	1	0	4	1	0	3	5	0	6
ENSG00000132664	0	0	0	0	4	1	0	4	2	0	0	1	0	0	0	4	5	0	0	0	0	3	0	0	0	0	0	0	0	0	3
ENSG00000226271	0	0	0	0	0	0	0	0	0	0	0	0	0	0	0	0	0	0	0	0	0	0	0	0	0	0	0	0	0	0	0
ENSG00000132661	0	0	0	0	0	0	0	6	0	0	0	0	0	0	0	0	2	0	1	0	0	5	0	0	1	0	0	0	2	0	1
ENSG00000226275	0	0	0	0	0	0	0	0	0	0	0	0	0	0	0	0	0	0	0	0	0	0	0	0	0	0	0	0	0	0	0
ENSG00000119596	0	2	0	4	25	2	1	37	2	0	3	7	2	12	0	17	37	0	12	0	1	43	1	1	3	2	1	4	19	2	32
ENSG00000119599	0	0	0	1	4	1	0	7	1	1	0	0	0	1	1	6	13	0	3	0	2	10	1	0	1	0	0	0	4	0	6
ENSG00000139679	1	0	0	5	9	0	1	13	3	0	1	2	0	0	0	5	10	0	0	0	1	2	0	0	1	3	0	1	1	1	2
ENSG00000148841	0	0	0	1	3	0	0	7	2	0	1	0	0	0	1	1	17	0	4	0	0	12	1	0	0	0	0	0	2	0	9
ENSG00000148840	0	0	0	12	6	0	2	33	4	1	2	2	1	5	1	4	28	1	7	0	1	29	2	0	4	0	0	1	10	3	21
ENSG00000148843	0	0	0	3	20	3	1	33	5	1	4	13	0	3	0	11	41	2	11	2	0	22	0	1	3	0	0	2	15	1	25
ENSG00000148842	1	0	0	6	24	1	2	23	2	1	1	3	0	2	1	26	55	2	4	3	5	13	0	0	3	3	0	1	12	0	18
ENSG00000187701	0	0	0	0	1	0	0	4	2	0	0	3	0	0	0	0	28	2	4	0	0	23	0	0	0	0	0	0	2	1	5
ENSG00000148848	1	2	0	2	87	1	6	24	5	4	1	8	0	3	1	148	200	5	8	15	17	19	0	0	4	12	0	7	4	1	17
ENSG00000139675	1	0	0	1	3	1	0	1	3	0	0	2	0	0	0	3	8	0	2	0	0	7	0	0	1	0	0	0	3	0	2
ENSG00000135127	1	0	1	0	18	0	1	11	1	0	0	6	0	0	0	13	26	0	2	4	5	10	0	1	2	2	0	1	2	0	9
ENSG00000162627	1	0	0	3	20	0	5	5	0	0	1	2	0	1	1	26	41	0	3	10	2	5	2	0	1	0	0	0	1	0	5
ENSG00000162621	0	0	0	1	7	0	1	2	2	1	1	0	0	1	0	11	50	2	2	4	2	9	0	0	1	1	0	0	3	0	4
ENSG00000162620	0	0	1	6	38	0	2	31	4	0	1	12	0	5	0	86	203	1	12	12	13	46	2	0	2	9	0	1	9	1	16
ENSG00000162623	0	0	0	3	9	0	0	10	0	0	2	0	0	1	0	5	24	0	2	3	0	3	0	0	3	2	0	1	0	0	5
ENSG00000188706	1	0	0	0	12	0	1	8	0	0	0	0	0	3	0	5	23	0	3	1	4	15	0	0	1	2	0	0	3	0	7
ENSG00000188707	0	0	1	1	1	0	0	3	0	0	1	2	0	0	0	0	5	0	0	0	1	13	0	0	0	0	0	0	1	0	1
ENSG00000185634	1	0	0	4	28	0	0	20	6	0	1	5	0	1	0	39	73	0	6	4	6	7	0	0	3	10	0	1	5	0	14
ENSG00000165076	0	0	0	0	3	1	0	5	0	0	0	1	0	2	0	1	13	0	1	0	0	22	0	0	1	0	0	0	0	0	3
ENSG00000165071	0	0	1	2	23	0	2	10	2	0	0	2	0	0	0	27	56	0	3	2	3	7	0	0	4	3	0	2	0	1	4
ENSG00000185630	1	0	0	3	98	0	8	5	2	0	0	1	0	0	2	122	203	2	8	28	16	23	0	0	0	12	1	2	5	0	9
ENSG00000185633	0	0	0	0	0	0	1	2	0	0	0	0	0	0	0	1	0	0	0	1	1	0	0	1	0	0	0	1	0	0	0
ENSG00000165072	0	0	0	1	33	0	7	11	0	1	1	3	0	1	0	52	49	1	4	5	5	21	0	0	2	8	0	0	5	0	8
ENSG00000165078	1	0	1	3	105	1	3	12	3	0	2	3	0	1	1	128	201	0	2	8	20	29	0	0	3	14	1	3	3	0	10
ENSG00000101353	0	0	0	3	22	2	0	16	1	0	1	4	0	1	0	12	44	0	1	1	5	23	2	1	1	3	1	1	7	0	11
ENSG00000101350	1	0	0	3	13	3	1	17	0	3	2	4	0	4	0	8	23	2	2	1	1	15	0	0	1	0	0	0	6	0	8
ENSG00000169902	1	0	0	2	48	0	1	3	1	0	2	1	0	1	2	38	60	0	2	11	2	13	0	0	1	8	0	2	3	0	2
ENSG00000169905	0	0	0	1	6	1	0	3	2	0	2	2	0	1	0	8	33	2	5	1	1	11	0	0	1	0	0	1	0	1	7
ENSG00000169906	0	0	0	1	2	0	0	3	0	0	0	1	0	0	0	0	2	1	0	0	0	3	0	1	0	0	0	0	0	0	2
ENSG00000169908	0	0	0	0	3	0	0	3	0	0	0	3	0	0	0	0	5	0	2	0	1	5	0	0	1	0	0	0	1	0	5
ENSG00000089902	1	0	0	1	27	0	2	6	0	0	1	4	0	0	0	30	49	1	3	0	1	9	0	0	3	7	0	2	2	0	10
ENSG00000180287	0	1	1	3	227	2	7	26	4	0	0	6	0	5	0	225	407	2	7	22	12	24	0	0	6	48	0	5	3	1	14
ENSG00000112619	1	0	0	2	5	0	5	18	0	0	1	4	0	1	0	4	9	0	0	0	0	9	0	0	4	2	0	1	4	0	5
ENSG00000263068	0	0	0	0	0	0	0	0	0	0	0	0	0	0	0	0	0	0	0	0	0	0	0	0	0	0	0	0	0	0	0
ENSG00000152894	1	1	2	9	127	2	26	56	6	1	2	8	0	1	0	122	159	2	6	39	19	84	3	0	4	4	2	3	20	1	29
ENSG00000263067	0	0	0	0	0	0	0	0	0	0	0	0	0	0	0	0	0	0	0	0	0	0	0	0	0	0	0	0	0	0	0
ENSG00000263061	0	0	0	0	0	0	0	0	0	0	0	0	0	0	0	0	0	0	0	0	0	0	0	0	0	0	0	0	0	0	0
ENSG00000263062	0	0	0	0	0	0	0	0	0	0	0	0	0	0	0	0	0	0	0	0	0	0	0	0	0	0	0	0	0	0	0
ENSG00000138780	0	2	1	0	29	0	0	14	2	1	2	2	0	1	0	29	35	0	1	2	7	13	0	0	0	2	0	0	4	0	12
ENSG00000138785	0	2	1	3	49	0	2	17	2	1	2	7	0	2	0	52	59	1	1	6	10	15	1	0	1	3	0	1	8	0	17
ENSG00000014164	0	0	0	1	24	0	0	14	1	0	2	4	1	2	0	7	51	0	6	5	1	26	0	0	2	1	0	1	9	1	10
ENSG00000258697	0	0	0	0	0	0	0	0	0	0	0	0	0	0	0	0	0	0	0	0	0	0	0	0	0	0	0	0	0	0	0
ENSG00000154803	0	0	0	1	8	1	0	9	0	0	3	3	0	1	1	3	12	1	5	1	1	9	0	0	1	0	0	0	6	0	9
ENSG00000196792	1	0	0	1	22	0	3	7	3	0	0	4	0	5	0	27	44	1	4	1	4	7	0	0	2	2	0	3	6	0	15
ENSG00000196793	1	0	0	1	5	0	0	7	0	0	0	4	0	0	0	5	15	0	5	0	1	19	0	0	1	0	0	1	2	0	5
ENSG00000196796	0	0	0	0	4	0	1	0	0	0	0	0	0	0	0	0	3	0	0	1	0	0	0	0	0	1	0	0	0	0	5
ENSG00000164304	0	0	1	1	13	1	1	12	1	0	0	1	0	3	0	14	46	1	6	0	1	37	0	0	2	2	0	4	2	0	23
ENSG00000184945	1	0	0	0	4	0	0	5	0	0	0	0	0	3	0	1	6	0	6	0	0	8	0	0	0	0	0	0	1	0	2
ENSG00000164306	0	0	0	1	10	0	2	12	1	1	1	1	0	1	0	12	9	0	5	0	2	6	0	0	0	0	0	0	5	0	6
ENSG00000164307	1	0	0	1	12	0	0	15	0	1	1	4	0	3	1	11	10	1	1	1	4	5	0	0	0	0	1	1	8	0	18
ENSG00000164300	1	4	0	1	23	0	1	2	1	0	0	5	0	1	0	47	44	0	1	0	4	10	1	0	1	3	1	2	0	0	4
ENSG00000164303	1	0	0	0	35	0	3	10	0	1	1	1	0	0	0	17	55	0	3	5	5	18	0	0	0	1	0	2	2	1	10
ENSG00000164308	1	0	0	4	12	0	1	12	1	0	1	3	0	3	0	4	18	1	1	0	1	20	0	0	0	1	0	3	7	0	13
ENSG00000184949	0	1	0	0	14	0	1	0	0	0	0	0	0	1	0	13	16	0	0	1	0	0	2	0	1	3	2	2	0	0	6
ENSG00000100401	0	0	0	2	9	2	0	9	2	0	0	1	0	3	0	4	17	0	4	3	1	10	0	1	0	1	0	0	8	0	4
ENSG00000100403	1	0	0	4	8	0	1	18	3	0	1	6	0	1	0	6	22	0	5	2	1	24	0	0	2	2	0	3	10	0	9
ENSG00000104381	1	1	0	1	45	0	4	4	2	0	1	2	0	1	1	46	79	0	2	2	5	9	0	0	0	3	0	0	6	0	6
ENSG00000212899	0	0	0	0	0	0	0	0	0	0	0	0	0	0	0	1	7	0	0	0	0	5	0	0	0	0	0	1	2	0	2
ENSG00000104388	0	0	0	0	38	0	2	3	1	0	2	0	0	0	0	33	44	0	1	0	6	2	0	0	0	8	1	0	0	0	5
ENSG00000233611	0	0	0	0	31	0	4	8	0	0	0	1	0	1	0	38	78	1	2	5	3	8	0	0	1	5	0	2	2	0	4
ENSG00000125430	1	0	0	0	18	0	0	6	0	0	0	1	0	0	0	9	29	0	0	2	1	5	0	0	0	4	1	0	5	0	4
ENSG00000125434	1	0	1	0	2	0	0	7	2	0	1	2	0	0	0	0	2	0	1	1	1	9	1	0	0	0	0	1	0	0	6
ENSG00000203896	0	0	0	0	1	0	0	6	1	0	0	0	0	1	2	0	3	0	0	0	0	3	0	0	0	0	0	0	1	0	0
ENSG00000182628	0	0	0	1	9	0	0	2	0	0	0	0	0	0	0	7	7	0	2	1	2	1	0	1	0	1	0	2	2	1	10
ENSG00000064961	1	0	0	0	2	1	0	2	0	0	0	0	0	0	0	1	3	0	0	0	0	5	0	0	0	0	0	0	0	0	5
ENSG00000182621	1	1	1	5	229	0	26	34	5	0	2	14	1	2	1	356	591	0	15	35	32	87	2	1	5	36	3	9	14	0	14
ENSG00000262826	0	0	0	0	0	0	0	0	0	0	0	0	0	0	0	0	0	0	0	0	0	0	0	0	0	0	0	0	0	0	0
ENSG00000256349	0	0	0	5	8	1	0	16	1	0	2	2	0	4	1	5	12	0	1	2	0	16	0	1	1	1	0	2	5	0	7
ENSG00000254852	0	0	0	0	0	0	0	0	0	0	0	0	0	0	0	0	0	0	0	0	0	1	0	0	0	0	0	0	0	0	0
ENSG00000007402	1	0	0	3	27	1	2	12	2	0	2	4	0	0	0	29	19	0	4	4	3	27	0	0	1	2	0	5	5	0	14
ENSG00000254858	0	0	0	2	2	0	0	2	1	0	0	0	0	0	0	0	3	0	2	0	0	1	0	1	0	0	0	0	0	0	1
ENSG00000104967	1	0	0	1	6	0	1	8	1	0	0	3	1	0	1	13	23	2	5	2	0	4	0	0	1	2	0	0	1	0	6
ENSG00000104964	0	0	0	2	1	0	0	2	0	0	0	3	0	0	0	1	4	2	5	0	1	1	0	0	0	0	0	0	0	0	0
ENSG00000104960	0	0	0	1	2	0	0	10	1	0	0	3	0	3	0	1	4	0	3	0	0	6	0	0	1	0	0	0	6	0	9
ENSG00000104969	1	0	0	0	4	0	0	4	1	0	1	2	0	0	0	3	13	0	1	0	4	3	0	0	1	0	0	0	0	0	3
ENSG00000239264	0	0	0	4	8	0	0	7	1	0	1	1	0	2	1	5	11	0	2	0	1	8	0	0	0	1	0	3	4	0	10
ENSG00000228368	0	0	0	0	1	0	0	0	0	0	0	0	0	0	0	0	0	0	0	0	0	0	0	0	0	0	0	0	0	0	0
ENSG00000106524	0	0	1	0	10	0	0	10	1	1	4	1	0	2	1	15	17	0	2	0	0	8	0	1	0	1	0	2	1	1	10
ENSG00000155868	0	0	0	1	12	0	1	1	0	0	2	1	0	1	1	5	13	0	1	0	0	2	0	0	0	0	0	0	1	0	5
ENSG00000106526	0	0	0	0	16	0	1	0	1	0	1	1	0	0	0	6	24	0	0	2	2	6	0	0	1	5	0	0	1	0	1
ENSG00000008988	0	0	0	1	3	1	0	2	1	0	0	1	0	2	0	3	4	0	1	1	0	6	0	0	0	0	0	0	2	0	2
ENSG00000180919	0	0	0	3	1	0	0	7	1	1	0	2	0	0	0	0	13	0	5	0	0	19	1	0	0	0	0	0	4	1	8
ENSG00000180917	0	0	0	0	5	0	0	14	0	0	0	6	0	5	1	1	21	0	3	0	0	8	0	0	1	1	0	0	4	0	11
ENSG00000180914	1	0	0	2	5	0	0	9	3	0	0	3	1	0	0	2	17	0	1	2	2	9	0	0	0	0	0	0	4	0	5
ENSG00000180913	0	0	0	0	0	0	0	0	0	0	0	0	0	0	0	0	5	0	0	0	0	3	0	0	3	0	0	0	0	0	4
ENSG00000160551	1	1	0	2	32	1	0	18	3	1	0	6	0	0	0	46	72	0	10	1	7	18	1	1	3	5	0	3	9	0	15
ENSG00000124479	0	0	0	0	6	0	0	2	0	0	0	1	0	1	0	3	7	0	1	2	2	4	0	0	0	1	0	0	0	0	3
ENSG00000151148	0	0	0	11	15	1	1	22	4	0	1	5	0	5	1	9	24	1	5	0	2	17	0	0	2	4	0	1	8	0	19
ENSG00000150783	0	1	0	0	1	0	0	5	0	0	0	0	0	1	0	0	4	0	1	0	1	1	0	0	0	0	0	0	0	0	3
ENSG00000012983	1	1	0	1	20	0	1	11	1	0	1	1	0	0	0	25	38	1	1	5	1	4	0	1	0	6	1	1	1	0	3
ENSG00000152076	0	0	0	0	3	1	0	4	2	0	0	0	0	0	0	0	19	0	1	0	0	17	0	0	0	1	0	1	3	0	7
ENSG00000162399	0	0	0	1	3	1	0	4	1	0	0	0	0	2	0	2	11	0	5	0	0	24	1	0	2	0	0	0	3	0	2
ENSG00000173237	0	0	0	0	1	0	0	1	0	0	0	0	0	0	0	1	3	0	0	0	0	0	0	0	0	0	0	0	0	0	2
ENSG00000213316	1	0	0	0	0	0	0	0	0	0	0	0	0	0	0	1	1	0	0	0	0	0	0	0	0	0	0	0	0	0	0
ENSG00000261031	0	0	0	0	0	0	0	0	0	0	0	0	0	0	0	0	0	0	0	0	0	0	0	0	0	0	0	0	0	0	0
ENSG00000095261	0	0	0	1	2	0	0	8	1	0	1	0	0	1	1	9	6	1	0	0	0	5	0	0	0	0	0	1	2	0	6
ENSG00000123297	0	0	0	2	4	0	0	20	1	2	1	2	0	2	1	4	9	0	2	0	0	8	0	0	1	0	0	2	5	0	11
ENSG00000255062	0	0	0	0	1	0	0	0	0	0	0	0	0	0	0	1	1	0	0	0	0	0	0	0	0	0	0	0	0	0	3
ENSG00000091947	0	0	0	1	1	0	0	2	2	1	1	1	0	0	1	9	1	0	2	0	0	2	0	0	0	0	0	0	3	1	4
ENSG00000047597	0	0	0	0	11	1	1	8	1	0	2	3	0	2	0	8	22	0	4	0	3	13	0	0	0	3	1	1	3	0	12
ENSG00000225201	0	0	0	0	0	0	0	0	0	0	0	0	0	0	0	0	0	0	0	0	0	0	0	0	0	0	0	0	0	0	0
ENSG00000157168	0	1	0	5	309	0	28	36	17	0	2	1	0	3	0	336	764	2	11	82	42	40	0	0	4	61	8	11	20	0	27
ENSG00000123124	1	0	0	2	34	0	1	28	0	0	3	5	2	2	0	57	59	2	2	5	5	9	0	1	0	5	0	4	7	1	18
ENSG00000113140	1	1	0	0	6	0	1	10	0	1	0	1	0	0	0	1	22	0	0	2	1	6	0	0	1	0	0	0	3	0	6
ENSG00000184113	1	0	0	1	3	0	0	6	3	0	0	0	0	0	0	0	4	0	2	0	0	0	0	0	0	0	0	1	1	0	1
ENSG00000184110	0	0	0	0	2	0	0	2	0	0	0	0	0	0	0	0	10	0	2	1	1	2	0	0	0	0	0	0	0	0	1
ENSG00000163239	0	0	0	1	20	0	1	11	0	0	0	3	0	1	1	7	21	1	3	2	2	13	0	1	1	5	0	2	6	0	7
ENSG00000168229	1	0	0	3	4	1	1	4	3	1	0	2	0	1	1	4	13	1	8	1	0	11	0	1	0	0	0	1	5	0	9
ENSG00000168228	0	0	0	1	10	0	1	7	0	0	0	2	0	0	0	14	22	0	0	1	3	6	0	1	2	1	0	1	4	0	10
ENSG00000163235	0	0	0	0	22	0	2	0	1	0	0	0	0	0	1	26	28	0	1	5	9	6	1	1	0	4	1	0	0	0	0
ENSG00000166049	0	0	0	0	53	1	0	25	6	0	0	9	0	4	0	28	78	2	5	6	11	52	1	1	4	10	2	3	9	0	25
ENSG00000162545	0	1	0	0	1	0	0	1	0	0	0	0	0	0	0	0	3	0	0	0	0	1	0	0	0	1	0	0	0	0	0
ENSG00000166046	1	1	0	6	11	0	0	12	0	0	1	4	0	2	0	10	12	0	0	0	0	8	0	1	4	1	1	1	3	1	13
ENSG00000162542	0	0	0	2	29	0	1	6	0	0	2	2	0	0	1	14	36	0	3	2	9	17	1	2	0	1	0	2	5	1	8
ENSG00000162543	0	0	0	0	1	0	0	6	0	0	1	1	0	2	0	1	8	1	2	0	0	10	0	0	1	0	0	0	4	0	3
ENSG00000268563	0	0	0	0	0	0	0	0	0	0	0	0	0	0	0	0	0	0	0	0	0	0	0	0	0	0	0	0	0	0	0
ENSG00000268569	0	0	0	0	0	0	0	0	0	0	0	0	0	0	0	0	0	0	0	0	0	0	0	0	0	0	0	0	0	0	0
ENSG00000245888	0	0	0	0	8	0	0	0	0	0	0	0	0	0	0	1	13	0	0	0	1	0	0	0	0	2	0	0	0	0	0
ENSG00000204010	0	0	0	0	4	0	0	8	0	0	1	1	0	1	1	2	18	0	2	0	0	13	0	1	1	0	0	0	3	1	6
ENSG00000204019	0	0	0	0	2	0	0	2	0	0	0	0	0	0	0	0	10	0	2	0	0	7	0	0	0	0	0	0	1	1	1
ENSG00000204018	0	0	0	0	39	0	0	0	0	0	0	0	0	0	0	35	108	0	0	9	8	0	0	0	0	8	0	2	0	0	0
ENSG00000101182	1	0	0	2	3	0	0	2	0	0	1	0	0	0	1	3	4	0	1	0	0	1	1	0	0	0	0	0	4	0	2
ENSG00000184434	0	0	0	1	4	0	0	2	1	0	0	2	0	2	0	1	3	0	1	0	2	2	0	1	0	0	0	0	5	0	6
ENSG00000254087	0	1	0	2	49	1	2	14	0	3	0	3	0	1	0	35	36	0	2	3	8	19	0	0	1	5	0	0	8	0	12
ENSG00000270438	0	0	0	0	0	0	0	0	0	0	0	0	0	0	0	0	0	0	0	0	0	0	0	0	0	0	0	0	0	0	0
ENSG00000158113	0	0	1	1	8	0	0	18	2	2	4	4	1	2	0	5	24	2	4	0	2	25	1	0	2	1	0	1	10	1	9
ENSG00000137776	1	0	1	3	13	0	0	20	2	0	5	7	0	2	0	7	22	2	5	1	0	14	0	1	1	2	0	0	9	0	20
ENSG00000137770	0	0	0	2	20	1	1	5	0	0	0	3	0	2	0	21	22	0	2	1	1	6	0	1	0	3	0	1	4	0	5
ENSG00000214237	0	0	0	0	5	0	1	0	0	0	0	0	0	0	0	7	12	0	0	1	0	0	0	0	0	1	0	0	0	0	0
ENSG00000130204	1	0	0	0	3	0	0	1	0	0	0	1	0	1	0	2	4	0	2	0	1	5	0	0	1	0	0	1	1	1	2
ENSG00000213516	0	0	0	3	2	0	0	7	2	0	5	3	0	2	0	2	14	0	2	1	0	12	0	2	1	1	1	0	6	0	10
ENSG00000130201	1	0	0	1	3	0	0	8	0	0	0	5	0	0	1	1	16	0	2	1	3	8	0	0	1	0	0	1	3	2	5
ENSG00000130202	1	0	0	5	9	0	1	8	2	0	0	1	0	1	0	3	12	1	2	2	1	11	0	0	0	0	0	1	2	0	7
ENSG00000130203	0	0	0	0	2	0	0	3	0	0	2	0	0	0	0	2	7	0	0	0	0	1	0	0	0	1	0	0	0	0	1
ENSG00000011275	0	1	0	6	27	1	1	15	1	0	0	4	0	1	1	27	54	0	4	4	5	19	0	0	3	3	1	3	10	1	10
ENSG00000157837	0	0	0	0	24	0	2	3	2	0	0	3	0	1	0	32	33	0	3	2	1	12	0	0	2	0	0	1	3	0	4
ENSG00000130208	0	0	0	1	4	1	0	1	0	0	0	1	0	0	0	2	4	1	1	0	0	4	0	0	0	0	0	1	1	0	2
ENSG00000157833	1	0	0	0	4	0	0	13	0	0	0	0	0	0	0	2	9	0	0	0	1	1	0	0	0	0	0	0	0	0	5
ENSG00000163714	0	0	0	1	15	1	0	18	2	0	1	1	0	1	0	6	37	0	3	0	1	11	0	0	3	2	0	2	3	0	11
ENSG00000165533	0	0	0	2	11	0	0	9	0	0	1	2	1	0	0	6	26	0	2	1	2	7	0	0	0	1	0	1	0	1	9
ENSG00000168955	0	1	0	0	2	0	0	3	1	1	1	0	0	2	0	3	12	0	2	1	1	5	0	0	2	0	0	0	0	0	2
ENSG00000161091	0	0	0	3	19	1	1	11	0	0	1	1	0	0	0	4	12	1	0	0	0	10	0	0	1	0	0	0	5	0	5
ENSG00000257717	0	0	0	0	0	0	0	0	0	0	0	0	0	0	0	0	0	0	0	0	0	0	0	0	0	0	0	0	0	0	0
ENSG00000111364	0	0	0	3	5	1	0	13	1	0	1	4	0	2	1	5	8	0	2	0	1	10	0	0	1	1	1	0	3	0	5
ENSG00000205057	0	0	0	1	2	0	0	3	1	0	0	0	0	1	0	2	8	1	4	0	0	2	0	0	2	0	0	1	1	0	1
ENSG00000146830	1	0	0	8	5	1	0	13	4	1	1	6	0	1	0	1	10	0	1	0	0	12	0	0	1	0	0	1	9	1	9
ENSG00000121388	0	0	0	0	5	0	0	0	0	0	0	0	0	0	0	1	5	0	0	0	0	2	0	0	0	1	0	0	0	0	1
ENSG00000121381	0	0	0	3	2	0	0	3	0	0	4	1	0	1	0	2	5	1	3	0	0	13	0	0	2	0	0	0	1	0	5
ENSG00000121380	0	0	0	3	25	6	3	38	4	0	4	19	0	2	6	33	49	0	11	4	7	45	0	2	4	3	0	3	11	1	27
ENSG00000211680	0	0	0	0	0	0	0	0	0	0	0	0	0	0	0	0	0	0	1	0	0	0	0	0	0	0	0	0	0	0	0
ENSG00000178381	1	0	0	1	3	0	0	1	1	0	0	2	0	0	0	1	14	0	2	0	1	4	0	0	1	1	0	0	0	0	1
ENSG00000171867	0	0	0	0	7	0	0	5	1	0	0	0	0	1	0	0	6	1	2	0	1	4	0	0	0	3	0	0	6	0	7
ENSG00000171865	0	0	0	1	3	1	0	1	0	0	0	1	0	2	0	5	24	0	3	0	0	7	0	0	1	0	0	2	2	0	3
ENSG00000171864	0	0	0	0	4	0	0	3	1	0	1	2	0	0	0	3	10	1	2	1	2	10	0	0	0	1	0	1	2	0	6
ENSG00000171863	0	0	0	1	0	0	0	1	0	0	0	0	0	0	0	3	7	0	0	1	1	4	0	0	0	0	0	0	3	0	6
ENSG00000159792	1	0	0	0	9	0	0	4	0	0	2	0	0	0	2	3	14	2	3	0	0	5	0	0	0	0	0	0	4	0	7
ENSG00000171861	0	0	0	1	4	2	0	7	0	0	0	6	0	1	2	0	2	0	1	0	1	4	0	0	0	0	0	3	5	0	5
ENSG00000171860	0	0	0	0	3	0	0	12	2	0	2	5	0	2	1	2	16	1	3	0	1	10	0	0	3	0	0	0	2	0	9
ENSG00000041880	0	0	0	0	2	0	0	7	0	0	1	3	0	0	1	0	13	0	2	1	0	8	1	0	1	0	0	0	5	0	10
ENSG00000174982	0	0	0	0	3	0	0	13	1	0	0	6	0	3	1	0	25	1	19	0	0	31	0	0	1	0	0	1	5	0	7
ENSG00000174989	0	0	1	1	28	1	0	8	0	0	0	1	0	3	0	22	37	0	4	4	3	9	0	0	2	3	0	0	3	0	8
ENSG00000134453	0	0	0	2	12	1	0	5	1	0	1	2	0	3	1	11	16	0	0	0	2	5	0	0	0	1	0	1	1	0	4
ENSG00000124802	0	0	0	0	6	0	1	1	1	0	0	2	0	0	0	10	8	0	1	1	1	5	0	0	0	1	0	2	2	0	4
ENSG00000161328	0	0	0	0	3	0	0	5	0	0	1	3	0	1	1	3	3	1	1	0	0	12	0	1	1	2	0	0	1	1	2
ENSG00000256628	0	0	0	0	2	0	0	0	0	0	0	0	0	0	0	1	0	0	0	0	0	0	0	0	0	0	0	0	0	0	1
ENSG00000161326	1	0	0	2	4	0	0	1	0	0	0	1	0	2	0	5	8	0	1	0	1	2	0	0	0	2	0	1	2	0	3
ENSG00000160058	0	0	0	1	8	0	0	5	1	1	2	2	0	4	0	6	9	0	2	0	1	16	0	0	1	0	0	1	2	0	4
ENSG00000215048	0	0	0	0	0	0	0	0	0	0	0	0	0	0	0	0	0	0	0	0	0	0	0	0	0	0	0	0	0	0	0
ENSG00000215046	0	0	0	0	2	0	0	0	0	0	0	0	0	0	0	0	10	0	0	0	0	0	0	0	0	1	0	0	0	0	0
ENSG00000160055	0	0	0	1	3	0	0	0	0	0	0	2	0	1	0	1	7	0	3	2	1	4	0	1	0	0	0	0	2	0	3
ENSG00000215045	0	0	0	0	21	0	0	14	0	0	0	0	0	0	0	8	21	0	0	0	1	0	0	0	0	1	0	1	0	0	12
ENSG00000160050	1	0	0	1	0	0	1	2	0	0	0	2	0	0	0	0	6	1	1	0	0	4	0	0	0	0	0	0	1	0	2
ENSG00000215041	0	1	0	4	4	1	0	25	0	1	5	6	1	2	2	1	13	0	6	0	0	22	0	0	1	0	1	5	9	0	20
ENSG00000042286	0	0	1	1	9	0	0	6	1	0	1	1	0	2	0	6	10	0	2	0	1	10	0	1	1	1	0	1	4	0	9
ENSG00000175581	0	0	0	1	25	0	0	2	0	0	0	0	0	1	0	11	16	0	0	4	1	0	0	0	0	2	0	0	1	0	1
ENSG00000175582	1	0	0	0	17	1	0	5	0	0	0	0	0	0	1	20	19	0	1	2	2	3	0	0	0	1	0	0	1	0	1
ENSG00000106012	0	0	0	0	12	0	3	11	1	0	0	3	0	0	0	11	28	3	4	4	4	14	0	0	0	1	0	0	2	0	10
ENSG00000036530	0	2	0	4	8	0	0	10	2	0	1	6	0	3	0	2	21	0	6	1	2	17	0	1	0	6	0	2	5	0	10
ENSG00000177984	0	0	0	2	2	0	0	2	1	0	0	0	0	0	0	0	4	0	0	0	1	4	0	0	0	0	0	0	1	0	0
ENSG00000065989	1	0	1	5	16	2	0	20	0	1	1	3	0	4	0	1	24	0	5	1	2	22	0	0	4	2	0	0	6	0	14
ENSG00000177981	0	0	0	1	8	0	0	6	0	0	0	5	0	2	0	2	19	0	3	0	1	2	0	0	0	0	0	0	0	0	3
ENSG00000177989	0	0	0	1	0	0	0	0	0	0	0	0	0	0	0	0	3	0	1	0	0	3	0	0	0	0	0	0	0	0	0
ENSG00000175634	0	0	0	0	4	0	1	5	1	1	1	1	0	2	0	0	7	2	4	0	0	3	0	0	1	0	0	3	6	0	3
ENSG00000135324	0	1	0	0	18	0	0	7	1	0	0	3	0	0	0	19	38	0	3	1	1	27	0	0	0	0	0	0	4	1	5
ENSG00000147402	0	0	1	0	8	0	1	22	2	0	1	7	0	5	0	3	48	0	9	1	1	34	1	2	3	4	0	0	8	0	19
ENSG00000147403	0	0	0	6	6	2	0	4	1	1	3	4	0	0	1	4	14	1	8	1	1	19	1	2	0	0	0	1	8	0	16
ENSG00000131669	0	0	0	0	3	0	0	3	0	0	1	1	0	0	0	1	2	0	0	0	0	2	0	0	0	0	1	0	0	0	0
ENSG00000131668	0	0	0	1	0	0	0	3	0	0	0	0	0	0	0	2	1	0	0	0	0	1	0	0	0	0	0	0	0	0	4
ENSG00000221974	0	0	0	0	0	0	0	0	0	0	0	0	0	0	0	0	0	0	0	0	0	0	0	0	0	0	0	0	0	0	0
ENSG00000221977	0	0	0	1	2	0	0	5	1	0	0	2	0	1	1	1	16	1	1	0	0	35	0	0	4	0	0	0	3	0	6
ENSG00000003137	1	0	0	2	5	0	0	10	2	0	7	3	0	3	0	1	24	1	5	1	0	6	0	0	2	0	0	2	4	0	10
ENSG00000221970	0	0	0	0	1	0	0	1	0	0	0	0	0	0	0	0	4	0	1	0	0	0	0	0	0	0	0	0	0	0	1
ENSG00000248099	0	0	0	0	1	0	0	2	0	0	0	0	0	0	0	1	3	0	1	0	0	2	0	0	0	0	0	0	1	0	0
ENSG00000132313	0	0	0	2	6	1	0	3	1	0	0	1	0	3	0	3	6	0	0	0	0	5	0	0	0	1	0	0	3	0	4
ENSG00000221978	1	0	0	3	1	0	0	7	1	1	3	4	0	0	1	4	4	1	2	0	0	13	0	0	2	0	0	2	4	0	12
ENSG00000237763	0	0	0	0	2	0	0	0	0	0	0	0	0	0	0	0	2	0	0	0	0	0	0	0	0	0	0	0	2	0	0
ENSG00000177673	0	0	0	0	0	0	0	3	0	0	1	3	0	2	0	0	11	1	3	0	0	4	0	0	1	1	0	4	7	0	4
ENSG00000177674	0	1	0	1	2	0	0	2	0	0	0	0	0	0	0	1	11	0	2	0	0	6	0	0	0	0	0	2	2	0	3
ENSG00000177675	0	0	0	4	33	0	3	49	5	0	7	12	0	4	0	22	98	5	11	2	10	137	0	1	9	11	2	2	14	1	27
ENSG00000237765	0	0	0	0	10	0	0	15	0	0	0	0	0	0	0	3	6	0	0	1	1	0	0	0	0	0	0	0	0	0	9
ENSG00000177679	0	0	1	1	23	1	4	2	1	1	1	3	0	0	0	12	43	0	1	0	1	7	0	0	0	1	1	1	1	0	2
ENSG00000106066	0	1	0	2	62	0	3	7	0	0	1	7	0	0	1	39	108	2	6	8	5	13	0	1	1	1	0	4	9	0	7
ENSG00000172009	1	0	0	4	9	0	0	8	1	1	3	1	0	0	0	1	14	0	4	0	0	8	0	0	2	0	0	0	4	0	4
ENSG00000172000	0	0	0	2	3	0	0	13	1	0	0	2	0	1	0	3	16	0	3	0	0	28	0	2	0	2	1	2	3	1	6
ENSG00000164484	0	0	0	5	13	1	1	15	3	0	1	9	0	1	0	16	95	3	4	6	5	52	0	1	2	1	0	3	7	0	7
ENSG00000172005	0	1	1	0	12	0	1	5	0	0	0	1	0	0	0	5	30	0	1	2	1	1	0	0	0	2	0	2	2	0	2
ENSG00000172006	1	0	0	0	2	0	0	12	1	0	0	3	0	0	0	2	10	0	5	1	0	14	0	0	1	1	0	0	6	1	4
ENSG00000172007	1	0	0	0	9	0	0	1	1	0	0	2	0	1	0	3	4	0	1	0	1	2	0	0	0	0	0	0	1	0	2
ENSG00000211855	0	0	0	0	0	0	0	0	1	0	0	0	0	0	0	0	0	0	0	0	0	0	0	0	0	0	0	0	0	0	0
ENSG00000188277	0	0	0	0	1	0	1	0	0	0	0	0	0	0	0	0	1	0	0	0	0	0	0	0	0	0	0	0	0	0	1
ENSG00000198805	0	0	0	0	1	1	0	5	1	0	0	0	0	1	1	0	6	0	0	0	2	6	0	0	2	0	0	0	2	0	0
ENSG00000188279	0	0	0	0	5	0	0	1	0	0	0	0	0	0	0	0	4	0	1	0	0	0	0	0	0	0	0	0	0	0	1
ENSG00000211857	0	0	0	0	0	0	0	0	0	0	0	0	0	0	0	0	0	0	0	0	0	0	0	0	0	0	0	0	0	0	0
ENSG00000007944	0	0	0	1	6	0	0	4	0	0	2	3	0	1	0	2	18	2	3	1	2	5	0	0	1	1	1	1	8	0	3
ENSG00000211856	0	0	0	0	0	0	0	0	0	0	0	0	0	0	0	0	0	0	0	0	0	0	0	0	0	0	0	0	0	0	0
ENSG00000069869	1	0	0	2	25	2	3	30	2	0	3	8	0	3	1	47	72	2	1	4	6	19	1	0	2	2	0	2	6	1	21
ENSG00000115816	0	0	0	4	8	1	0	11	1	0	2	3	0	2	1	3	21	0	4	0	0	9	0	0	0	1	0	1	8	0	16
ENSG00000211850	0	0	0	0	0	0	0	0	0	0	0	0	0	0	0	0	0	0	0	0	0	1	0	0	0	0	0	0	0	0	0
ENSG00000071991	1	1	0	2	33	0	7	29	3	1	3	19	0	3	0	56	72	0	11	7	3	9	2	1	2	5	0	3	10	1	35
ENSG00000071994	0	0	0	0	0	0	0	2	0	0	1	0	0	0	0	3	5	0	2	0	1	3	0	0	0	0	0	0	3	0	3
ENSG00000224313	0	0	0	0	0	0	0	0	0	0	0	0	0	0	0	0	0	0	0	0	0	0	0	0	0	0	0	0	0	0	0
ENSG00000118997	1	2	1	12	97	1	1	70	9	0	6	32	0	13	1	142	228	14	40	13	12	290	2	0	6	17	0	8	56	1	89
ENSG00000138018	0	0	0	4	28	0	0	24	2	0	3	2	0	3	2	17	35	1	1	4	2	19	2	0	7	9	0	1	4	1	24
ENSG00000072657	0	4	1	9	183	0	17	41	9	0	5	21	0	3	1	257	593	3	16	38	21	89	0	0	4	20	4	4	15	1	22
ENSG00000188859	1	0	0	1	44	0	1	11	1	1	0	2	0	1	0	23	130	2	1	2	2	6	0	0	0	2	2	2	3	0	6
ENSG00000146469	0	0	0	1	3	1	0	3	4	0	0	2	0	0	0	3	8	0	3	1	0	15	0	0	0	0	0	0	1	0	5
ENSG00000136144	0	0	0	0	10	0	1	3	1	0	0	1	0	1	1	7	15	0	3	1	0	5	0	0	1	0	0	1	1	0	12
ENSG00000136147	0	0	0	0	6	2	0	3	1	0	1	0	0	0	0	5	14	0	2	0	0	3	0	1	0	0	0	0	2	0	6
ENSG00000136146	0	1	0	1	6	0	0	5	0	0	3	0	0	3	0	5	11	1	2	0	1	4	0	0	0	0	0	0	0	0	4
ENSG00000136141	1	0	1	3	31	1	2	12	2	1	1	4	0	3	2	41	67	1	3	2	4	16	0	1	3	1	1	3	4	0	9
ENSG00000136143	0	0	0	1	17	0	1	10	0	0	0	2	0	3	0	22	31	0	2	1	4	8	0	1	0	4	0	2	4	0	5
ENSG00000196800	0	0	0	0	1	0	0	3	0	0	0	0	0	0	0	2	4	0	0	1	0	2	0	0	1	1	0	0	1	0	2
ENSG00000196805	0	0	0	0	30	0	2	9	3	0	1	1	0	1	0	35	71	0	0	3	5	19	0	1	2	5	0	3	3	0	10
ENSG00000172915	1	1	0	7	120	0	14	107	13	0	4	19	1	9	1	335	335	0	19	18	15	96	2	0	11	33	0	7	35	1	83
ENSG00000144191	1	1	0	2	10	0	1	23	0	0	4	13	0	1	1	20	37	1	5	0	0	32	1	1	6	1	0	4	6	1	13
ENSG00000144199	0	0	0	1	1	0	0	8	1	0	1	1	0	0	0	0	9	0	1	0	0	5	0	0	2	0	0	0	4	0	3
ENSG00000085117	1	0	0	0	18	0	0	3	0	0	2	1	0	1	0	8	28	0	1	1	0	5	0	0	1	2	0	1	4	0	7
ENSG00000077274	1	0	1	1	8	1	1	19	0	0	1	3	0	3	0	10	54	0	8	1	0	24	0	0	3	2	0	0	6	1	20
ENSG00000174514	0	0	0	2	11	0	0	9	0	1	0	0	0	0	0	6	14	0	0	1	2	23	0	0	1	1	0	3	2	0	9
ENSG00000110944	0	0	0	1	0	0	0	0	0	0	1	1	0	1	0	1	1	1	2	0	0	3	0	0	0	0	0	1	1	0	4
ENSG00000174516	1	0	0	2	5	2	0	11	0	0	2	1	0	0	0	0	9	0	2	1	0	5	0	0	1	0	0	0	9	0	5
ENSG00000203705	0	1	0	1	6	0	0	3	0	0	0	1	0	1	0	7	13	0	1	1	2	7	0	0	0	0	0	1	2	0	3
ENSG00000203709	0	0	0	0	14	0	0	0	0	0	0	0	0	0	0	6	14	0	0	0	1	0	0	0	0	0	0	1	0	0	0
ENSG00000116731	0	0	0	7	12	0	2	38	5	0	1	6	0	1	1	35	41	2	8	3	2	21	1	1	1	6	0	4	21	2	28
ENSG00000112893	1	1	0	6	26	0	2	21	3	1	4	4	0	2	0	38	74	2	5	4	10	11	0	2	2	6	0	4	12	0	31
ENSG00000088448	0	0	0	0	13	0	0	10	0	1	0	3	0	0	1	9	12	1	2	1	0	5	0	0	0	1	0	0	2	0	3
ENSG00000270774	0	0	0	0	0	0	0	0	0	0	0	0	0	0	0	0	0	0	0	0	0	0	0	0	0	0	0	0	0	0	0
ENSG00000072310	1	0	0	3	8	3	0	11	3	0	4	5	0	3	2	2	10	0	3	2	0	14	0	1	1	0	0	0	11	1	3
ENSG00000072315	1	0	0	2	86	2	7	20	3	0	5	6	0	0	1	59	225	6	14	14	15	59	0	1	1	16	1	1	12	0	25
ENSG00000269028	0	0	0	0	0	0	0	0	0	0	0	0	0	0	0	0	1	0	0	0	0	0	0	0	0	0	0	0	0	0	0
ENSG00000262907	0	0	0	0	0	0	0	0	0	0	0	0	0	0	0	0	0	0	0	0	0	0	0	0	0	0	0	0	0	0	0
ENSG00000223465	0	0	0	0	0	0	0	0	0	0	0	0	0	0	0	0	0	0	0	0	0	0	0	0	0	0	0	0	0	0	0
ENSG00000139053	0	0	0	1	1	0	0	0	1	0	0	0	0	0	0	2	11	0	4	0	0	3	0	0	0	1	0	0	1	0	0
ENSG00000262908	0	0	0	0	0	0	0	0	0	0	0	0	0	0	0	0	0	0	0	0	0	0	0	0	0	0	0	0	0	0	0
ENSG00000139055	0	0	0	2	1	2	0	2	2	0	0	2	0	3	0	5	12	0	2	0	1	7	0	0	0	0	0	2	2	0	5
ENSG00000151748	0	0	0	0	3	0	0	3	0	0	0	4	0	2	3	9	23	0	1	1	0	9	0	0	0	3	2	2	3	0	2
ENSG00000236967	0	0	0	0	0	0	0	0	0	0	0	0	0	0	0	0	0	0	0	0	0	0	0	0	0	0	0	0	0	0	0
ENSG00000151743	0	0	0	1	16	0	0	4	0	0	0	0	0	0	0	9	17	0	0	1	1	4	0	0	0	1	0	1	0	0	7
ENSG00000151746	1	0	0	2	75	0	6	19	0	0	1	11	0	4	0	84	119	1	2	7	6	17	0	0	0	7	0	6	4	0	11
ENSG00000140443	1	2	2	3	85	2	3	30	6	4	2	11	1	6	1	111	76	4	1	12	11	17	1	0	1	9	2	4	17	1	20
ENSG00000170876	0	0	0	0	6	3	0	11	2	0	1	0	0	0	0	4	10	1	2	0	0	5	0	1	1	0	0	1	3	0	5
ENSG00000170873	1	0	0	3	31	1	2	13	3	0	2	3	0	4	0	50	78	0	5	1	4	16	0	0	2	6	0	3	10	0	14
ENSG00000170871	0	0	0	4	22	1	0	23	2	0	1	1	0	2	0	21	27	1	4	2	4	18	1	0	2	1	0	5	6	1	24
ENSG00000143867	1	0	0	0	5	0	0	9	0	0	1	2	0	0	0	0	9	0	2	0	0	7	0	0	1	0	0	0	3	0	6
ENSG00000115641	1	2	0	1	21	0	2	0	1	0	0	1	0	1	0	26	37	1	2	3	2	3	1	0	1	0	0	1	2	0	2
ENSG00000013619	0	0	0	0	45	1	4	22	3	0	3	2	1	2	0	18	91	1	3	4	11	10	1	0	1	8	0	1	9	0	12
ENSG00000228001	0	0	0	0	0	0	0	0	0	0	0	0	0	0	0	0	0	0	0	0	0	0	0	0	0	0	0	0	0	0	0
ENSG00000117069	1	0	0	3	41	0	4	9	2	0	0	2	0	1	2	85	145	0	3	7	7	17	0	0	0	13	0	1	3	0	4
ENSG00000228008	0	0	0	1	3	1	0	10	1	0	0	2	0	1	1	3	2	0	2	0	0	12	0	0	2	1	0	1	5	0	6
ENSG00000113761	1	0	0	1	11	0	1	6	0	0	0	2	0	1	0	10	19	0	1	1	1	3	0	0	0	2	0	0	4	1	5
ENSG00000113763	1	1	0	4	10	0	0	10	2	0	1	5	0	2	0	15	70	0	5	1	2	19	0	0	1	3	0	1	7	0	5
ENSG00000169379	0	0	0	5	20	0	1	14	2	0	1	5	0	2	0	8	34	0	4	3	0	10	0	1	0	2	0	1	10	0	8
ENSG00000140993	0	0	0	1	2	3	1	9	0	0	0	1	0	1	0	2	13	0	2	0	0	5	0	0	0	0	0	1	4	1	8
ENSG00000140992	0	0	0	1	9	0	0	5	1	0	0	1	0	0	0	5	11	0	2	0	0	7	0	0	1	1	0	0	0	0	3
ENSG00000169375	1	0	0	3	13	2	0	39	5	0	2	4	0	1	1	24	28	3	4	4	1	21	0	0	1	1	0	1	13	0	33
ENSG00000169372	0	0	0	0	36	0	6	10	2	0	0	1	0	0	0	42	48	0	1	7	7	1	0	0	2	4	0	1	0	0	2
ENSG00000166748	1	5	3	4	223	0	29	20	6	0	1	11	1	4	0	458	544	1	12	60	28	56	1	0	1	38	4	9	14	2	21
ENSG00000140995	0	0	0	3	2	2	0	6	0	1	1	3	0	0	1	1	13	1	2	0	0	5	0	0	0	1	0	0	3	1	7
ENSG00000169371	0	1	0	0	6	0	0	2	0	0	2	0	0	0	0	3	9	0	0	2	2	6	0	0	1	2	0	1	0	0	4
ENSG00000100632	0	0	0	1	7	1	0	1	0	0	0	0	0	0	0	5	8	0	0	0	1	2	0	0	0	0	0	1	0	0	1
ENSG00000110492	0	0	0	0	0	1	0	0	0	0	0	0	0	0	0	0	3	0	1	0	0	1	0	0	0	0	0	0	0	0	1
ENSG00000110497	0	0	0	8	29	0	0	21	2	0	2	6	0	3	0	45	52	1	2	3	8	39	2	1	2	1	1	2	11	1	21
ENSG00000111728	1	0	2	1	81	0	5	15	1	0	1	3	0	2	1	100	208	0	6	12	18	5	1	0	3	9	0	2	8	1	2
ENSG00000111729	0	0	0	1	8	0	0	7	1	0	1	0	0	0	0	0	8	0	3	0	1	8	0	0	1	1	0	0	2	0	6
ENSG00000111726	0	1	0	1	6	0	1	10	1	0	1	1	0	1	1	3	10	0	2	1	0	3	1	0	0	0	0	0	4	0	8
ENSG00000111727	0	1	0	2	10	1	0	18	3	1	1	3	0	2	0	10	16	2	7	0	0	10	0	2	2	1	1	1	4	0	16
ENSG00000111725	0	0	0	2	0	0	1	7	0	0	1	3	0	0	0	2	6	1	0	0	0	3	0	1	0	0	0	0	2	0	6
ENSG00000103485	0	0	0	2	6	0	0	1	1	0	0	0	0	1	0	2	15	0	0	0	0	9	0	0	0	1	0	0	0	0	2
ENSG00000107902	0	2	0	1	30	0	1	5	1	0	0	1	0	0	0	22	53	0	1	4	5	5	0	0	0	1	0	0	2	0	3
ENSG00000106052	1	0	0	3	24	0	0	24	0	0	2	2	0	2	1	21	26	1	3	1	2	21	0	1	0	2	0	4	7	1	12
ENSG00000156219	0	0	1	1	32	1	0	13	0	0	2	5	0	3	0	18	38	1	3	3	5	20	0	0	3	0	0	3	4	0	6
ENSG00000156218	0	1	0	7	95	3	8	57	9	3	2	6	0	2	0	85	262	4	13	20	17	53	2	0	8	31	0	6	17	1	19
ENSG00000262273	0	0	0	0	0	0	0	0	0	0	0	0	0	0	0	0	0	0	0	0	0	0	0	0	0	0	0	0	0	0	0
ENSG00000105887	0	0	0	0	8	0	0	2	0	0	0	0	0	2	0	10	8	1	2	1	1	2	0	0	0	1	0	1	1	0	3
ENSG00000262277	0	0	0	0	0	0	0	0	0	0	0	0	0	0	0	0	0	0	0	0	0	0	0	0	0	0	0	0	0	0	0
ENSG00000262275	0	0	0	0	0	0	0	0	0	0	0	0	0	0	0	0	0	0	0	0	0	0	0	0	0	0	0	0	0	0	0
ENSG00000262279	0	0	0	0	0	0	0	0	0	0	0	0	0	0	0	0	0	0	0	0	0	0	0	0	0	0	0	0	0	0	0
ENSG00000105889	0	2	1	1	62	0	1	4	2	0	1	2	0	1	0	68	97	0	0	4	11	8	1	0	0	7	0	1	1	0	5
ENSG00000150907	1	1	0	2	22	2	2	11	3	3	0	4	1	2	1	16	36	0	0	8	3	15	0	0	1	1	0	1	5	1	10
ENSG00000118564	0	0	0	1	12	0	1	3	1	0	0	1	1	0	1	14	19	0	1	1	2	7	0	0	2	3	0	2	2	0	15
ENSG00000110237	0	1	0	5	17	0	2	19	2	0	3	10	0	3	4	9	30	3	6	3	1	31	0	2	1	1	1	0	11	0	16
ENSG00000184351	0	0	0	0	0	0	0	5	1	0	2	1	0	0	0	0	11	0	0	0	0	3	0	0	0	1	0	1	2	0	2
ENSG00000184350	0	0	0	2	1	0	0	3	0	0	0	3	0	0	0	0	8	0	3	0	1	8	0	0	0	0	0	2	5	0	3
ENSG00000102287	1	0	0	2	5	0	0	13	4	0	2	2	0	2	0	4	24	3	2	2	0	51	0	2	5	0	0	3	8	0	16
ENSG00000138867	0	0	0	0	4	0	0	1	0	0	0	2	0	0	1	2	5	0	1	0	2	1	0	0	0	0	0	0	1	0	3
ENSG00000163032	1	2	0	0	23	0	0	2	2	0	0	1	0	1	0	27	68	1	1	2	6	5	0	0	0	6	0	1	0	0	2
ENSG00000233314	0	0	0	0	0	0	0	0	0	0	0	0	0	0	0	0	0	0	0	0	0	0	0	0	0	0	0	0	0	0	0
ENSG00000134152	0	0	0	0	14	0	1	4	1	0	1	1	0	1	0	10	27	1	0	1	2	6	0	0	1	0	0	1	5	0	4
ENSG00000134153	0	0	0	1	4	0	0	6	1	0	0	2	0	0	0	0	6	1	2	0	0	5	0	0	0	0	0	0	2	0	5
ENSG00000105771	0	0	0	4	1	0	0	10	1	0	1	1	0	1	0	4	14	0	1	0	1	6	0	1	0	0	0	1	2	0	4
ENSG00000225998	0	0	0	0	0	0	0	0	0	0	0	0	0	0	0	0	0	0	0	0	0	0	0	0	0	0	0	0	0	0	0
ENSG00000131508	1	0	0	0	23	0	0	1	0	0	0	1	0	2	0	20	22	0	2	4	2	2	0	0	0	5	2	0	0	0	3
ENSG00000014824	0	1	0	1	11	0	0	14	2	1	0	2	0	2	2	19	31	1	1	2	3	14	0	0	1	2	0	2	6	0	8
ENSG00000162782	0	0	0	2	28	0	2	21	1	1	1	9	0	5	3	30	111	1	16	1	5	75	0	2	3	3	0	1	6	0	17
ENSG00000162783	0	0	0	1	0	0	0	1	0	0	0	2	0	1	0	1	4	0	0	0	0	1	0	1	0	0	0	0	2	0	2
ENSG00000166200	0	0	1	4	9	1	1	8	1	0	2	2	0	2	0	12	12	1	2	1	1	15	0	0	0	1	0	1	4	0	7
ENSG00000166206	1	2	1	3	135	4	9	55	8	2	3	16	1	3	1	255	476	3	18	39	16	41	1	0	3	30	0	5	16	1	18
ENSG00000131503	1	2	0	18	27	0	1	53	3	0	5	14	1	8	2	35	50	1	10	2	4	38	2	0	5	8	0	6	10	0	29
ENSG00000152463	0	0	0	0	15	0	0	12	0	0	0	3	0	1	1	13	43	0	3	3	6	14	0	0	0	1	0	1	1	0	6
ENSG00000152464	0	0	0	4	17	1	0	12	0	0	2	3	0	4	0	5	9	2	1	0	0	8	0	1	3	0	0	3	5	0	11
ENSG00000152465	1	0	0	4	20	1	0	14	1	0	2	3	0	4	0	6	19	2	1	1	0	9	0	1	3	0	0	3	7	0	11
ENSG00000152467	0	0	0	4	4	1	1	18	4	0	1	3	0	2	0	3	46	1	8	0	4	29	0	0	3	1	0	2	6	0	3
ENSG00000260692	0	0	0	0	0	0	0	0	0	0	0	0	0	0	0	0	0	0	0	0	0	0	0	0	0	0	0	0	0	0	0
ENSG00000181458	1	0	0	1	18	0	0	13	0	0	0	2	0	0	0	18	45	1	3	3	2	6	1	0	1	2	0	0	1	0	5
ENSG00000181450	0	0	0	1	16	0	1	20	0	0	1	2	0	2	0	22	59	0	1	4	2	6	0	0	0	4	0	1	2	1	15
ENSG00000021852	1	0	0	2	7	0	1	21	3	2	5	6	0	0	0	9	45	2	6	2	2	61	0	0	1	2	0	1	10	0	7
ENSG00000163785	0	0	1	0	31	0	1	14	0	0	0	1	0	0	0	43	52	0	0	1	9	5	0	0	2	5	2	0	0	2	7
ENSG00000163781	0	0	0	7	20	0	0	34	3	0	3	6	0	6	1	7	29	1	4	3	2	10	0	2	1	1	0	0	13	1	21
ENSG00000163788	0	1	0	3	36	0	1	12	0	0	1	3	0	1	0	29	41	0	0	1	4	13	0	1	2	2	0	1	9	0	8
ENSG00000182195	0	0	0	1	3	0	0	5	1	0	0	1	0	0	0	1	5	0	4	0	0	3	2	0	0	0	0	0	3	0	11
ENSG00000182197	1	2	0	4	91	0	4	28	2	0	2	3	0	2	0	66	125	1	3	12	11	11	0	0	2	10	1	6	14	1	14
ENSG00000182196	0	0	0	0	0	0	0	2	0	0	0	0	0	0	0	1	0	0	0	0	0	1	0	1	0	0	0	0	1	0	8
ENSG00000188130	1	0	0	3	3	0	0	8	0	2	2	2	0	4	2	1	9	0	3	1	0	25	0	1	0	0	0	1	4	0	4
ENSG00000188133	0	0	0	2	0	0	0	6	2	0	0	1	0	1	0	0	6	2	0	0	0	8	0	0	0	1	0	2	1	0	7
ENSG00000182199	0	0	0	0	2	0	0	8	2	1	1	3	0	1	0	1	7	0	1	0	0	14	0	0	1	0	0	1	9	0	6
ENSG00000135119	1	0	0	2	25	0	1	8	0	0	0	1	0	0	0	20	40	0	1	1	1	11	0	0	3	3	0	0	2	0	3
ENSG00000115648	1	0	0	1	17	0	1	4	4	0	2	2	0	0	0	11	23	2	3	2	1	12	0	0	1	0	2	0	3	0	3
ENSG00000186867	0	0	0	1	17	0	2	16	2	0	0	3	0	3	0	21	55	0	6	4	2	9	0	0	1	5	0	1	9	0	16
ENSG00000186866	0	0	0	1	8	0	1	9	2	0	1	3	0	1	0	2	14	2	2	0	0	15	0	1	1	1	0	0	2	0	8
ENSG00000091436	1	1	0	3	33	2	3	14	4	0	1	3	0	2	1	37	65	1	1	1	4	13	1	0	0	2	0	0	5	0	17
ENSG00000015153	0	0	0	0	18	2	0	1	0	0	0	0	0	0	0	17	34	0	3	0	1	0	0	0	0	1	0	1	1	0	3
ENSG00000269499	0	0	0	0	0	0	0	0	0	0	0	0	0	0	0	0	0	0	0	0	0	0	0	0	0	0	0	0	0	0	0
ENSG00000139737	0	0	0	0	9	1	1	10	2	0	0	3	0	0	0	20	25	1	2	0	2	10	0	0	2	1	0	1	3	0	8
ENSG00000214960	0	1	0	0	76	0	7	12	1	0	1	1	0	1	0	79	143	0	1	13	12	8	2	0	1	9	0	3	1	0	4
ENSG00000139734	1	1	0	4	65	2	8	26	0	0	1	10	0	1	1	119	194	2	7	10	9	17	0	1	3	13	2	3	12	0	34
ENSG00000214967	0	0	0	0	2	0	0	0	0	0	0	0	0	0	0	0	0	0	0	0	0	0	0	0	0	0	0	0	0	0	0
ENSG00000005302	0	0	0	1	6	1	0	12	1	0	1	0	0	3	0	1	16	0	2	0	0	10	0	0	1	1	0	0	6	0	10
ENSG00000074201	0	1	0	4	52	0	1	4	0	0	0	3	0	3	0	23	57	0	2	2	8	6	0	0	1	2	0	0	2	0	7
ENSG00000101255	1	0	0	3	3	0	0	7	0	0	0	2	0	1	0	0	12	1	4	0	1	5	0	0	1	2	0	0	3	0	6
ENSG00000161542	1	0	0	2	15	0	0	8	0	0	1	0	0	3	1	15	25	1	1	2	3	9	0	0	1	0	0	0	4	0	7
ENSG00000101251	1	1	1	4	45	2	7	26	2	0	2	10	0	2	0	41	87	4	12	9	6	19	1	0	2	5	1	1	9	0	12
ENSG00000154102	0	1	0	0	6	0	0	0	0	0	0	0	0	0	0	7	21	0	0	0	1	0	0	0	0	3	0	0	0	0	3
ENSG00000153339	0	2	0	5	30	1	3	36	2	0	5	3	0	6	2	32	36	0	3	1	4	14	0	0	7	3	0	2	15	0	19
ENSG00000187118	0	0	0	0	12	1	1	5	1	0	0	1	0	1	0	26	21	0	0	5	2	3	0	0	0	0	0	1	0	0	4
ENSG00000180329	0	0	0	1	6	0	1	2	1	0	0	1	0	0	0	0	4	0	1	0	2	3	0	0	0	0	0	0	1	0	4
ENSG00000223874	0	0	0	0	0	0	0	0	0	0	0	0	0	0	0	0	0	0	0	0	0	0	0	0	0	0	0	0	0	0	0
ENSG00000262457	0	0	0	0	0	0	0	0	0	0	0	0	0	0	0	0	0	0	0	0	0	0	0	0	0	0	0	0	0	0	0
ENSG00000196345	0	0	0	3	10	0	0	27	1	0	1	6	0	3	0	11	17	0	2	0	2	13	0	0	3	1	0	1	7	0	14
ENSG00000196344	0	0	0	0	8	0	0	8	2	0	1	1	0	0	0	3	14	1	1	1	2	19	1	0	0	1	0	0	3	2	4
ENSG00000257770	0	0	0	0	0	0	0	0	0	0	0	0	0	0	0	0	0	0	0	0	0	0	0	0	0	0	0	0	0	0	0
ENSG00000213533	0	0	0	1	11	0	0	2	0	0	0	0	0	1	0	15	12	0	0	2	3	4	0	0	0	0	0	0	3	0	3
ENSG00000112406	0	0	0	1	16	0	0	16	1	0	1	1	0	1	1	14	18	0	2	0	4	9	0	0	0	1	0	1	15	0	11
ENSG00000258713	0	0	0	1	0	0	0	3	0	0	0	0	0	1	1	0	7	1	2	0	0	8	0	0	1	0	0	1	2	0	2
ENSG00000206466	0	0	0	0	0	0	0	0	0	0	0	0	0	0	0	0	0	0	0	0	0	0	0	0	0	0	0	0	0	0	0
ENSG00000183748	1	0	0	2	2	0	0	3	1	0	0	7	0	1	0	0	27	0	3	0	0	4	0	1	2	0	0	0	4	0	13
ENSG00000006659	0	0	0	0	3	0	0	5	2	0	0	1	0	1	0	0	8	0	0	0	0	3	0	0	0	0	0	0	2	0	5
ENSG00000183742	1	1	0	2	24	0	0	27	1	0	2	10	0	0	1	68	31	3	6	1	5	27	0	0	2	5	1	1	7	0	9
ENSG00000183741	0	0	0	0	1	0	0	10	0	0	3	2	0	0	0	1	7	0	1	0	0	7	0	0	0	0	0	0	4	1	5
ENSG00000183747	0	0	1	0	12	0	1	11	5	0	1	7	1	3	1	8	59	2	19	2	0	47	0	0	2	2	0	0	7	0	8
ENSG00000269257	0	0	0	0	0	0	0	0	0	0	0	0	0	0	0	0	0	0	0	0	0	0	0	0	0	0	0	0	0	0	0
ENSG00000268737	0	0	0	0	0	0	0	0	0	0	0	0	0	0	0	0	0	0	0	0	0	0	0	0	0	0	0	0	0	0	0
ENSG00000268413	0	0	0	1	6	1	0	17	2	1	2	2	0	2	0	5	22	2	1	0	1	12	0	1	1	0	0	2	3	0	2
ENSG00000211873	0	0	0	0	0	0	0	0	0	0	0	0	0	0	0	0	1	0	0	0	0	0	0	0	0	0	0	0	0	0	1
ENSG00000155275	0	0	0	0	7	0	0	3	0	0	0	3	0	1	0	10	22	3	0	1	2	17	0	0	2	2	1	1	2	0	5
ENSG00000211871	0	0	0	0	0	0	0	0	0	0	0	0	0	0	0	0	1	0	0	0	0	1	0	0	0	0	0	0	0	0	1
ENSG00000159556	1	0	0	0	3	0	0	3	0	0	1	4	0	1	0	0	5	0	2	1	0	5	0	0	0	1	0	0	1	0	2
ENSG00000211877	0	0	0	0	0	0	0	0	0	0	0	0	0	0	0	0	1	0	0	0	0	0	0	0	0	0	0	0	0	0	0
ENSG00000211876	0	0	0	0	0	0	0	0	0	0	0	0	0	0	0	0	0	0	0	0	0	0	0	0	0	0	0	0	0	0	0
ENSG00000211875	0	0	0	0	0	0	0	0	0	0	0	0	0	0	0	0	0	0	0	0	0	0	0	0	0	0	0	0	0	0	0
ENSG00000211879	0	0	0	0	0	0	0	0	0	0	0	0	0	0	0	0	0	0	0	0	0	0	0	0	0	0	0	0	0	0	0
ENSG00000211878	0	0	0	0	0	0	0	0	0	0	0	0	0	0	0	1	0	0	0	0	0	0	0	0	0	0	0	0	0	0	0
ENSG00000107593	1	0	1	4	5	0	0	30	0	0	1	8	0	2	0	4	26	0	4	0	4	19	0	1	7	0	0	4	3	0	11
ENSG00000164172	0	0	0	0	3	0	0	5	0	0	1	1	0	1	0	7	7	0	1	1	0	3	0	0	0	0	0	1	4	0	6
ENSG00000164171	1	1	0	5	24	0	1	15	2	0	4	6	1	3	0	42	51	0	5	1	11	16	0	2	3	2	1	0	6	1	15
ENSG00000164176	1	2	3	1	103	1	17	14	6	0	1	1	0	2	0	299	389	1	1	28	22	19	0	0	2	27	2	6	9	0	13
ENSG00000164175	0	1	1	1	9	1	0	17	0	0	2	4	0	1	2	10	68	3	4	1	2	10	0	0	1	1	1	0	4	0	9
ENSG00000198612	0	1	0	0	4	0	0	2	0	0	0	1	0	0	0	3	8	0	0	0	2	2	0	0	1	1	1	0	1	0	2
ENSG00000168843	1	3	2	3	181	1	47	33	16	0	7	17	0	4	1	349	752	3	11	89	59	40	0	0	2	47	8	15	18	0	22
ENSG00000100612	0	0	0	3	4	0	1	10	1	0	1	4	0	0	0	4	8	1	0	1	1	4	0	0	2	2	0	0	2	0	5
ENSG00000197437	0	0	0	2	5	0	0	6	3	0	4	3	0	1	1	1	45	6	6	0	0	39	1	0	2	0	0	0	2	0	2
ENSG00000197430	0	0	0	0	5	0	0	3	1	0	0	1	0	1	0	5	11	0	1	0	1	6	0	1	0	0	0	1	1	0	1
ENSG00000120149	1	0	0	1	2	0	0	6	0	0	1	1	0	2	0	2	3	0	1	0	0	2	1	0	1	0	0	1	2	0	3
ENSG00000161526	0	0	0	3	13	0	0	9	1	0	1	1	0	1	0	6	12	1	3	0	2	2	0	0	1	0	0	1	1	0	0
ENSG00000230031	0	0	0	0	5	0	0	27	0	0	0	0	0	0	0	0	10	3	0	1	1	0	0	0	2	0	0	0	0	0	2
[truncated: 21,230 more rows]

## Sheet: S2
FamilyID	GeneID	UniprotID	ALL_nOfMut	ALL_score	AML_nOfMut	AML_score	Bladder_nOfMut	Bladder_score	Breast_nOfMut	Breast_score	Cervix_nOfMut	Cervix_score	CLL_nOfMut	CLL_score	Colorectum_nOfMut	Colorectum_score	Esophageal_nOfMut	Esophageal_score	Glioblastoma_nOfMut	Glioblastoma_score	Glioma Low Grade_nOfMut	Glioma Low Grade_score	Head and Neck_nOfMut	Head and Neck_score	Kidney Chromophobe_nOfMut	Kidney Chromophobe_score	Kidney Clear Cell_nOfMut	Kidney Clear Cell_score	Kidney Papillary_nOfMut	Kidney Papillary_score	Liver_nOfMut	Liver_score	Lung Adeno_nOfMut	Lung Adeno_score	Lung Small Cell_nOfMut	Lung Small Cell_score	Lung Squamous_nOfMut	Lung Squamous_score	Lymphoma B-cell_nOfMut	Lymphoma B-cell_score	Medulloblastoma_nOfMut	Medulloblastoma_score	Melanoma_nOfMut	Melanoma_score	Myeloma_nOfMut	Myeloma_score	Neuroblastoma_nOfMut	Neuroblastoma_score	Ovary_nOfMut
10	ENSG00000118729	O14958|CASQ2_HUMAN	1	1	0	none	3	0.75	17	0.772727	0	none	2	1	10	0.588235	0	0	0	0	2	0.666667	2	0.5	0	none	2	1	0	none	24	0.96	32	0.711111	1	0.5	2	0.5	6	1	0	0	7	0.269231	0	none	0	none	1
10	ENSG00000143318	P31415|CASQ1_HUMAN	0	0	0	none	1	0.25	5	0.227273	0	none	0	0	7	0.411765	2	1	1	1	1	0.333333	2	0.5	0	none	0	0	0	none	1	0.04	13	0.288889	1	0.5	2	0.5	0	0	1	1	19	0.730769	0	none	0	none	0
14	ENSG00000162738	Q9ULK5|VANG2_HUMAN	0	none	0	none	4	0.666667	15	0.625	0	none	0	0	12	0.428571	1	0.5	0	0	1	0.5	2	0.666667	0	none	2	0.4	0	none	6	0.4	46	0.613333	0	0	5	0.625	0	0	0	none	20	0.689655	0	none	1	0.5	0
14	ENSG00000173218	Q8TAA9|VANG1_HUMAN	0	none	0	none	2	0.333333	9	0.375	0	none	2	1	16	0.571429	1	0.5	1	1	1	0.5	1	0.333333	0	none	3	0.6	0	none	9	0.6	29	0.386667	1	1	3	0.375	3	1	0	none	9	0.310345	0	none	1	0.5	0
15	ENSG00000184163	Q5T7M4|F132A_HUMAN	0	none	0	none	2	1	0	0	0	none	0	none	4	1	0	none	0	none	1	1	0	none	0	none	0	none	0	none	0	0	5	0.416667	0	none	0	none	0	none	0	none	0	none	0	none	0	none	0
15	ENSG00000178752	Q4G0M1|F132B_HUMAN	0	none	0	none	0	0	3	1	0	none	0	none	0	0	0	none	0	none	0	0	0	none	0	none	0	none	0	none	2	1	7	0.583333	0	none	0	none	0	none	0	none	0	none	0	none	0	none	0
17	ENSG00000187017	B1AK53|ESPN_HUMAN	0	none	0	none	0	0	5	0.357143	2	1	0	none	6	0.333333	0	0	0	none	0	none	0	0	0	none	2	1	0	none	6	0.6	15	0.294118	0	none	3	0.428571	0	0	0	none	13	0.382353	0	none	0	none	0
17	ENSG00000144488	Q6ZVH7|ESPNL_HUMAN	0	none	0	none	1	1	9	0.642857	0	0	0	none	12	0.666667	1	1	0	none	0	none	4	1	0	none	0	0	0	none	4	0.4	36	0.705882	0	none	4	0.571429	3	1	0	none	21	0.617647	0	none	0	none	0
20	ENSG00000142634	Q96C19|EFHD2_HUMAN	1	1	0	none	1	1	4	0.148148	0	none	0	none	4	0.5	0	0	0	none	0	none	1	1	0	none	0	none	0	none	4	0.235294	0	0	0	none	0	0	0	none	1	1	6	0.6	0	none	0	none	0
20	ENSG00000115468	Q9BUP0|EFHD1_HUMAN	0	0	0	none	0	0	23	0.851852	0	none	0	none	4	0.5	1	1	0	none	0	none	0	0	0	none	0	none	0	none	13	0.764706	35	1	0	none	2	1	0	none	0	0	4	0.4	0	none	0	none	0
22	ENSG00000009709	P23759|PAX7_HUMAN	1	1	0	0	0	0	21	0.538462	2	1	1	0.333333	16	0.340426	1	1	0	none	0	0	3	0.3	0	none	0	0	0	none	24	0.333333	67	0.462069	3	0.75	2	0.2	4	0.444444	3	0.375	15	0.681818	0	none	0	none	1
22	ENSG00000135903	P23760|PAX3_HUMAN	0	0	1	1	4	1	18	0.461538	0	0	2	0.666667	31	0.659574	0	0	0	none	1	1	7	0.7	0	none	1	1	0	none	48	0.666667	78	0.537931	1	0.25	8	0.8	5	0.555556	5	0.625	7	0.318182	0	none	0	none	5
31	ENSG00000162510	P21941|MATN1_HUMAN	0	none	0	none	0	0	8	0.222222	0	none	0	0	6	0.3	1	0.333333	1	1	0	0	2	0.333333	0	none	1	0.333333	0	none	1	0.0263158	12	0.116505	0	0	1	0.166667	0	0	0	0	6	0.193548	0	none	1	0.5	1
31	ENSG00000205221	Q6UXI7|VITRN_HUMAN	0	none	0	none	8	1	28	0.777778	0	none	1	1	14	0.7	2	0.666667	0	0	4	1	4	0.666667	0	none	2	0.666667	0	none	37	0.973684	91	0.883495	1	1	5	0.833333	4	1	7	1	25	0.806452	0	none	1	0.5	1
33	ENSG00000134644	Q14671|PUM1_HUMAN	2	1	0	none	3	0.375	41	0.61194	3	0.75	2	1	23	0.621622	0	0	1	1	2	1	4	1	0	none	5	0.555556	2	0.666667	29	0.47541	36	0.48	2	0.666667	4	0.444444	1	0.5	1	0.333333	23	0.69697	1	0.25	2	1	3
33	ENSG00000055917	Q8TB72|PUM2_HUMAN	0	0	0	none	5	0.625	26	0.38806	1	0.25	0	0	14	0.378378	1	1	0	0	0	0	0	0	0	none	4	0.444444	1	0.333333	32	0.52459	39	0.52	1	0.333333	5	0.555556	1	0.5	2	0.666667	10	0.30303	3	0.75	0	0	3
34	ENSG00000176261	Q8IWT0|ARCH_HUMAN	0	none	0	none	0	none	10	0.909091	0	none	0	none	1	1	0	none	0	none	0	none	3	1	0	none	1	1	1	1	5	1	23	0.958333	0	none	1	1	0	none	1	1	3	1	0	none	0	none	0
34	ENSG00000172799	none|error	0	none	0	none	0	none	1	0.0909091	0	none	0	none	0	0	0	none	0	none	0	none	0	0	0	none	0	0	0	0	0	0	1	0.0416667	0	none	0	0	0	none	0	0	0	0	0	none	0	none	0
40	ENSG00000116981	Q9BXI3|5NT1A_HUMAN	0	none	0	none	2	0.333333	2	0.125	0	0	0	none	6	0.315789	1	0.333333	0	none	0	0	2	0.285714	1	1	0	0	0	0	1	0.142857	11	0.23913	0	none	2	0.333333	0	0	1	0.5	7	0.134615	0	none	0	none	1
40	ENSG00000185013	Q96P26|5NT1B_HUMAN	0	none	0	none	4	0.666667	14	0.875	1	1	0	none	13	0.684211	2	0.666667	0	none	2	1	5	0.714286	0	0	2	1	1	1	6	0.857143	35	0.76087	0	none	4	0.666667	1	1	1	0.5	45	0.865385	0	none	0	none	0
42	ENSG00000168389	Q8NA29|MFS2A_HUMAN	0	none	0	none	1	0.142857	0	0	0	0	1	0.5	12	0.352941	0	0	0	none	2	0.5	6	0.428571	0	none	3	0.5	0	0	4	0.571429	13	0.342105	0	none	3	0.375	0	0	0	none	13	0.5	1	1	0	0	2
42	ENSG00000205639	A6NFX1|MFS2B_HUMAN	0	none	0	none	6	0.857143	18	1	1	1	1	0.5	22	0.647059	2	1	0	none	2	0.5	8	0.571429	0	none	3	0.5	1	1	3	0.428571	25	0.657895	0	none	5	0.625	1	1	0	none	13	0.5	0	0	1	1	4
46	ENSG00000176393	Q9H4A4|AMPB_HUMAN	0	none	0	none	2	0.666667	6	0.666667	0	none	0	none	5	0.384615	1	0.5	0	none	3	0.75	2	0.5	0	none	2	0.5	0	0	6	0.857143	13	0.764706	0	none	2	0.4	0	0	0	none	12	0.521739	0	none	0	none	2
46	ENSG00000142327	Q9HAU8|RNPL1_HUMAN	0	none	0	none	1	0.333333	3	0.333333	0	none	0	none	8	0.615385	1	0.5	0	none	1	0.25	2	0.5	0	none	2	0.5	1	1	1	0.142857	4	0.235294	0	none	3	0.6	2	1	0	none	11	0.478261	0	none	0	none	0
49	ENSG00000187634	Q96NU1|SAM11_HUMAN	0	none	0	none	3	0.6	4	0.285714	1	1	0	none	4	0.285714	0	0	0	none	0	0	3	0.3	0	none	0	0	0	none	3	0.25	13	0.25	1	0.25	3	0.333333	0	0	0	0	16	0.222222	0	none	0	none	1
49	ENSG00000187033	Q7Z3H4|SAMD7_HUMAN	0	none	0	none	2	0.4	10	0.714286	0	0	0	none	10	0.714286	1	1	0	none	2	1	7	0.7	0	none	3	1	0	none	9	0.75	39	0.75	3	0.75	6	0.666667	1	1	1	1	56	0.777778	0	none	0	none	1
53	ENSG00000221978	Q96S94|CCNL2_HUMAN	0	none	0	none	3	0.6	1	0.125	0	0	0	0	7	0.368421	1	1	1	1	3	0.75	4	1	0	0	0	0	1	1	4	0.4	4	0.266667	1	0.5	2	0.666667	0	none	0	none	13	0.65	0	0	0	none	2
53	ENSG00000163660	Q9UK58|CCNL1_HUMAN	0	none	0	none	2	0.4	7	0.875	2	1	2	1	12	0.631579	0	0	0	0	1	0.25	0	0	1	1	1	1	0	0	6	0.6	11	0.733333	1	0.5	1	0.333333	0	none	0	none	7	0.35	1	1	0	none	1
55	ENSG00000067606	Q05513|KPCZ_HUMAN	0	none	1	1	1	0.5	22	0.536585	0	none	2	0.666667	10	0.263158	2	0.666667	2	0.5	0	0	3	0.5	0	none	0	0	0	0	14	0.358974	49	0.563218	0	0	1	0.2	6	0.857143	6	0.75	12	0.387097	0	none	0	none	2
55	ENSG00000163558	P41743|KPCI_HUMAN	0	none	0	0	1	0.5	19	0.463415	0	none	1	0.333333	28	0.736842	1	0.333333	2	0.5	2	1	3	0.5	0	none	2	1	1	1	25	0.641026	38	0.436782	1	1	4	0.8	1	0.142857	2	0.25	19	0.612903	0	none	0	none	1
56	ENSG00000157933	P12755|SKI_HUMAN	0	0	0	none	0	0	11	0.611111	0	0	0	none	8	0.347826	1	0.5	2	1	1	0.333333	5	0.5	0	none	0	0	0	none	9	0.5625	26	0.553191	0	0	1	0.333333	0	none	6	0.857143	4	0.210526	0	none	0	none	0
56	ENSG00000136603	P12757|SKIL_HUMAN	1	1	0	none	4	1	7	0.388889	1	1	0	none	15	0.652174	1	0.5	0	0	2	0.666667	5	0.5	0	none	1	1	0	none	7	0.4375	21	0.446809	2	1	2	0.666667	0	none	1	0.142857	15	0.789474	0	none	0	none	3
57	ENSG00000149527	O75038|PLCH2_HUMAN	1	0.333333	0	none	3	0.25	9	0.0825688	0	none	1	0.25	25	0.396825	1	0.25	3	1	4	0.333333	1	0.0526316	0	none	1	0.142857	2	1	7	0.0752688	60	0.257511	0	0	2	0.08	4	0.307692	4	0.307692	23	0.196581	0	none	0	0	1
57	ENSG00000114805	Q4KWH8|PLCH1_HUMAN	2	0.666667	0	none	9	0.75	100	0.917431	0	none	3	0.75	38	0.603175	3	0.75	0	0	8	0.666667	18	0.947368	0	none	6	0.857143	0	0	86	0.924731	173	0.742489	6	1	23	0.92	9	0.692308	9	0.692308	94	0.803419	0	none	1	1	5
58	ENSG00000142611	Q9HAZ2|PRD16_HUMAN	0	0	2	1	8	0.5	114	0.390411	2	1	8	0.533333	28	0.424242	3	1	0	0	2	0.222222	8	0.421053	1	1	0	0	1	1	70	0.18617	123	0.378462	2	0.666667	7	0.35	19	0.431818	21	0.381818	51	0.329032	0	0	1	0.333333	1
58	ENSG00000085276	Q03112|EVI1_HUMAN	1	1	0	0	8	0.5	178	0.609589	0	0	7	0.466667	38	0.575758	0	0	1	1	7	0.777778	11	0.578947	0	0	4	1	0	0	306	0.81383	202	0.621538	1	0.333333	13	0.65	25	0.568182	34	0.618182	104	0.670968	4	1	2	0.666667	3
59	ENSG00000158109	Q5T0D9|TPRGL_HUMAN	0	0	0	0	2	0.666667	0	0	0	0	0	0	3	0.428571	1	1	0	none	1	1	1	1	0	none	3	0.75	0	none	0	0	2	0.0134228	0	none	1	0.25	0	0	0	0	2	0.0909091	0	0	0	0	0
59	ENSG00000188001	Q6ZUI0|TPRG1_HUMAN	3	1	1	1	1	0.333333	103	1	1	1	9	1	4	0.571429	0	0	0	none	0	0	0	0	0	none	1	0.25	0	none	70	1	147	0.986577	0	none	3	0.75	15	1	16	1	20	0.909091	1	1	1	1	0
62	ENSG00000116251	P35268|RL22_HUMAN	0	none	0	none	1	0.5	4	0.666667	0	none	0	none	27	0.964286	0	0	0	none	0	none	3	0.75	0	none	2	0.5	1	1	9	0.6	10	0.833333	0	none	0	none	0	none	0	none	4	0.8	0	0	0	none	2
62	ENSG00000163584	Q6P5R6|RL22L_HUMAN	0	none	0	none	1	0.5	2	0.333333	0	none	0	none	1	0.0357143	2	1	0	none	0	none	1	0.25	0	none	2	0.5	0	0	6	0.4	2	0.166667	0	none	0	none	0	none	0	none	1	0.2	1	1	0	none	1
64	ENSG00000171612	Q9BSK2|S2533_HUMAN	0	none	0	none	2	0.666667	6	0.352941	0	none	1	1	2	0.285714	1	1	0	none	1	0.5	0	0	0	none	0	0	0	none	7	0.411765	16	0.484848	0	none	2	0.666667	0	none	0	0	7	0.636364	0	none	1	1	0
64	ENSG00000114120	Q96CQ1|S2536_HUMAN	0	none	0	none	1	0.333333	11	0.647059	0	none	0	0	5	0.714286	0	0	0	none	1	0.5	2	1	0	none	1	1	0	none	10	0.588235	17	0.515152	0	none	1	0.333333	0	none	1	1	4	0.363636	0	none	0	0	0
67	ENSG00000173614	Q9HAN9|NMNA1_HUMAN	0	0	0	none	0	none	9	0.272727	1	1	0	0	4	0.5	0	0	0	none	0	0	3	1	0	none	0	0	0	none	6	0.26087	21	0.333333	0	none	0	0	1	0.166667	0	0	1	0.0526316	0	none	0	none	0
67	ENSG00000163864	Q96T66|NMNA3_HUMAN	1	1	0	none	0	none	24	0.727273	0	0	3	1	4	0.5	1	1	0	none	1	1	0	0	0	none	2	1	0	none	17	0.73913	42	0.666667	0	none	2	1	5	0.833333	3	1	18	0.947368	0	none	0	none	0
71	ENSG00000116688	O95140|MFN2_HUMAN	0	none	0	0	3	0.375	5	0.384615	2	1	0	0	11	0.323529	1	1	0	none	2	0.666667	3	0.2	0	none	1	0.5	1	1	4	0.444444	13	0.333333	0	0	0	0	2	0.5	1	0.333333	6	0.5	0	none	0	0	3
71	ENSG00000171109	Q8IWA4|MFN1_HUMAN	0	none	1	1	5	0.625	8	0.615385	0	0	2	1	23	0.676471	0	0	0	none	1	0.333333	12	0.8	0	none	1	0.5	0	0	5	0.555556	26	0.666667	1	1	6	1	2	0.5	2	0.666667	6	0.5	0	none	1	1	2
75	ENSG00000183114	Q6ZT52|FA43B_HUMAN	0	none	0	none	0	none	0	0	0	none	0	none	7	0.636364	0	0	0	0	0	none	0	0	0	none	0	none	0	none	0	none	1	0.25	0	0	0	0	0	none	0	none	0	0	0	0	0	none	0
75	ENSG00000185112	Q8N2R8|FA43A_HUMAN	0	none	0	none	0	none	3	1	0	none	0	none	4	0.363636	1	1	1	1	0	none	2	1	0	none	0	none	0	none	0	none	3	0.75	1	1	4	1	0	none	0	none	2	1	1	1	0	none	0
76	ENSG00000075151	O43432|IF4G3_HUMAN	0	none	0	none	13	0.722222	65	0.928571	0	0	4	1	29	0.568627	1	0.25	0	0	5	0.714286	4	0.222222	0	0	7	0.583333	4	0.8	72	0.947368	107	0.703947	6	0.75	5	0.238095	5	1	8	0.888889	31	0.508197	1	0.333333	0	none	2
76	ENSG00000114867	Q04637|IF4G1_HUMAN	0	none	0	none	5	0.277778	5	0.0714286	3	1	0	0	22	0.431373	3	0.75	1	1	2	0.285714	14	0.777778	1	1	5	0.416667	1	0.2	4	0.0526316	45	0.296053	2	0.25	16	0.761905	0	0	1	0.111111	30	0.491803	2	0.666667	0	none	5
78	ENSG00000121775	Q9GZU3|TM39B_HUMAN	0	none	0	none	0	none	7	0.538462	0	none	0	0	2	0.25	1	1	0	none	0	0	2	0.666667	0	none	1	0.5	0	none	4	0.235294	15	0.416667	0	none	1	0.333333	0	0	0	none	10	0.625	0	0	0	none	0
78	ENSG00000176142	Q9NV64|TM39A_HUMAN	0	none	0	none	0	none	6	0.461538	0	none	1	1	6	0.75	0	0	0	none	1	1	1	0.333333	0	none	1	0.5	0	none	13	0.764706	21	0.583333	0	none	2	0.666667	3	1	0	none	6	0.375	1	1	0	none	1
85	ENSG00000126091	Q11203|SIAT6_HUMAN	0	none	0	none	0	0	33	0.611111	1	1	3	0.75	18	0.418605	1	0.333333	0	0	0	0	3	0.375	1	1	2	0.666667	0	none	45	0.737705	67	0.626168	0	0	1	0.125	2	0.285714	8	0.533333	7	0.636364	0	none	0	none	3
85	ENSG00000064225	Q9Y274|SIA10_HUMAN	0	none	0	none	5	1	21	0.388889	0	0	1	0.25	25	0.581395	2	0.666667	1	1	3	1	5	0.625	0	0	1	0.333333	0	none	16	0.262295	40	0.373832	1	1	7	0.875	5	0.714286	7	0.466667	4	0.363636	0	none	0	none	3
91	ENSG00000174151	Q8N8Q1|C56D1_HUMAN	0	none	0	none	0	0	1	0.2	0	none	0	none	3	0.428571	0	none	0	none	0	0	0	none	0	none	0	none	0	none	0	0	3	0.75	0	none	0	0	1	1	0	none	2	0.222222	0	0	0	none	0
91	ENSG00000114395	O14569|C56D2_HUMAN	0	none	0	none	2	1	4	0.8	0	none	0	none	4	0.571429	0	none	0	none	1	1	0	none	0	none	0	none	0	none	1	1	1	0.25	0	none	1	1	0	0	0	none	7	0.777778	1	1	0	none	0
94	ENSG00000162775	Q96T37|RBM15_HUMAN	0	none	0	none	6	0.857143	2	0.333333	2	1	0	none	26	0.604651	1	1	0	none	2	1	6	0.857143	1	1	1	1	1	0.5	1	0.5	24	0.705882	2	1	2	0.666667	0	none	0	none	8	0.5	0	none	0	none	3
94	ENSG00000179837	Q8NDT2|RB15B_HUMAN	0	none	0	none	1	0.142857	4	0.666667	0	0	0	none	17	0.395349	0	0	0	none	0	0	1	0.142857	0	0	0	0	1	0.5	1	0.5	10	0.294118	0	0	1	0.333333	0	none	0	none	8	0.5	0	none	0	none	1
99	ENSG00000143552	Q5VU65|P210L_HUMAN	1	1	0	none	6	0.375	46	0.686567	3	1	1	1	43	0.581081	2	0.333333	1	1	5	0.625	8	0.533333	0	none	8	0.8	1	0.5	34	0.607143	100	0.704225	1	1	18	0.782609	7	0.7	5	0.625	55	0.486726	0	0	1	0.333333	5
99	ENSG00000132182	Q8TEM1|PO210_HUMAN	0	0	0	none	10	0.625	21	0.313433	0	0	0	0	31	0.418919	4	0.666667	0	0	3	0.375	7	0.466667	0	none	2	0.2	1	0.5	22	0.392857	42	0.295775	0	0	5	0.217391	3	0.3	3	0.375	58	0.513274	1	1	2	0.666667	7
105	ENSG00000162702	Q9Y2X9|ZN281_HUMAN	0	none	0	none	4	0.571429	7	0.159091	0	0	0	0	19	0.542857	0	0	0	none	3	0.75	5	0.625	0	none	3	0.428571	0	none	3	0.0638298	3	0.0652174	0	none	4	0.571429	0	0	0	0	6	0.3	0	0	0	none	3
105	ENSG00000163848	Q9UQR1|ZN148_HUMAN	0	none	0	none	3	0.428571	37	0.840909	4	1	2	1	16	0.457143	1	1	0	none	1	0.25	3	0.375	0	none	4	0.571429	0	none	44	0.93617	43	0.934783	0	none	3	0.428571	7	1	2	1	14	0.7	1	1	0	none	1
107	ENSG00000163431	P29536|LMOD1_HUMAN	0	none	1	1	2	1	18	0.72	0	none	0	none	14	0.608696	3	0.6	0	none	0	none	4	0.666667	0	none	1	0.333333	0	none	8	0.888889	27	0.771429	0	none	5	0.833333	1	0.5	1	1	23	0.560976	0	0	1	1	1
107	ENSG00000163380	Q0VAK6|LMOD3_HUMAN	0	none	0	0	0	0	7	0.28	0	none	0	none	9	0.391304	2	0.4	0	none	0	none	2	0.333333	0	none	2	0.666667	0	none	1	0.111111	8	0.228571	0	none	1	0.166667	1	0.5	0	0	18	0.439024	1	1	0	0	1
108	ENSG00000143862	Q96BM9|ARL8A_HUMAN	0	none	0	none	0	none	4	0.235294	0	none	0	0	3	0.375	1	1	0	none	0	none	0	0	0	none	0	0	0	none	2	0.2	6	0.352941	0	none	0	none	0	0	2	0.666667	7	0.777778	0	0	0	none	2
108	ENSG00000134108	Q9NVJ2|ARL8B_HUMAN	0	none	0	none	0	none	13	0.764706	0	none	2	1	5	0.625	0	0	0	none	0	none	1	1	0	none	1	1	0	none	8	0.8	11	0.647059	0	none	0	none	1	1	1	0.333333	2	0.222222	3	1	0	none	0
113	ENSG00000162873	Q8IYD2|KLD8A_HUMAN	0	none	0	none	2	0.4	6	0.75	0	none	0	none	9	0.529412	1	1	0	none	0	0	5	0.714286	0	none	0	0	1	1	7	1	8	0.533333	0	none	0	none	0	none	0	none	13	0.866667	0	none	0	none	1
113	ENSG00000185909	Q8IXV7|KLD8B_HUMAN	0	none	0	none	3	0.6	2	0.25	0	none	0	none	8	0.470588	0	0	0	none	1	1	2	0.285714	0	none	2	1	0	0	0	0	7	0.466667	0	none	0	none	0	none	0	none	2	0.133333	0	none	0	none	0
118	ENSG00000162889	P49137|MAPK2_HUMAN	0	0	0	none	2	0.4	15	0.75	0	none	0	0	7	0.7	2	1	0	none	1	0.333333	1	0.333333	0	none	1	1	0	none	10	0.5	20	0.625	2	0.666667	4	0.666667	0	none	3	0.6	10	0.625	0	none	1	1	0
118	ENSG00000114738	Q16644|MAPK3_HUMAN	1	1	0	none	3	0.6	5	0.25	0	none	1	1	3	0.3	0	0	0	none	2	0.666667	2	0.666667	0	none	0	0	0	none	10	0.5	12	0.375	1	0.333333	2	0.333333	0	none	2	0.4	6	0.375	0	none	0	0	0
122	ENSG00000054392	Q5VTY9|HHAT_HUMAN	0	none	1	1	0	0	106	0.963636	0	none	3	1	12	0.631579	2	1	0	none	2	1	1	1	0	none	1	0.5	0	none	75	0.986842	176	0.911917	1	1	0	0	11	1	3	0.5	11	0.392857	0	none	0	none	3
122	ENSG00000010282	Q9HCP6|HHATL_HUMAN	0	none	0	0	1	1	4	0.0363636	0	none	0	0	7	0.368421	0	0	0	none	0	0	0	0	0	none	1	0.5	0	none	1	0.0131579	17	0.0880829	0	0	1	1	0	0	3	0.5	17	0.607143	0	none	0	none	4
124	ENSG00000097021	O00154|BACH_HUMAN	0	none	0	none	1	0.5	17	0.809524	0	none	2	1	7	1	0	none	0	none	0	0	0	none	0	none	0	0	1	1	21	0.913043	49	0.907407	0	none	2	1	1	1	3	1	3	0.6	0	none	0	none	0
124	ENSG00000205794	none|error	0	none	0	none	1	0.5	4	0.190476	0	none	0	0	0	0	0	none	0	none	1	1	0	none	0	none	1	1	0	0	2	0.0869565	5	0.0925926	0	none	0	0	0	0	0	0	2	0.4	0	none	0	none	1
132	ENSG00000198754	Q9BYC2|SCOT2_HUMAN	0	none	0	none	1	0.5	1	0.0294118	0	0	0	none	4	0.307692	0	0	0	none	0	none	1	0.5	0	none	0	none	0	none	0	0	0	0	0	none	0	0	0	0	0	0	5	0.333333	0	none	0	none	0
132	ENSG00000083720	P55809|SCOT1_HUMAN	0	none	0	none	1	0.5	33	0.970588	1	1	0	none	9	0.692308	1	1	0	none	0	none	1	0.5	0	none	0	none	0	none	58	1	92	1	0	none	3	1	2	1	1	1	10	0.666667	0	none	0	none	2
134	ENSG00000142945	Q99661|KIF2C_HUMAN	0	none	0	none	2	0.4	7	0.12963	2	1	0	0	13	0.254902	2	1	0	0	1	0.5	2	0.5	0	0	0	0	1	1	1	0.0204082	15	0.205479	1	0.333333	8	0.421053	0	0	0	0	16	0.380952	0	none	1	1	1
134	ENSG00000068796	O00139|KIF2A_HUMAN	0	none	0	none	3	0.6	47	0.87037	0	0	5	1	38	0.745098	0	0	1	1	1	0.5	2	0.5	2	1	5	1	0	0	48	0.979592	58	0.794521	2	0.666667	11	0.578947	3	1	5	1	26	0.619048	0	none	0	0	2
135	ENSG00000173846	Q9H4B4|PLK3_HUMAN	0	0	0	none	6	0.857143	6	0.6	1	1	0	none	6	0.222222	2	0.5	0	none	1	0.2	0	0	0	none	2	0.666667	0	none	2	0.5	4	0.25	0	0	5	0.833333	0	none	0	none	7	0.35	0	none	0	none	0
135	ENSG00000145632	Q9NYY3|PLK2_HUMAN	1	1	0	none	1	0.142857	4	0.4	0	0	0	none	21	0.777778	2	0.5	0	none	4	0.8	2	1	0	none	1	0.333333	0	none	2	0.5	12	0.75	2	1	1	0.166667	0	none	0	none	13	0.65	0	none	0	none	2
137	ENSG00000159592	Q9HC44|GPBL1_HUMAN	0	none	0	0	0	0	14	0.482759	0	0	2	1	8	0.363636	1	1	0	0	3	0.75	2	0.4	0	0	0	0	0	0	11	0.314286	18	0.391304	0	none	5	0.714286	0	none	2	0.4	9	0.5625	0	none	0	none	2
137	ENSG00000062194	Q86WP2|GPBP1_HUMAN	0	none	1	1	1	1	15	0.517241	2	1	0	0	14	0.636364	0	0	1	1	1	0.25	3	0.6	2	1	2	1	1	1	24	0.685714	28	0.608696	0	none	2	0.285714	0	none	3	0.6	7	0.4375	0	none	0	none	0
141	ENSG00000134717	Q96K17|BT3L4_HUMAN	0	none	0	none	1	0.5	10	0.909091	0	none	0	none	6	0.75	0	none	0	none	0	none	0	0	0	none	1	0.5	0	none	12	0.8	10	0.909091	0	0	0	none	1	1	1	1	1	0.25	0	none	0	none	1
141	ENSG00000145741	P20290|BTF3_HUMAN	0	none	0	none	1	0.5	1	0.0909091	0	none	0	none	2	0.25	0	none	0	none	0	none	2	1	0	none	1	0.5	0	none	3	0.2	1	0.0909091	1	1	0	none	0	0	0	0	3	0.75	0	none	0	none	0
142	ENSG00000157077	O95405|ZFYV9_HUMAN	1	1	0	none	10	0.714286	37	0.755102	0	0	2	0.666667	30	0.576923	2	1	2	1	0	none	7	0.538462	0	none	1	0.2	1	1	28	0.666667	78	0.742857	2	0.5	8	0.666667	4	0.8	11	0.785714	21	0.75	1	1	0	none	3
142	ENSG00000039319	Q7Z3T8|ZFY16_HUMAN	0	0	0	none	4	0.285714	12	0.244898	1	1	1	0.333333	22	0.423077	0	0	0	0	0	none	6	0.461538	0	none	4	0.8	0	0	14	0.333333	27	0.257143	2	0.5	4	0.333333	1	0.2	3	0.214286	7	0.25	0	0	0	none	0
143	ENSG00000116157	Q96SL4|GPX7_HUMAN	0	none	0	none	0	none	3	0.75	0	0	1	1	1	0.166667	1	1	0	none	0	none	1	0.5	0	none	1	0.333333	0	none	0	0	7	0.411765	0	none	1	0.5	0	none	0	none	4	0.8	0	none	0	none	0
143	ENSG00000164294	Q8TED1|GPX8_HUMAN	0	none	0	none	0	none	1	0.25	1	1	0	0	5	0.833333	0	0	0	none	0	none	1	0.5	0	none	2	0.666667	0	none	1	1	10	0.588235	0	none	1	0.5	0	none	0	none	1	0.2	0	none	0	none	0
146	ENSG00000162390	Q8WXI4|ACO11_HUMAN	0	none	0	none	3	0.75	9	0.428571	0	0	3	1	20	0.606061	4	0.666667	1	1	4	1	7	0.7	0	none	3	1	1	1	14	0.466667	64	0.609524	1	0.5	2	1	5	0.625	2	0.4	33	0.702128	0	0	0	none	1
146	ENSG00000172497	Q8WYK0|ACO12_HUMAN	0	none	0	none	1	0.25	12	0.571429	2	1	0	0	13	0.393939	2	0.333333	0	0	0	0	3	0.3	0	none	0	0	0	0	16	0.533333	41	0.390476	1	0.5	0	0	3	0.375	3	0.6	14	0.297872	1	1	0	none	2
147	ENSG00000162391	Q8WW52|F151A_HUMAN	0	none	0	none	0	0	4	0.235294	0	none	2	1	9	0.5625	1	1	0	none	0	none	5	1	0	none	3	0.75	1	1	2	0.153846	14	0.411765	0	0	1	1	0	0	0	0	14	0.875	0	none	0	none	0
147	ENSG00000152380	Q6UXP7|F151B_HUMAN	0	none	0	none	3	1	13	0.764706	0	none	0	0	7	0.4375	0	0	0	none	0	none	0	0	0	none	1	0.25	0	0	11	0.846154	20	0.588235	1	1	0	0	1	1	1	1	2	0.125	0	none	0	none	1
149	ENSG00000162409	P54646|AAPK2_HUMAN	0	none	1	1	3	1	11	0.423077	0	none	0	0	24	0.685714	5	1	0	none	2	0.4	4	0.444444	0	none	0	0	0	none	16	0.761905	28	0.608696	2	0.666667	4	0.8	1	1	3	0.75	47	0.94	0	none	2	1	3
149	ENSG00000132356	Q13131|AAPK1_HUMAN	0	none	0	0	0	0	15	0.576923	0	none	1	1	11	0.314286	0	0	0	none	3	0.6	5	0.555556	0	none	1	1	0	none	5	0.238095	18	0.391304	1	0.333333	1	0.2	0	0	1	0.25	3	0.06	0	none	0	0	0
151	ENSG00000173406	O75553|DAB1_HUMAN	5	0.833333	3	0.75	7	0.7	340	0.921409	3	1	37	0.925	26	0.553191	5	0.714286	0	none	3	0.75	7	0.5	0	none	1	0.25	0	none	318	0.919075	928	0.92986	4	0.571429	11	0.733333	65	0.928571	48	0.888889	93	0.794872	1	1	0	0	2
151	ENSG00000153071	P98082|DAB2_HUMAN	1	0.166667	1	0.25	3	0.3	29	0.0785908	0	0	3	0.075	21	0.446809	2	0.285714	0	none	1	0.25	7	0.5	0	none	3	0.75	0	none	28	0.0809249	70	0.0701403	3	0.428571	4	0.266667	5	0.0714286	6	0.111111	24	0.205128	0	0	2	1	0
156	ENSG00000024526	Q5TB30|DEP1A_HUMAN	0	none	0	none	2	0.666667	5	0.25	0	none	1	0.333333	14	0.583333	0	0	0	none	2	0.666667	6	0.75	0	none	1	1	0	none	5	0.131579	15	0.306122	1	0.5	3	0.5	0	0	0	0	10	0.555556	0	none	0	none	0
156	ENSG00000035499	Q8WUY9|DEP1B_HUMAN	0	none	0	none	1	0.333333	15	0.75	0	none	2	0.666667	10	0.416667	2	1	0	none	1	0.333333	2	0.25	0	none	0	0	0	none	33	0.868421	34	0.693878	1	0.5	3	0.5	1	1	4	1	8	0.444444	0	none	0	none	1
158	ENSG00000134240	P54868|HMCS2_HUMAN	0	none	0	none	1	0.333333	6	0.375	0	0	1	1	5	0.714286	0	0	0	none	1	0.5	3	0.75	0	none	2	0.666667	0	none	8	0.5	19	0.558824	0	none	5	0.714286	1	1	1	1	38	0.95	0	none	0	none	2
158	ENSG00000112972	Q01581|HMCS1_HUMAN	0	none	0	none	2	0.666667	10	0.625	1	1	0	0	2	0.285714	1	1	0	none	1	0.5	1	0.25	0	none	1	0.333333	0	none	8	0.5	15	0.441176	0	none	2	0.285714	0	0	0	0	2	0.05	0	none	0	none	0
161	ENSG00000121851	Q9BT43|RPC7L_HUMAN	0	0	0	none	1	1	8	0.333333	0	0	1	1	5	0.714286	1	1	0	none	1	1	0	0	0	none	1	0.333333	0	none	1	0.0833333	12	0.413793	0	0	1	0.5	1	1	2	0.666667	3	0.75	1	1	0	none	0
161	ENSG00000113356	O15318|RPC7_HUMAN	1	1	0	none	0	0	16	0.666667	1	1	0	0	2	0.285714	0	0	0	none	0	0	1	1	0	none	2	0.666667	0	none	11	0.916667	17	0.586207	1	1	1	0.5	0	0	1	0.333333	1	0.25	0	0	0	none	0
162	ENSG00000181039	Q69YU3|AN34A_HUMAN	0	none	0	none	4	0.571429	3	0.333333	2	1	1	1	9	0.6	1	1	0	none	0	0	4	0.444444	0	none	2	0.285714	0	none	0	0	15	0.483871	0	0	7	0.583333	0	0	0	none	7	0.368421	0	0	0	0	2
162	ENSG00000189127	A5PLL1|AN34B_HUMAN	0	none	0	none	3	0.428571	6	0.666667	0	0	0	0	6	0.4	0	0	0	none	1	1	5	0.555556	0	none	5	0.714286	0	none	4	1	16	0.516129	3	1	5	0.416667	1	1	0	none	12	0.631579	1	1	2	1	0
163	ENSG00000152022	Q8IVB5|LIX1L_HUMAN	4	1	0	none	0	none	6	0.545455	0	none	0	0	8	0.666667	1	0.5	0	none	0	0	3	0.6	0	none	0	none	1	1	5	0.277778	19	0.404255	1	1	1	1	3	0.75	1	0.333333	5	0.416667	0	none	0	none	3
163	ENSG00000145721	Q8N485|LIX1_HUMAN	0	0	0	none	0	none	5	0.454545	0	none	1	1	4	0.333333	1	0.5	0	none	1	1	2	0.4	0	none	0	none	0	0	13	0.722222	28	0.595745	0	0	0	0	1	0.25	2	0.666667	7	0.583333	0	none	0	none	0
167	ENSG00000143457	Q9H4A5|GLP3L_HUMAN	0	none	0	none	2	1	10	0.434783	0	none	0	none	6	0.5	0	none	0	none	0	0	1	1	0	none	0	0	0	0	9	0.428571	25	0.510204	0	none	1	0.5	1	0.5	0	0	7	0.7	0	none	0	0	1
167	ENSG00000113384	Q9H4A6|GOLP3_HUMAN	0	none	0	none	0	0	13	0.565217	0	none	0	none	6	0.5	0	none	0	none	1	1	0	0	0	none	2	1	1	1	12	0.571429	24	0.489796	0	none	1	0.5	1	0.5	1	1	3	0.3	0	none	1	1	1
175	ENSG00000173171	Q13505|MTX1_HUMAN	0	none	0	none	1	0.25	4	1	0	none	0	none	2	0.181818	0	none	0	none	1	0.5	1	0.25	0	none	0	none	0	none	2	0.4	1	0.25	0	0	2	0.666667	0	none	0	0	3	0.375	0	none	0	none	0
175	ENSG00000177034	Q5HYI7|MTX3_HUMAN	0	none	0	none	3	0.75	0	0	0	none	0	none	9	0.818182	0	none	0	none	1	0.5	3	0.75	0	none	0	none	0	none	3	0.6	3	0.75	1	1	1	0.333333	0	none	2	1	5	0.625	0	none	0	none	0
178	ENSG00000173080	Q8TDU9|RL3R2_HUMAN	0	none	0	none	1	0.166667	2	0.333333	0	none	0	none	7	0.189189	0	0	0	none	0	0	0	0	0	none	0	0	1	1	1	1	4	0.105263	0	0	4	0.307692	0	none	0	none	9	0.529412	0	none	0	0	1
178	ENSG00000182631	Q9NSD7|RL3R1_HUMAN	0	none	0	none	5	0.833333	4	0.666667	0	none	0	none	30	0.810811	4	1	0	none	1	1	8	1	0	none	1	1	0	0	0	0	34	0.894737	2	1	9	0.692308	0	none	0	none	8	0.470588	0	none	1	1	2
186	ENSG00000125944	O43390|HNRPR_HUMAN	1	1	0	none	2	0.4	8	0.235294	0	none	0	0	7	0.28	0	0	0	none	2	0.666667	3	0.333333	0	none	0	0	0	0	9	0.264706	15	0.365854	0	0	0	0	2	0.666667	2	0.333333	12	0.444444	0	none	0	none	1
186	ENSG00000135316	O60506|HNRPQ_HUMAN	0	0	0	none	3	0.6	26	0.764706	0	none	2	1	18	0.72	3	1	0	none	1	0.333333	6	0.666667	0	none	1	1	1	1	25	0.735294	26	0.634146	2	1	4	1	1	0.333333	4	0.666667	15	0.555556	0	none	0	none	3
187	ENSG00000117305	P35914|HMGCL_HUMAN	0	0	0	0	0	0	4	0.16	0	none	0	0	4	0.285714	0	none	1	1	0	none	2	0.285714	0	none	0	0	1	1	7	0.0736842	19	0.143939	0	none	3	0.6	0	0	1	0.2	10	0.25641	0	none	0	none	0
187	ENSG00000146151	Q8TB92|HMGC2_HUMAN	1	1	1	1	4	1	21	0.84	0	none	12	1	10	0.714286	0	none	0	0	0	none	5	0.714286	0	none	1	1	0	0	88	0.926316	113	0.856061	0	none	2	0.4	11	1	4	0.8	29	0.74359	0	none	0	none	1
188	ENSG00000179163	P04066|FUCO_HUMAN	0	none	0	none	0	0	2	0.4	0	none	0	none	6	0.5	1	1	0	none	1	0.333333	1	0.5	0	none	0	none	1	1	1	0.333333	17	0.772727	0	none	1	0.5	1	1	1	1	8	0.727273	0	none	0	none	0
188	ENSG00000001036	Q9BTY2|FUCO2_HUMAN	0	none	0	none	2	1	3	0.6	0	none	0	none	6	0.5	0	0	0	none	2	0.666667	1	0.5	0	none	0	none	0	0	2	0.666667	5	0.227273	0	none	1	0.5	0	0	0	0	3	0.272727	0	none	0	none	1
189	ENSG00000188822	P34972|CNR2_HUMAN	0	none	1	1	3	0.6	17	0.653846	0	0	1	1	1	0.0625	0	0	1	1	4	0.666667	3	0.428571	0	none	3	1	0	none	14	0.583333	19	0.413043	1	0.5	2	0.222222	0	0	6	0.857143	21	0.477273	0	none	0	none	3
189	ENSG00000118432	P21554|CNR1_HUMAN	0	none	0	0	2	0.4	9	0.346154	1	1	0	0	15	0.9375	1	1	0	0	2	0.333333	4	0.571429	0	none	0	0	0	none	10	0.416667	27	0.586957	1	0.5	7	0.777778	1	1	1	0.142857	23	0.522727	0	none	0	none	2
190	ENSG00000188529	O75494|SRS10_HUMAN	0	none	0	none	0	0	11	0.647059	0	none	0	none	5	0.454545	0	none	0	none	0	0	0	none	0	none	0	none	0	none	1	0.5	0	0	0	none	0	none	0	0	0	none	0	0	1	1	0	none	0
190	ENSG00000154548	Q8WXF0|SRS12_HUMAN	0	none	0	none	1	1	6	0.352941	0	none	0	none	6	0.545455	0	none	0	none	2	1	0	none	0	none	0	none	0	none	1	0.5	4	1	0	none	0	none	1	1	0	none	2	1	0	0	0	none	0
194	ENSG00000182749	Q86WK9|MPRA_HUMAN	0	none	0	none	2	0.5	0	0	0	none	0	none	7	0.636364	1	0.5	0	none	2	0.666667	1	0.25	0	none	1	0.333333	0	none	2	0.125	2	0.133333	0	none	1	0.142857	0	none	0	0	4	0.444444	0	none	0	none	0
194	ENSG00000170915	Q8TEZ7|MPRB_HUMAN	0	none	0	none	2	0.5	8	1	0	none	0	none	4	0.363636	1	0.5	0	none	1	0.333333	3	0.75	0	none	2	0.666667	0	none	14	0.875	13	0.866667	0	none	6	0.857143	0	none	1	1	5	0.555556	0	none	0	none	0
195	ENSG00000158006	Q99487|PAFA2_HUMAN	0	none	0	none	1	0.25	11	0.44	0	none	1	0.333333	8	0.470588	0	0	0	none	2	1	1	0.333333	0	none	2	1	0	none	6	0.4	7	0.225806	0	none	0	0	0	0	1	0.25	8	0.4	0	none	0	none	1
195	ENSG00000146070	Q13093|PAFA_HUMAN	0	none	0	none	3	0.75	14	0.56	0	none	2	0.666667	9	0.529412	1	1	0	none	0	0	2	0.666667	0	none	0	0	0	none	9	0.6	24	0.774194	0	none	2	1	1	1	3	0.75	12	0.6	0	none	0	none	0
197	ENSG00000130695	Q6P2H3|CEP85_HUMAN	0	0	0	none	0	0	10	0.149254	1	1	0	0	12	0.292683	0	0	0	none	2	1	1	0.0909091	0	none	2	1	1	1	10	0.136986	10	0.121951	2	0.5	4	0.333333	0	0	2	0.222222	9	0.529412	0	none	0	none	0
197	ENSG00000111860	Q5SZL2|CF204_HUMAN	3	1	0	none	4	1	57	0.850746	0	0	1	1	29	0.707317	2	1	0	none	0	0	10	0.909091	0	none	0	0	0	0	63	0.863014	72	0.878049	2	0.5	8	0.666667	5	1	7	0.777778	8	0.470588	0	none	0	none	0
199	ENSG00000131914	Q9H9Z2|LN28A_HUMAN	0	none	0	none	2	1	4	0.121212	1	1	0	0	10	0.833333	0	0	0	none	1	1	2	0.25	0	none	1	0.5	0	0	7	0.106061	7	0.111111	0	none	0	0	0	0	0	0	7	0.35	0	0	0	none	0
199	ENSG00000187772	Q6ZN17|LN28B_HUMAN	0	none	0	none	0	0	29	0.878788	0	0	3	1	2	0.166667	2	1	0	none	0	0	6	0.75	0	none	1	0.5	1	1	59	0.893939	56	0.888889	0	none	3	1	3	1	6	1	13	0.65	1	1	0	none	0
201	ENSG00000117713	O14497|ARI1A_HUMAN	1	0.333333	0	none	41	0.891304	30	0.247934	6	0.857143	10	0.714286	106	0.757143	13	0.866667	2	1	15	0.652174	17	0.515152	0	none	9	0.6	4	0.666667	25	0.263158	64	0.361582	2	0.333333	18	0.692308	6	0.5	5	0.333333	41	0.569444	0	0	2	1	9
201	ENSG00000049618	Q8NFD5|ARI1B_HUMAN	2	0.666667	0	none	5	0.108696	91	0.752066	1	0.142857	4	0.285714	34	0.242857	2	0.133333	0	0	8	0.347826	16	0.484848	0	none	6	0.4	2	0.333333	70	0.736842	113	0.638418	4	0.666667	8	0.307692	6	0.5	10	0.666667	31	0.430556	1	1	0	0	2
208	ENSG00000130768	Q92485|ASM3B_HUMAN	0	none	0	none	0	none	3	0.272727	1	1	0	0	10	0.714286	0	0	0	none	0	none	2	0.4	0	none	1	1	0	none	4	0.5	9	0.5625	1	0.5	2	0.666667	2	1	0	0	15	0.789474	0	none	0	none	3
208	ENSG00000172594	Q92484|ASM3A_HUMAN	0	none	0	none	0	none	8	0.727273	0	0	1	1	4	0.285714	2	1	0	none	0	none	3	0.6	0	none	0	0	0	none	4	0.5	7	0.4375	1	0.5	1	0.333333	0	0	1	1	4	0.210526	0	none	0	none	0
218	ENSG00000142910	Q9GZM7|TINAL_HUMAN	0	none	0	0	3	0.75	8	0.242424	0	none	0	none	10	0.555556	1	0.5	0	0	1	0.25	0	0	0	none	4	0.666667	0	none	0	0	8	0.0987654	1	0.5	2	0.333333	0	0	0	0	16	0.32	0	none	0	0	0
218	ENSG00000137251	Q9UJW2|TINAG_HUMAN	0	none	1	1	1	0.25	25	0.757576	0	none	0	none	8	0.444444	1	0.5	1	1	3	0.75	4	1	0	none	2	0.333333	0	none	31	1	73	0.901235	1	0.5	4	0.666667	1	1	5	1	34	0.68	0	none	1	1	4
223	ENSG00000160050	Q9BUN5|CC28B_HUMAN	0	none	0	none	1	0.166667	0	none	0	none	1	1	2	0.2	0	none	0	none	0	none	2	0.4	0	none	0	none	0	none	0	0	6	0.315789	1	1	1	0.25	0	none	0	none	4	0.266667	0	none	0	none	0
223	ENSG00000024862	Q8IWP9|CC28A_HUMAN	0	none	0	none	5	0.833333	0	none	0	none	0	0	8	0.8	0	none	0	none	0	none	3	0.6	0	none	0	none	0	none	1	1	13	0.684211	0	0	3	0.75	0	none	0	none	11	0.733333	0	none	0	none	0
224	ENSG00000116478	Q13547|HDAC1_HUMAN	0	0	0	0	1	0.5	13	0.448276	0	none	1	1	4	0.285714	0	0	0	0	0	0	0	none	0	none	1	1	0	none	12	0.461538	10	0.181818	0	none	2	1	2	0.5	1	0.2	8	0.571429	0	none	0	0	1
224	ENSG00000196591	Q92769|HDAC2_HUMAN	1	1	1	1	1	0.5	16	0.551724	0	none	0	0	10	0.714286	1	1	1	1	5	1	0	none	0	none	0	0	0	none	14	0.538462	45	0.818182	0	none	0	0	2	0.5	4	0.8	6	0.428571	0	none	1	1	1
226	ENSG00000142687	Q8IZA0|K319L_HUMAN	1	1	0	none	6	0.857143	16	0.4	0	0	3	1	25	0.581395	2	0.4	0	none	1	0.5	4	0.333333	0	none	2	0.285714	1	0.5	24	0.510638	41	0.5125	0	0	6	0.4	3	0.5	3	1	20	0.235294	0	none	1	0.333333	0
226	ENSG00000137261	Q5VV43|K0319_HUMAN	0	0	0	none	1	0.142857	24	0.6	1	1	0	0	18	0.418605	3	0.6	0	none	1	0.5	8	0.666667	0	none	5	0.714286	1	0.5	23	0.489362	39	0.4875	2	1	9	0.6	3	0.5	0	0	65	0.764706	0	none	2	0.666667	3
229	ENSG00000054116	O43617|TPPC3_HUMAN	0	none	0	none	0	none	2	0.25	0	none	0	0	4	0.285714	0	none	1	1	0	none	0	none	0	none	0	none	0	none	4	0.25	10	0.285714	0	none	0	none	0	none	0	0	3	0.166667	0	none	0	none	0
229	ENSG00000173626	Q5T215|TPC3L_HUMAN	0	none	0	none	0	none	6	0.75	0	none	1	1	10	0.714286	0	none	0	0	0	none	0	none	0	none	0	none	0	none	12	0.75	25	0.714286	0	none	0	none	0	none	4	1	15	0.833333	0	none	0	none	0
233	ENSG00000185090	Q5VSG8|MANEL_HUMAN	0	none	0	none	3	0.6	2	0.25	0	none	0	0	4	0.444444	0	0	0	none	1	1	1	0.142857	0	none	1	0.333333	0	none	0	0	5	0.238095	0	0	1	0.1	1	0.5	1	0.25	5	0.384615	0	none	0	none	0
233	ENSG00000172469	Q5SRI9|MANEA_HUMAN	0	none	0	none	2	0.4	6	0.75	0	none	2	1	5	0.555556	1	1	0	none	0	0	6	0.857143	0	none	2	0.666667	0	none	6	1	16	0.761905	2	1	9	0.9	1	0.5	3	0.75	8	0.615385	0	none	0	none	2
234	ENSG00000116954	Q9HB90|RRAGC_HUMAN	0	none	0	none	0	none	8	0.32	1	1	0	0	8	0.380952	0	none	0	none	1	1	1	0.333333	0	none	2	1	0	none	5	0.416667	15	0.483871	0	0	0	none	2	0.5	0	0	4	0.571429	0	none	0	none	1
234	ENSG00000025039	Q9NQL2|RRAGD_HUMAN	0	none	0	none	0	none	17	0.68	0	0	1	1	13	0.619048	0	none	0	none	0	0	2	0.666667	0	none	0	0	0	none	7	0.583333	16	0.516129	1	1	0	none	2	0.5	2	1	3	0.428571	0	none	0	none	2
235	ENSG00000174574	Q9H9L7|AKIR1_HUMAN	0	0	0	none	0	none	3	0.272727	0	0	0	none	1	0.111111	0	none	0	none	0	none	1	0.5	0	none	0	none	0	none	1	0.166667	6	0.428571	0	none	1	1	0	none	1	1	0	none	0	none	0	none	0
235	ENSG00000135334	Q53H80|AKIR2_HUMAN	2	1	0	none	0	none	8	0.727273	1	1	0	none	8	0.888889	0	none	0	none	0	none	1	0.5	0	none	0	none	0	none	5	0.833333	8	0.571429	0	none	0	0	0	none	0	0	0	none	0	none	0	none	0
236	ENSG00000127603	Q9UPN3|MACF1_HUMAN	0	0	0	0	38	0.666667	82	0.388626	1	0.125	3	0.115385	140	0.466667	7	0.388889	3	0.111111	11	0.478261	36	0.48	1	0.333333	13	0.393939	9	0.818182	82	0.383178	189	0.36699	9	0.6	51	0.536842	9	0.321429	7	0.388889	104	0.594286	2	0.5	4	0.8	15
236	ENSG00000151914	Q03001|DYST_HUMAN	3	1	2	1	19	0.333333	129	0.611374	7	0.875	23	0.884615	160	0.533333	11	0.611111	24	0.888889	12	0.521739	39	0.52	2	0.666667	20	0.606061	2	0.181818	132	0.616822	326	0.63301	6	0.4	44	0.463158	19	0.678571	11	0.611111	71	0.405714	2	0.5	1	0.2	27
239	ENSG00000131236	Q01518|CAP1_HUMAN	0	none	0	none	5	0.714286	5	0.138889	0	0	0	0	6	0.352941	0	none	0	none	0	0	2	0.5	0	0	1	0.5	0	0	8	0.2	11	0.164179	0	0	2	0.666667	2	0.285714	1	0.2	5	0.142857	0	none	0	none	1
239	ENSG00000112186	P40123|CAP2_HUMAN	0	none	0	none	2	0.285714	31	0.861111	1	1	2	1	11	0.647059	0	none	0	none	1	1	2	0.5	1	1	1	0.5	1	1	32	0.8	56	0.835821	1	1	1	0.333333	5	0.714286	4	0.8	30	0.857143	0	none	0	none	2
240	ENSG00000117000	Q13129|RLF_HUMAN	0	0	0	none	5	0.454545	25	0.438596	1	0.5	0	0	36	0.295082	6	0.666667	0	none	2	0.125	10	0.454545	0	none	5	0.625	2	0.666667	19	0.487179	49	0.449541	3	1	2	0.166667	0	0	1	1	24	0.571429	0	0	2	0.4	1
240	ENSG00000188994	O60281|ZN292_HUMAN	2	1	0	none	6	0.545455	32	0.561404	1	0.5	1	1	86	0.704918	3	0.333333	0	none	14	0.875	12	0.545455	0	none	3	0.375	1	0.333333	20	0.512821	60	0.550459	0	0	10	0.833333	4	1	0	0	18	0.428571	2	1	3	0.6	4
241	ENSG00000084070	Q8WU79|SMAP2_HUMAN	0	none	0	none	2	0.666667	14	0.241379	0	none	1	0.5	9	0.692308	1	0.5	0	none	2	0.666667	2	0.4	0	none	1	0.333333	0	none	22	0.314286	29	0.311828	0	0	5	0.714286	2	0.4	4	0.571429	8	0.571429	1	0.333333	0	none	0
241	ENSG00000112305	Q8IYB5|SMAP1_HUMAN	0	none	0	none	1	0.333333	44	0.758621	0	none	1	0.5	4	0.307692	1	0.5	0	none	1	0.333333	3	0.6	0	none	2	0.666667	0	none	48	0.685714	64	0.688172	1	1	2	0.285714	3	0.6	3	0.428571	6	0.428571	2	0.666667	0	none	2
247	ENSG00000153904	O94760|DDAH1_HUMAN	1	1	1	1	3	0.75	47	1	0	none	2	1	4	0.571429	0	0	0	0	0	0	0	0	0	none	2	0.5	0	none	59	1	67	0.943662	0	none	0	0	7	0.875	10	1	9	0.473684	0	none	0	none	1
247	ENSG00000213722	O95865|DDAH2_HUMAN	0	0	0	0	1	0.25	0	0	0	none	0	0	3	0.428571	1	1	3	1	1	1	1	1	0	none	2	0.5	0	none	0	0	4	0.056338	0	none	3	1	1	0.125	0	0	10	0.526316	0	none	0	none	0
255	ENSG00000118217	P18850|ATF6A_HUMAN	0	none	0	none	7	0.636364	59	0.921875	0	none	0	none	15	0.625	1	1	0	none	3	1	3	0.75	0	none	2	0.4	0	none	52	0.912281	97	0.836207	0	none	4	0.571429	1	0.333333	2	0.5	15	0.365854	0	0	0	none	5
255	ENSG00000213676	Q99941|ATF6B_HUMAN	0	none	0	none	4	0.363636	5	0.078125	0	none	0	none	9	0.375	0	0	0	none	0	0	1	0.25	0	none	3	0.6	0	none	5	0.0877193	19	0.163793	0	none	3	0.428571	2	0.666667	2	0.5	26	0.634146	1	1	0	none	0
256	ENSG00000162733	Q16832|DDR2_HUMAN	1	0.5	2	1	3	0.75	42	0.933333	1	1	0	none	24	0.545455	0	0	0	0	2	0.666667	8	0.421053	1	0.5	2	0.333333	0	0	29	0.878788	81	0.786408	2	1	5	0.555556	7	1	4	0.8	16	0.380952	0	none	0	none	1
256	ENSG00000204580	Q08345|DDR1_HUMAN	1	0.5	0	0	1	0.25	3	0.0666667	0	0	0	none	20	0.454545	2	1	4	1	1	0.333333	11	0.578947	1	0.5	4	0.666667	1	1	4	0.121212	22	0.213592	0	0	4	0.444444	0	0	1	0.2	26	0.619048	0	none	0	none	1
259	ENSG00000213064	O95562|SFT2B_HUMAN	0	none	0	none	0	none	5	0.454545	0	none	0	none	0	0	0	none	0	none	1	1	1	0.5	0	none	0	none	0	none	7	0.777778	7	0.636364	0	none	1	0.5	0	none	0	0	2	0.5	0	none	0	none	0
259	ENSG00000198818	Q8WV19|SFT2A_HUMAN	0	none	0	none	0	none	6	0.545455	0	none	0	none	6	1	0	none	0	none	0	0	1	0.5	0	none	0	none	0	none	2	0.222222	4	0.363636	0	none	1	0.5	0	none	1	1	2	0.5	0	none	0	none	0
260	ENSG00000143178	O60806|TBX19_HUMAN	0	none	0	none	1	0.2	7	0.5	1	1	0	none	11	0.392857	0	0	0	none	0	0	4	0.363636	1	1	3	0.75	0	none	3	0.428571	16	0.484848	0	0	5	0.357143	2	0.666667	1	1	12	0.521739	0	none	1	1	0
260	ENSG00000164458	O15178|BRAC_HUMAN	0	none	0	none	4	0.8	7	0.5	0	0	0	none	17	0.607143	3	1	0	none	1	1	7	0.636364	0	0	1	0.25	0	none	4	0.571429	17	0.515152	4	1	9	0.642857	1	0.333333	0	0	11	0.478261	0	none	0	0	1
263	ENSG00000121481	Q99496|RING2_HUMAN	1	1	0	none	1	0.5	16	0.941176	0	none	0	none	8	0.380952	1	0.5	0	none	2	1	1	0.333333	0	none	0	0	0	none	13	0.866667	25	0.892857	1	0.5	0	0	2	1	2	1	6	0.375	1	1	1	0.5	0
263	ENSG00000204227	Q06587|RING1_HUMAN	0	0	0	none	1	0.5	1	0.0588235	0	none	0	none	13	0.619048	1	0.5	0	none	0	0	2	0.666667	0	none	2	1	0	none	2	0.133333	3	0.107143	1	0.5	2	1	0	0	0	0	10	0.625	0	0	1	0.5	1
271	ENSG00000132906	P55211|CASP9_HUMAN	0	none	0	none	3	0.75	2	0.25	0	none	0	none	5	0.384615	1	1	0	0	0	none	0	0	0	none	1	1	1	1	2	0.25	19	0.44186	0	none	5	0.714286	1	0.5	1	1	11	0.647059	0	none	0	none	1
271	ENSG00000106144	P42575|CASP2_HUMAN	0	none	0	none	1	0.25	6	0.75	0	none	0	none	8	0.615385	0	0	1	1	0	none	1	1	0	none	0	0	0	0	6	0.75	24	0.55814	0	none	2	0.285714	1	0.5	0	0	6	0.352941	0	none	0	none	0
273	ENSG00000116299	Q6UXG2|K1324_HUMAN	1	1	0	none	5	0.625	19	0.306452	2	1	3	0.5	19	0.452381	2	0.333333	0	none	3	0.6	2	0.5	1	1	0	0	1	1	24	0.208696	32	0.238806	0	0	1	0.166667	2	0.333333	3	0.5	31	0.508197	2	1	0	none	3
273	ENSG00000164659	A8MWY0|K132L_HUMAN	0	0	0	none	3	0.375	43	0.693548	0	0	3	0.5	23	0.547619	4	0.666667	0	none	2	0.4	2	0.5	0	0	5	1	0	0	91	0.791304	102	0.761194	1	1	5	0.833333	4	0.666667	3	0.5	30	0.491803	0	0	0	none	6
274	ENSG00000168710	O43865|SAHH2_HUMAN	0	none	1	1	1	0.333333	6	0.130435	1	0.5	0	0	8	0.307692	0	0	0	none	0	none	0	0	0	0	2	0.5	0	none	8	0.125	10	0.175439	0	0	1	0.5	2	0.25	2	0.222222	3	0.166667	0	none	1	1	2
274	ENSG00000158467	Q96HN2|SAHH3_HUMAN	0	none	0	0	2	0.666667	40	0.869565	1	0.5	1	1	18	0.692308	1	1	0	none	0	none	5	1	1	1	2	0.5	0	none	56	0.875	47	0.824561	2	1	1	0.5	6	0.75	7	0.777778	15	0.833333	0	none	0	0	2
275	ENSG00000143093	Q5VSL9|FA40A_HUMAN	0	none	0	0	3	0.75	8	0.380952	1	1	0	none	15	0.555556	2	0.666667	0	none	2	0.5	3	0.75	0	none	3	1	1	1	7	0.4375	18	0.333333	1	0.5	3	0.230769	0	0	0	none	11	0.366667	0	none	0	0	2
275	ENSG00000128578	Q9ULQ0|FA40B_HUMAN	0	none	2	1	1	0.25	13	0.619048	0	0	0	none	12	0.444444	1	0.333333	0	none	2	0.5	1	0.25	0	none	0	0	0	0	9	0.5625	36	0.666667	1	0.5	10	0.769231	4	1	0	none	19	0.633333	0	none	1	1	1
278	ENSG00000143079	Q9P2B4|CT2NL_HUMAN	0	none	1	1	1	0.125	19	0.306452	0	0	0	0	19	0.292308	0	0	2	1	2	0.666667	3	0.157895	0	0	1	0.333333	0	0	15	0.220588	23	0.184	1	0.5	7	0.368421	3	0.333333	3	0.230769	15	0.416667	0	0	0	0	1
278	ENSG00000077063	Q8WZ74|CTTB2_HUMAN	0	none	0	0	7	0.875	43	0.693548	1	1	2	1	46	0.707692	5	1	0	0	1	0.333333	16	0.842105	1	1	2	0.666667	5	1	53	0.779412	102	0.816	1	0.5	12	0.631579	6	0.666667	10	0.769231	21	0.583333	1	1	2	1	7
279	ENSG00000116489	P52907|CAZA1_HUMAN	0	none	0	none	0	none	11	0.305556	0	none	0	none	3	0.25	1	1	0	none	0	0	2	0.666667	0	none	2	0.4	0	none	14	0.304348	21	0.344262	0	none	2	1	0	0	2	0.333333	1	0.2	0	none	0	none	0
279	ENSG00000198898	P47755|CAZA2_HUMAN	0	none	0	none	0	none	25	0.694444	0	none	0	none	9	0.75	0	0	0	none	1	1	1	0.333333	0	none	3	0.6	0	none	32	0.695652	40	0.655738	0	none	0	0	2	1	4	0.666667	4	0.8	0	none	0	none	0
280	ENSG00000007341	Q8TDW4|ST7L_HUMAN	1	0.25	0	0	4	0.571429	13	0.185714	0	none	2	0.5	7	0.411765	0	0	0	none	0	0	0	0	0	none	4	0.8	2	0.666667	12	0.148148	23	0.247312	1	0.5	0	0	1	0.0909091	2	0.181818	7	0.368421	0	0	0	none	0
280	ENSG00000004866	Q9NRC1|ST7_HUMAN	3	0.75	1	1	3	0.428571	57	0.814286	0	none	2	0.5	10	0.588235	1	1	0	none	1	1	1	1	0	none	1	0.2	1	0.333333	69	0.851852	70	0.752688	1	0.5	3	1	10	0.909091	9	0.818182	12	0.631579	1	1	0	none	1
281	ENSG00000116793	Q9UMS5|PHTF1_HUMAN	0	0	0	0	2	0.4	11	0.211538	0	none	0	0	27	0.75	0	0	0	none	2	0.333333	2	0.4	0	none	2	0.4	0	0	14	0.264151	24	0.347826	0	none	4	0.5	0	0	0	0	9	0.529412	0	0	0	none	1
281	ENSG00000006576	Q8N3S3|PHTF2_HUMAN	2	1	1	1	3	0.6	41	0.788462	0	none	5	1	9	0.25	1	1	0	none	4	0.666667	3	0.6	0	none	3	0.6	1	1	39	0.735849	45	0.652174	0	none	4	0.5	5	1	6	1	8	0.470588	1	1	0	none	1
282	ENSG00000081019	Q5VWQ0|RSBN1_HUMAN	0	none	0	none	3	0.6	18	0.692308	0	none	1	0.333333	8	0.571429	1	0.5	0	none	2	1	3	0.75	0	none	0	0	1	1	14	0.451613	15	0.340909	1	0.5	10	0.714286	1	0.25	0	0	10	0.47619	1	1	0	none	1
282	ENSG00000187257	Q6PCB5|RSBNL_HUMAN	0	none	0	none	2	0.4	8	0.307692	0	none	2	0.666667	6	0.428571	1	0.5	0	none	0	0	1	0.25	0	none	1	1	0	0	17	0.548387	29	0.659091	1	0.5	4	0.285714	3	0.75	2	1	11	0.52381	0	0	0	none	3
284	ENSG00000134242	Q9Y2R2|PTN22_HUMAN	0	none	0	none	9	0.75	20	0.454545	0	none	5	0.714286	13	0.361111	1	0.5	0	none	0	0	6	0.545455	0	none	1	0.333333	1	1	9	0.219512	16	0.326531	1	1	3	0.6	2	0.153846	3	0.75	29	0.74359	0	none	0	0	1
284	ENSG00000127947	Q05209|PTN12_HUMAN	0	none	0	none	3	0.25	24	0.545455	0	none	2	0.285714	23	0.638889	1	0.5	0	none	1	1	5	0.454545	0	none	2	0.666667	0	0	32	0.780488	33	0.673469	0	0	2	0.4	11	0.846154	1	0.25	10	0.25641	0	none	1	1	2
288	ENSG00000162496	O75911|DHRS3_HUMAN	0	none	0	none	0	0	7	0.466667	1	1	1	1	3	0.3	0	none	0	none	1	1	0	none	0	none	0	none	0	none	5	0.3125	17	0.68	1	0.333333	0	0	1	1	0	0	14	0.666667	1	1	1	1	0
288	ENSG00000121039	Q8IZV5|RDH10_HUMAN	0	none	0	none	3	1	8	0.533333	0	0	0	0	7	0.7	0	none	0	none	0	0	0	none	0	none	0	none	0	none	11	0.6875	8	0.32	2	0.666667	2	1	0	0	2	1	7	0.333333	0	0	0	0	0
290	ENSG00000074964	Q9HCE6|ARGAL_HUMAN	0	none	2	0.666667	5	0.555556	22	0.423077	0	none	3	0.5	16	0.340426	2	0.333333	0	none	9	0.818182	5	0.833333	0	none	1	0.333333	1	1	12	0.255319	47	0.435185	2	0.5	5	0.555556	6	0.6	2	0.333333	19	0.431818	0	none	1	1	1
290	ENSG00000104728	O15013|ARHGA_HUMAN	0	none	1	0.333333	4	0.444444	30	0.576923	0	none	3	0.5	31	0.659574	4	0.666667	0	none	2	0.181818	1	0.166667	0	none	2	0.666667	0	0	35	0.744681	61	0.564815	2	0.5	4	0.444444	4	0.4	4	0.666667	25	0.568182	0	none	0	0	4
294	ENSG00000001461	Q6P499|NPAL3_HUMAN	0	none	0	0	2	0.666667	12	0.324324	0	0	1	0.5	10	0.833333	0	0	0	none	0	none	1	0.5	0	none	1	0.333333	0	0	13	0.448276	18	0.375	0	0	2	0.4	1	0.5	1	0.25	5	0.454545	0	none	0	none	0
294	ENSG00000104361	Q9H841|NPAL2_HUMAN	0	none	1	1	1	0.333333	25	0.675676	2	1	1	0.5	2	0.166667	1	1	0	none	0	none	1	0.5	0	none	2	0.666667	1	1	16	0.551724	30	0.625	1	1	3	0.6	1	0.5	3	0.75	6	0.545455	0	none	0	none	0
296	ENSG00000158008	Q92935|EXTL1_HUMAN	0	0	0	none	2	0.333333	3	0.0319149	0	none	0	0	10	0.263158	0	0	1	1	4	0.666667	3	0.5	0	none	2	0.5	0	none	1	0.0149254	7	0.0530303	0	0	5	0.625	0	0	1	0.0833333	6	0.352941	0	none	0	none	0
296	ENSG00000182197	Q16394|EXT1_HUMAN	2	1	0	none	4	0.666667	91	0.968085	0	none	4	1	28	0.736842	2	1	0	0	2	0.333333	3	0.5	0	none	2	0.5	0	none	66	0.985075	125	0.94697	1	1	3	0.375	12	1	11	0.916667	11	0.647059	0	none	0	none	2
299	ENSG00000116514	Q6ZMZ0|RN19B_HUMAN	0	0	0	none	0	0	6	0.176471	1	0.5	1	1	7	0.269231	0	0	0	0	1	0.333333	1	0.166667	0	none	1	0.5	0	none	4	0.222222	19	0.513514	0	none	0	0	0	0	1	0.166667	7	0.466667	0	0	0	none	0
299	ENSG00000034677	Q9NV58|RN19A_HUMAN	2	1	0	none	3	1	28	0.823529	1	0.5	0	0	19	0.730769	2	1	1	1	2	0.666667	5	0.833333	0	none	1	0.5	0	none	14	0.777778	18	0.486486	0	none	4	1	1	1	5	0.833333	8	0.533333	1	1	0	none	3
305	ENSG00000213625	O15243|OBRG_HUMAN	0	none	0	none	0	none	2	0.133333	0	none	0	none	2	0.117647	0	none	0	none	0	none	0	0	0	none	1	0.333333	0	none	2	0.0869565	7	0.269231	0	none	4	1	1	0.25	1	0.5	0	0	0	none	0	none	0
305	ENSG00000104660	O95214|LERL1_HUMAN	0	none	0	none	0	none	13	0.866667	0	none	0	none	15	0.882353	0	none	0	none	0	none	1	1	0	none	2	0.666667	0	none	21	0.913043	19	0.730769	0	none	0	0	3	0.75	1	0.5	6	1	0	none	0	none	1
308	ENSG00000066056	P35590|TIE1_HUMAN	0	none	0	0	6	0.666667	4	0.137931	3	0.75	1	0.333333	34	0.419753	1	0.5	2	0.666667	5	0.625	6	0.6	0	none	5	0.5	0	0	0	0	36	0.404494	2	0.666667	10	0.625	0	0	0	0	57	0.575758	2	1	0	0	1
308	ENSG00000120156	Q02763|TIE2_HUMAN	0	none	1	1	3	0.333333	25	0.862069	1	0.25	2	0.666667	47	0.580247	1	0.5	1	0.333333	3	0.375	4	0.4	0	none	5	0.5	1	1	29	1	53	0.595506	1	0.333333	6	0.375	4	1	4	1	42	0.424242	0	0	1	1	2
311	ENSG00000117425	Q9Y6C5|PTC2_HUMAN	0	none	0	0	1	0.1	6	0.206897	0	0	0	0	19	0.0959596	1	0.333333	2	0.666667	0	0	6	0.333333	0	none	3	0.5	0	0	3	0.25	14	0.222222	0	0	8	0.571429	2	0.666667	3	0.3	27	0.5625	0	0	0	0	1
311	ENSG00000185920	Q13635|PTC1_HUMAN	0	none	1	1	9	0.9	23	0.793103	1	1	1	1	179	0.90404	2	0.666667	1	0.333333	2	1	12	0.666667	0	none	3	0.5	1	1	9	0.75	49	0.777778	1	1	6	0.428571	1	0.333333	7	0.7	21	0.4375	1	1	1	1	7
312	ENSG00000070759	Q96S53|TESK2_HUMAN	0	none	0	none	3	1	18	0.947368	1	0.5	1	1	11	0.6875	0	0	0	none	1	1	2	0.4	0	none	0	0	1	1	23	0.958333	39	0.764706	1	0.5	4	0.444444	3	1	3	1	8	0.421053	0	none	0	0	3
312	ENSG00000107140	Q15569|TESK1_HUMAN	0	none	0	none	0	0	1	0.0526316	1	0.5	0	0	5	0.3125	1	1	0	none	0	0	3	0.6	0	none	1	1	0	0	1	0.0416667	12	0.235294	1	0.5	5	0.555556	0	0	0	0	11	0.578947	0	none	1	1	3
314	ENSG00000186790	Q13461|FOXE3_HUMAN	0	none	0	none	2	0.5	1	1	0	none	0	none	0	0	0	0	0	none	0	none	3	0.6	0	none	0	none	1	1	0	none	1	0.166667	1	0.333333	0	none	0	none	0	0	1	0.25	0	none	0	none	0
314	ENSG00000178919	O00358|FOXE1_HUMAN	0	none	0	none	2	0.5	0	0	0	none	0	none	3	1	2	1	0	none	0	none	2	0.4	0	none	0	none	0	0	0	none	5	0.833333	2	0.666667	0	none	0	none	1	1	3	0.75	0	none	0	none	0
315	ENSG00000132122	Q9NWH7|SPAT6_HUMAN	3	1	0	0	2	0.4	31	0.574074	0	none	4	0.8	12	0.413793	1	1	0	none	1	0.333333	3	0.75	0	none	0	0	0	0	36	0.654545	74	0.711538	0	0	2	0.285714	6	1	5	0.416667	11	0.407407	0	none	0	0	0
315	ENSG00000106686	Q8N4H0|CI068_HUMAN	0	0	2	1	3	0.6	23	0.425926	0	none	1	0.2	17	0.586207	0	0	0	none	2	0.666667	1	0.25	0	none	3	1	1	1	19	0.345455	30	0.288462	1	1	5	0.714286	0	0	7	0.583333	16	0.592593	0	none	1	1	3
317	ENSG00000085831	Q5SRH9|TT39A_HUMAN	0	none	1	1	3	0.6	10	0.294118	0	none	2	0.4	10	0.526316	0	0	0	none	1	1	1	0.25	0	none	0	0	0	none	6	0.24	14	0.264151	0	none	2	0.4	0	0	2	0.25	15	0.6	0	none	0	none	0
317	ENSG00000155158	Q5VTQ0|TT39B_HUMAN	0	none	0	0	2	0.4	24	0.705882	0	none	3	0.6	9	0.473684	1	1	0	none	0	0	3	0.75	0	none	1	1	0	none	19	0.76	39	0.735849	0	none	3	0.6	3	1	6	0.75	10	0.4	0	none	0	none	1
318	ENSG00000134744	Q5TAX3|TUT4_HUMAN	0	none	0	none	8	0.470588	34	0.653846	4	0.8	1	1	42	0.575342	2	0.666667	0	none	4	0.666667	4	0.571429	0	0	2	0.4	2	0.5	29	0.617021	64	0.752941	3	0.75	7	0.538462	2	0.666667	3	0.75	23	0.71875	0	none	0	none	2
318	ENSG00000083223	Q5VYS8|TUT7_HUMAN	0	none	0	none	9	0.529412	18	0.346154	1	0.2	0	0	31	0.424658	1	0.333333	0	none	2	0.333333	3	0.428571	1	1	3	0.6	2	0.5	18	0.382979	21	0.247059	1	0.25	6	0.461538	1	0.333333	1	0.25	9	0.28125	0	none	0	none	2
319	ENSG00000121310	Q86YB7|ECHD2_HUMAN	0	none	0	none	2	0.666667	7	0.28	0	none	0	0	8	0.615385	0	none	1	1	0	none	2	0.666667	0	none	3	1	0	none	11	0.314286	10	0.232558	2	0.666667	2	0.666667	1	0.333333	1	0.125	6	0.6	0	none	0	none	0
319	ENSG00000148090	Q13825|AUHM_HUMAN	0	none	0	none	1	0.333333	18	0.72	0	none	1	1	5	0.384615	0	none	0	0	0	none	1	0.333333	0	none	0	0	0	none	24	0.685714	33	0.767442	1	0.333333	1	0.333333	2	0.666667	7	0.875	4	0.4	0	none	0	none	0
322	ENSG00000132849	Q8NI35|INADL_HUMAN	1	0.25	1	0.5	6	0.285714	66	0.647059	1	1	4	0.307692	23	0.333333	2	0.166667	0	0	3	0.333333	9	0.529412	1	1	10	0.769231	3	1	102	0.733813	156	0.696429	0	0	13	0.684211	7	0.291667	7	0.7	63	0.7875	0	none	0	none	4
322	ENSG00000107186	O75970|MPDZ_HUMAN	3	0.75	1	0.5	15	0.714286	36	0.352941	0	0	9	0.692308	46	0.666667	10	0.833333	1	1	6	0.666667	8	0.470588	0	0	3	0.230769	0	0	37	0.266187	68	0.303571	1	1	6	0.315789	17	0.708333	3	0.3	17	0.2125	0	none	0	none	6
324	ENSG00000079739	P36871|PGM1_HUMAN	0	none	0	none	4	0.8	14	0.285714	1	1	1	0.25	8	0.363636	1	0.333333	0	none	1	0.25	3	0.3	0	none	2	0.666667	0	none	10	0.163934	19	0.175926	2	0.5	2	0.333333	2	0.4	2	0.166667	16	0.615385	0	none	0	0	2
324	ENSG00000154330	Q15124|PGM5_HUMAN	0	none	0	none	1	0.2	35	0.714286	0	0	3	0.75	14	0.636364	2	0.666667	0	none	3	0.75	7	0.7	0	none	1	0.333333	0	none	51	0.836066	89	0.824074	2	0.5	4	0.666667	3	0.6	10	0.833333	10	0.384615	0	none	1	1	2
325	ENSG00000185483	Q01973|ROR1_HUMAN	2	0.5	1	1	3	0.75	77	0.48125	0	0	1	0.1	29	0.467742	1	0.25	0	0	2	0.4	6	0.5	0	none	1	0.5	0	none	101	0.510101	116	0.355828	3	0.428571	3	0.5	11	0.5	7	0.35	30	0.4	0	0	0	none	5
325	ENSG00000169071	Q01974|ROR2_HUMAN	2	0.5	0	0	1	0.25	83	0.51875	1	1	9	0.9	33	0.532258	3	0.75	3	1	3	0.6	6	0.5	0	none	1	0.5	0	none	97	0.489899	210	0.644172	4	0.571429	3	0.5	11	0.5	13	0.65	45	0.6	1	1	0	none	3
327	ENSG00000162433	P27144|KAD4_HUMAN	0	none	0	none	1	1	15	0.714286	0	none	1	0.5	6	0.545455	0	none	0	none	0	none	1	1	0	none	1	1	0	none	29	0.783784	42	0.913043	0	0	1	1	3	0.75	1	1	2	0.5	0	none	0	none	0
327	ENSG00000147853	Q9UIJ7|KAD3_HUMAN	0	none	0	none	0	0	6	0.285714	0	none	1	0.5	5	0.454545	0	none	0	none	0	none	0	0	0	none	0	0	0	none	8	0.216216	4	0.0869565	1	1	0	0	1	0.25	0	0	2	0.5	0	none	0	none	2
329	ENSG00000116704	Q9NTN3|S35D1_HUMAN	1	1	0	none	1	1	10	0.454545	0	none	0	0	4	0.5	1	0.5	0	none	3	1	2	1	0	none	1	1	0	none	13	0.419355	17	0.515152	1	0.5	5	0.833333	0	0	2	0.5	1	0.333333	0	none	0	none	0
329	ENSG00000130958	Q76EJ3|S35D2_HUMAN	0	0	0	none	0	0	12	0.545455	0	none	1	1	4	0.5	1	0.5	0	none	0	0	0	0	0	none	0	0	0	none	18	0.580645	16	0.484848	1	0.5	1	0.166667	2	1	2	0.5	2	0.666667	0	none	0	none	0
330	ENSG00000142864	Q8NC51|PAIRB_HUMAN	0	0	0	none	1	1	6	0.375	0	0	0	none	7	0.636364	2	1	0	none	1	1	6	0.666667	0	none	2	1	0	none	7	0.583333	10	0.588235	1	1	2	0.5	0	none	1	0.333333	5	0.625	0	none	0	none	1
330	ENSG00000130956	Q5JVS0|HABP4_HUMAN	1	1	0	none	0	0	10	0.625	1	1	0	none	4	0.363636	0	0	0	none	0	0	3	0.333333	0	none	0	0	0	none	5	0.416667	7	0.411765	0	0	2	0.5	0	none	2	0.666667	3	0.375	0	none	0	none	2
331	ENSG00000116717	P24522|GA45A_HUMAN	0	none	0	none	1	0.5	0	none	0	none	0	none	2	0.5	0	none	0	none	0	none	0	0	0	none	0	none	0	none	1	0.5	3	0.375	0	none	1	0.5	0	none	0	none	1	0.5	0	none	0	none	1
331	ENSG00000130222	O95257|GA45G_HUMAN	0	none	0	none	1	0.5	0	none	0	none	0	none	2	0.5	0	none	0	none	0	none	1	1	0	none	0	none	0	none	1	0.5	5	0.625	0	none	1	0.5	0	none	0	none	1	0.5	0	none	0	none	0
332	ENSG00000162624	Q68G74|LHX8_HUMAN	1	1	0	none	3	1	11	0.55	0	0	1	1	10	0.416667	3	0.6	0	none	0	none	2	0.5	0	none	1	0.5	0	none	14	0.823529	58	0.805556	2	0.666667	7	1	1	1	1	1	23	0.884615	0	none	0	none	5
332	ENSG00000106852	Q9UPM6|LHX6_HUMAN	0	0	0	none	0	0	9	0.45	1	1	0	0	14	0.583333	2	0.4	0	none	0	none	2	0.5	0	none	1	0.5	0	none	3	0.176471	14	0.194444	1	0.333333	0	0	0	0	0	0	3	0.115385	0	none	0	none	0
334	ENSG00000154027	Q9Y6K8|KAD5_HUMAN	1	1	0	none	0	0	55	1	0	none	5	1	13	0.866667	0	none	0	none	1	1	7	0.875	0	none	0	none	0	none	92	0.989247	214	0.972727	6	1	6	1	10	1	15	1	12	1	0	none	1	1	3
334	ENSG00000106992	P00568|KAD1_HUMAN	0	0	0	none	1	1	0	0	0	none	0	0	2	0.133333	0	none	0	none	0	0	1	0.125	0	none	0	none	0	none	1	0.0107527	6	0.0272727	0	0	0	0	0	0	0	0	0	0	0	none	0	0	2
335	ENSG00000077254	Q8TEY7|UBP33_HUMAN	1	1	0	none	4	0.444444	8	0.470588	0	0	0	none	21	0.6	1	0.25	0	none	1	0.166667	6	0.857143	0	none	5	1	1	0.5	16	0.571429	38	0.655172	2	1	7	0.7	2	0.666667	2	1	16	0.64	0	none	0	0	2
335	ENSG00000136878	Q9Y2K6|UBP20_HUMAN	0	0	0	none	5	0.555556	9	0.529412	1	1	0	none	14	0.4	3	0.75	0	none	5	0.833333	1	0.142857	0	none	0	0	1	0.5	12	0.428571	20	0.344828	0	0	3	0.3	1	0.333333	0	0	9	0.36	0	none	1	1	1
336	ENSG00000180488	Q8NAN2|FA73A_HUMAN	0	none	1	1	2	0.666667	14	0.583333	0	none	0	none	15	0.576923	1	1	0	none	3	0.75	4	0.8	0	none	1	0.333333	0	none	12	0.75	43	0.754386	1	0.25	4	1	0	none	2	1	10	0.526316	1	1	0	none	2
336	ENSG00000148343	Q7L4E1|FA73B_HUMAN	0	none	0	0	1	0.333333	10	0.416667	0	none	0	none	11	0.423077	0	0	0	none	1	0.25	1	0.2	0	none	2	0.666667	0	none	4	0.25	14	0.245614	3	0.75	0	0	0	none	0	0	9	0.473684	0	0	0	none	0
340	ENSG00000097033	Q9Y371|SHLB1_HUMAN	0	none	0	0	1	0.5	6	0.666667	0	none	0	none	7	0.538462	0	none	0	none	3	1	2	1	0	none	1	0.5	0	none	8	0.666667	10	0.555556	0	none	2	1	2	1	3	1	4	0.444444	0	none	0	none	1
340	ENSG00000148341	Q9NR46|SHLB2_HUMAN	0	none	1	1	1	0.5	3	0.333333	0	none	0	none	6	0.461538	0	none	0	none	0	0	0	0	0	none	1	0.5	0	none	4	0.333333	8	0.444444	0	none	0	0	0	0	0	0	5	0.555556	0	none	0	none	0
342	ENSG00000137944	Q6YP21|KAT3_HUMAN	0	none	0	none	5	0.833333	12	0.705882	1	0.5	1	0.5	20	0.833333	2	1	1	1	5	0.714286	7	0.875	0	none	2	1	0	0	8	0.421053	29	0.630435	0	0	6	0.857143	2	0.5	0	0	16	0.533333	0	none	2	1	1
342	ENSG00000171097	Q16773|KAT1_HUMAN	0	none	0	none	1	0.166667	5	0.294118	1	0.5	1	0.5	4	0.166667	0	0	0	0	2	0.285714	1	0.125	0	none	0	0	1	1	11	0.578947	17	0.369565	2	1	1	0.142857	2	0.5	1	1	14	0.466667	0	none	0	0	0
344	ENSG00000143032	Q9NY43|BARH2_HUMAN	0	none	0	none	2	0.5	2	0.666667	3	0.75	0	none	18	0.666667	3	0.75	0	none	1	1	4	0.571429	0	none	2	1	0	none	2	0.666667	16	0.64	0	none	4	1	0	none	1	1	7	0.5	0	none	0	none	2
344	ENSG00000125492	Q9BZE3|BARH1_HUMAN	0	none	0	none	2	0.5	1	0.333333	1	0.25	0	none	9	0.333333	1	0.25	0	none	0	0	3	0.428571	0	none	0	0	0	none	1	0.333333	9	0.36	0	none	0	0	0	none	0	0	7	0.5	0	none	0	none	0
345	ENSG00000162676	Q99684|GFI1_HUMAN	0	none	0	none	1	0.5	0	0	0	none	0	0	15	0.6	0	none	3	0.75	0	none	2	0.666667	0	none	0	none	1	1	2	0.133333	14	0.341463	1	1	2	0.333333	0	none	0	0	4	0.307692	0	none	0	none	1
345	ENSG00000165702	Q5VTD9|GFI1B_HUMAN	0	none	0	none	1	0.5	10	1	0	none	1	1	10	0.4	0	none	1	0.25	0	none	1	0.333333	0	none	0	none	0	0	13	0.866667	27	0.658537	0	0	4	0.666667	0	none	2	1	9	0.692308	0	none	0	none	1
346	ENSG00000154511	Q5T7M9|FA69A_HUMAN	0	none	1	1	0	none	20	0.952381	0	none	1	1	5	0.5	0	0	0	none	1	0.5	0	0	0	none	0	none	0	none	30	1	28	0.823529	0	none	1	0.333333	2	1	0	none	1	0.2	1	1	0	none	0
346	ENSG00000165716	Q5VUD6|FA69B_HUMAN	0	none	0	0	0	none	1	0.047619	0	none	0	0	5	0.5	1	1	0	none	1	0.5	1	1	0	none	0	none	0	none	0	0	6	0.176471	0	none	2	0.666667	0	0	0	none	4	0.8	0	0	0	none	0
350	ENSG00000143036	Q8N4M1|CTL3_HUMAN	0	0	0	none	1	1	14	0.233333	0	0	0	none	18	0.529412	1	0.333333	0	none	2	0.5	2	0.333333	0	none	4	0.666667	0	none	13	0.295455	25	0.271739	0	0	1	0.333333	2	0.666667	2	0.333333	9	0.5625	1	1	1	1	0
350	ENSG00000070214	Q8WWI5|CTL1_HUMAN	1	1	0	none	0	0	46	0.766667	1	1	0	none	16	0.470588	2	0.666667	0	none	2	0.5	4	0.666667	0	none	2	0.333333	0	none	31	0.704545	67	0.728261	2	1	2	0.666667	1	0.333333	4	0.666667	7	0.4375	0	0	0	0	2
352	ENSG00000162627	Q9UNH6|SNX7_HUMAN	0	none	0	none	3	0.5	20	0.5	0	none	5	0.833333	5	0.416667	0	0	0	none	1	1	2	0.333333	0	none	1	1	1	0.5	26	0.5	41	0.602941	0	0	3	0.75	10	0.909091	2	0.222222	5	0.5	2	1	0	none	1
352	ENSG00000148158	Q5VWJ9|SNX30_HUMAN	0	none	0	none	3	0.5	20	0.5	0	none	1	0.166667	7	0.583333	1	1	0	none	0	0	4	0.666667	0	none	0	0	1	0.5	26	0.5	27	0.397059	2	1	1	0.25	1	0.0909091	7	0.777778	5	0.5	0	0	0	none	0
353	ENSG00000156875	Q96MC6|HIAT1_HUMAN	0	0	0	none	2	1	10	0.333333	0	none	1	1	4	0.307692	3	1	0	none	1	1	0	0	0	none	2	0.5	0	none	13	0.52	21	0.6	0	none	0	0	2	0.666667	0	0	7	0.583333	0	0	0	0	1
353	ENSG00000148110	Q5SR56|HIAL1_HUMAN	1	1	0	none	0	0	20	0.666667	0	none	0	0	9	0.692308	0	0	0	none	0	0	2	1	0	none	2	0.5	0	none	12	0.48	14	0.4	0	none	3	1	1	0.333333	1	1	5	0.416667	1	1	1	1	2
354	ENSG00000079335	Q9UNH5|CC14A_HUMAN	0	none	1	1	1	0.25	21	0.403846	0	0	1	0.5	15	0.681818	0	none	0	none	3	0.5	2	0.666667	0	none	5	1	0	none	42	0.688525	58	0.651685	0	0	1	0.5	2	0.5	3	0.5	7	0.538462	1	1	0	none	1
354	ENSG00000081377	O60729|CC14B_HUMAN	0	none	0	0	3	0.75	31	0.596154	1	1	1	0.5	7	0.318182	0	none	0	none	3	0.5	1	0.333333	0	none	0	0	0	none	19	0.311475	31	0.348315	1	1	1	0.5	2	0.5	3	0.5	6	0.461538	0	0	0	none	1
355	ENSG00000162631	Q9Y2I2|NTNG1_HUMAN	0	0	1	1	4	0.8	71	0.755319	2	0.5	4	0.666667	22	0.55	7	0.7	0	none	1	0.5	3	0.5	0	0	0	0	1	1	189	0.945	297	0.84375	3	0.6	3	0.5	10	0.909091	20	0.833333	24	0.774194	0	0	1	1	3
355	ENSG00000196358	Q96CW9|NTNG2_HUMAN	1	1	0	0	1	0.2	23	0.244681	2	0.5	2	0.333333	18	0.45	3	0.3	0	none	1	0.5	3	0.5	1	1	1	1	0	0	11	0.055	55	0.15625	2	0.4	3	0.5	1	0.0909091	4	0.166667	7	0.225806	1	1	0	0	0
358	ENSG00000162636	Q5T8I3|F102B_HUMAN	0	none	0	none	3	0.6	19	0.76	0	none	0	0	5	0.333333	0	none	0	none	0	none	3	0.75	0	none	1	0.5	0	none	14	0.636364	28	0.7	0	none	1	0.5	0	0	1	0.333333	1	0.125	0	none	0	none	2
358	ENSG00000167106	Q5T9C2|F102A_HUMAN	0	none	0	none	2	0.4	6	0.24	0	none	1	1	10	0.666667	0	none	0	none	0	none	1	0.25	0	none	1	0.5	0	none	8	0.363636	12	0.3	0	none	1	0.5	2	1	2	0.666667	7	0.875	0	none	0	none	2
360	ENSG00000121957	P81274|GPSM2_HUMAN	0	none	0	none	1	0.333333	11	0.6875	0	none	1	1	15	0.6	0	0	1	1	1	1	3	0.75	0	0	2	0.5	0	none	8	0.8	12	0.461538	0	none	2	0.666667	1	0.5	1	0.333333	14	0.583333	0	none	0	none	0
360	ENSG00000160360	Q86YR5|GPSM1_HUMAN	0	none	0	none	2	0.666667	5	0.3125	0	none	0	0	10	0.4	1	1	0	0	0	0	1	0.25	1	1	2	0.5	0	none	2	0.2	14	0.538462	0	none	1	0.333333	1	0.5	2	0.666667	10	0.416667	0	none	0	none	0
367	ENSG00000169418	P16066|ANPRA_HUMAN	0	none	0	none	0	0	7	0.466667	1	1	0	0	20	0.434783	3	0.6	0	none	1	0.25	4	0.5	0	none	2	0.666667	0	none	1	0.25	30	0.6	2	0.5	6	0.6	0	0	0	none	29	0.630435	1	1	0	none	4
367	ENSG00000159899	P20594|ANPRB_HUMAN	0	none	0	none	5	1	8	0.533333	0	0	2	1	26	0.565217	2	0.4	0	none	3	0.75	4	0.5	0	none	1	0.333333	0	none	3	0.75	20	0.4	2	0.5	4	0.4	1	1	0	none	17	0.369565	0	0	0	none	2
371	ENSG00000143569	Q14157|UBP2L_HUMAN	1	1	0	none	4	0.4	15	0.384615	0	none	0	0	13	0.448276	2	0.666667	1	1	0	none	7	0.7	0	none	2	0.666667	0	none	8	0.235294	42	0.525	2	1	8	0.8	1	0.333333	3	0.428571	16	0.551724	0	0	1	1	2
371	ENSG00000137073	Q5T6F2|UBAP2_HUMAN	0	0	0	none	6	0.6	24	0.615385	0	none	3	1	16	0.551724	1	0.333333	0	0	0	none	3	0.3	0	none	1	0.333333	0	none	26	0.764706	38	0.475	0	0	2	0.2	2	0.666667	4	0.571429	13	0.448276	1	1	0	0	5
375	ENSG00000160767	P81408|F189B_HUMAN	0	none	0	none	1	0.5	1	0.0625	0	none	0	0	14	0.538462	1	0.333333	0	none	3	0.6	3	0.6	2	1	0	none	0	none	4	0.266667	8	0.347826	0	none	0	none	0	0	0	0	10	0.666667	0	none	0	none	1
375	ENSG00000135063	Q15884|F1892_HUMAN	0	none	0	none	1	0.5	15	0.9375	0	none	1	1	12	0.461538	2	0.666667	0	none	2	0.4	2	0.4	0	0	0	none	0	none	11	0.733333	15	0.652174	0	none	0	none	2	1	7	1	5	0.333333	0	none	0	none	0
376	ENSG00000160753	Q9BVN2|RUSC1_HUMAN	0	none	0	none	6	0.4	6	0.428571	0	0	1	1	10	0.322581	2	0.5	0	none	0	0	7	0.538462	0	none	4	0.8	0	0	4	0.285714	19	0.463415	0	none	1	0.333333	0	0	0	0	11	0.366667	0	none	1	1	3
376	ENSG00000198853	Q8N2Y8|RUSC2_HUMAN	0	none	0	none	9	0.6	8	0.571429	2	1	0	0	21	0.677419	2	0.5	0	none	2	1	6	0.461538	0	none	1	0.2	1	1	10	0.714286	22	0.536585	0	none	2	0.666667	3	1	2	1	19	0.633333	0	none	0	0	1
377	ENSG00000160803	Q9NRR5|UBQL4_HUMAN	1	0.5	0	none	0	none	9	0.5	1	1	0	none	5	0.263158	0	none	0	none	0	0	1	0.333333	0	none	2	0.285714	0	none	3	0.157895	13	0.393939	0	none	4	0.571429	0	0	1	0.333333	13	0.684211	0	none	0	0	0
377	ENSG00000135018	Q9UMX0|UBQL1_HUMAN	1	0.5	0	none	0	none	9	0.5	0	0	0	none	14	0.736842	0	none	0	none	1	1	2	0.666667	0	none	5	0.714286	0	none	16	0.842105	20	0.606061	0	none	3	0.428571	5	1	2	0.666667	6	0.315789	0	none	1	1	0
379	ENSG00000163554	P02549|SPTA1_HUMAN	1	1	0	none	15	0.272727	69	0.704082	1	0.25	1	0.5	77	0.719626	42	0.893617	0	none	2	0.666667	31	0.738095	1	0.5	8	0.666667	0	0	48	0.716418	342	0.872449	13	0.928571	66	0.90411	1	0.25	5	0.833333	162	0.86631	1	0.2	7	1	11
379	ENSG00000197694	Q13813|SPTA2_HUMAN	0	0	0	none	40	0.727273	29	0.295918	3	0.75	1	0.5	30	0.280374	5	0.106383	0	none	1	0.333333	11	0.261905	1	0.5	4	0.333333	2	1	19	0.283582	50	0.127551	1	0.0714286	7	0.0958904	3	0.75	1	0.166667	25	0.13369	4	0.8	0	0	4
380	ENSG00000117143	Q16222|UAP1_HUMAN	2	1	0	none	1	0.5	16	0.941176	3	1	0	0	8	0.421053	2	1	0	none	1	1	1	0.5	0	none	1	0.5	0	0	7	1	26	0.742857	1	1	1	1	2	1	2	1	9	0.642857	0	none	0	none	4
380	ENSG00000197355	Q3KQV9|UAP1L_HUMAN	0	0	0	none	1	0.5	1	0.0588235	0	0	1	1	11	0.578947	0	0	0	none	0	0	1	0.5	0	none	1	0.5	1	1	0	0	9	0.257143	0	0	0	0	0	0	0	0	5	0.357143	0	none	0	none	1
381	ENSG00000162761	Q8TE12|LMX1A_HUMAN	0	none	0	none	2	0.666667	48	0.727273	2	1	6	1	10	0.47619	4	0.444444	2	1	1	0.5	5	1	0	none	0	none	0	none	39	0.672414	186	0.808696	2	1	5	0.555556	11	0.846154	7	0.777778	37	0.787234	0	none	0	none	1
381	ENSG00000136944	O60663|LMX1B_HUMAN	0	none	0	none	1	0.333333	18	0.272727	0	0	0	0	11	0.52381	5	0.555556	0	0	1	0.5	0	0	0	none	0	none	0	none	19	0.327586	44	0.191304	0	0	4	0.444444	2	0.153846	2	0.222222	10	0.212766	0	none	0	none	0
382	ENSG00000143179	Q9BZX2|UCK2_HUMAN	0	none	0	none	1	1	31	0.939394	0	none	0	none	6	0.6	0	none	0	none	0	0	4	0.571429	0	none	0	0	0	0	15	1	62	0.984127	0	none	0	none	2	1	5	1	7	0.583333	0	none	0	none	1
382	ENSG00000130717	Q9HA47|UCK1_HUMAN	0	none	0	none	0	0	2	0.0606061	0	none	0	none	4	0.4	0	none	0	none	3	1	3	0.428571	0	none	1	1	1	1	0	0	1	0.015873	0	none	0	none	0	0	0	0	5	0.416667	0	none	0	none	0
383	ENSG00000188859	Q5VT40|FA78B_HUMAN	0	none	0	none	1	0.5	44	0.916667	0	none	1	1	11	0.611111	1	0.333333	1	1	0	0	2	1	0	none	1	1	0	none	23	0.884615	130	0.902778	2	0.666667	1	0.5	2	0.666667	2	1	6	0.857143	0	none	0	0	0
383	ENSG00000126882	Q5JUQ0|FA78A_HUMAN	0	none	0	none	1	0.5	4	0.0833333	0	none	0	0	7	0.388889	2	0.666667	0	0	1	1	0	0	0	none	0	0	0	none	3	0.115385	14	0.0972222	1	0.333333	1	0.5	1	0.333333	0	0	1	0.142857	0	none	1	1	1
384	ENSG00000203740	Q5VVY1|NTM1B_HUMAN	0	none	1	1	0	0	7	0.636364	0	0	1	1	5	0.357143	0	0	0	0	0	0	0	0	0	none	0	none	0	none	9	0.9	17	0.515152	0	none	0	none	1	0.5	1	0.5	0	0	0	none	0	none	0
384	ENSG00000148335	Q9BV86|NTM1A_HUMAN	0	none	0	0	2	1	4	0.363636	1	1	0	0	9	0.642857	1	1	1	1	1	1	2	1	0	none	0	none	0	none	1	0.1	16	0.484848	0	none	0	none	1	0.5	1	0.5	6	1	0	none	0	none	2
388	ENSG00000135870	Q5TC82|RC3H1_HUMAN	2	0.666667	1	1	7	0.583333	28	0.666667	0	none	1	1	16	0.470588	3	0.75	0	none	0	0	12	0.75	0	0	2	0.666667	1	1	18	0.642857	44	0.5	3	1	6	0.857143	1	1	4	0.8	21	0.617647	0	none	0	none	4
388	ENSG00000056586	Q9HBD1|RC3H2_HUMAN	1	0.333333	0	0	5	0.416667	14	0.333333	0	none	0	0	18	0.529412	1	0.25	0	none	1	1	4	0.25	1	1	1	0.333333	0	0	10	0.357143	44	0.5	0	0	1	0.142857	0	0	1	0.2	13	0.382353	0	none	0	none	3
389	ENSG00000152061	Q5R372|RBG1L_HUMAN	6	0.857143	0	none	4	0.5	232	0.895753	1	1	20	0.909091	28	0.595745	2	0.5	0	none	2	0.333333	3	0.428571	0	none	9	0.5625	0	0	201	0.834025	390	0.866667	3	0.75	9	0.818182	32	0.914286	27	0.964286	16	0.457143	1	1	0	0	3
389	ENSG00000011454	Q9Y3P9|RBGP1_HUMAN	1	0.142857	0	none	4	0.5	27	0.104247	0	0	2	0.0909091	19	0.404255	2	0.5	0	none	4	0.666667	4	0.571429	0	none	7	0.4375	1	1	40	0.165975	60	0.133333	1	0.25	2	0.181818	3	0.0857143	1	0.0357143	19	0.542857	0	0	1	1	4
390	ENSG00000203737	Q9Y2T5|GPR52_HUMAN	0	none	0	none	1	0.25	5	1	0	none	0	none	8	0.666667	1	0.5	0	none	0	0	0	0	0	none	4	1	0	none	1	1	8	0.533333	0	none	3	1	0	none	0	none	3	0.75	0	none	0	none	0
390	ENSG00000188394	Q99679|GPR21_HUMAN	0	none	0	none	3	0.75	0	0	0	none	0	none	4	0.333333	1	0.5	0	none	1	1	2	1	0	none	0	0	0	none	0	0	7	0.466667	0	none	0	0	0	none	0	none	1	0.25	0	none	0	none	1
392	ENSG00000116183	Q9BXP8|PAPP2_HUMAN	1	0.25	3	1	10	0.666667	160	0.6639	5	1	11	0.6875	64	0.542373	9	0.5625	5	1	3	0.428571	35	0.777778	1	1	6	0.857143	2	0.4	100	0.60241	593	0.809004	13	0.8125	49	0.830508	18	0.580645	16	0.727273	195	0.625	0	0	2	1	8
392	ENSG00000182752	Q13219|PAPP1_HUMAN	3	0.75	0	0	5	0.333333	81	0.3361	0	0	5	0.3125	54	0.457627	7	0.4375	0	0	4	0.571429	10	0.222222	0	0	1	0.142857	3	0.6	66	0.39759	140	0.190996	3	0.1875	10	0.169492	13	0.419355	6	0.272727	117	0.375	1	1	0	0	5
393	ENSG00000152092	O14525|ASTN1_HUMAN	0	0	0	0	10	0.769231	122	0.380062	2	1	10	0.37037	52	0.495238	11	0.578947	2	0.666667	5	0.625	12	0.428571	0	none	2	0.25	0	0	137	0.280738	484	0.367781	6	1	20	0.434783	25	0.316456	8	0.205128	126	0.602871	2	0.5	0	0	8
393	ENSG00000148219	O75129|ASTN2_HUMAN	4	1	3	1	3	0.230769	199	0.619938	0	0	17	0.62963	53	0.504762	8	0.421053	1	0.333333	3	0.375	16	0.571429	0	none	6	0.75	1	1	351	0.719262	832	0.632219	0	0	26	0.565217	54	0.683544	31	0.794872	83	0.397129	2	0.5	1	1	5
395	ENSG00000116191	Q86X27|RGPS2_HUMAN	0	none	0	none	3	0.428571	54	0.545455	2	0.666667	8	0.666667	23	0.479167	1	0.25	0	none	2	0.333333	3	0.333333	0	0	3	0.5	1	1	44	0.571429	86	0.5	2	1	7	0.875	6	0.666667	7	0.411765	25	0.625	1	0.5	0	none	1
395	ENSG00000136828	Q5JS13|RGPS1_HUMAN	0	none	0	none	4	0.571429	45	0.454545	1	0.333333	4	0.333333	25	0.520833	3	0.75	0	none	4	0.666667	6	0.666667	1	1	3	0.5	0	0	33	0.428571	86	0.5	0	0	1	0.125	3	0.333333	10	0.588235	15	0.375	1	0.5	0	none	2
398	ENSG00000143322	P42684|ABL2_HUMAN	0	none	0	none	1	0.125	33	0.568966	0	0	1	0.142857	32	0.438356	3	1	1	0.5	0	0	8	0.888889	0	none	3	0.5	0	0	30	0.555556	67	0.51938	5	0.833333	9	0.692308	1	0.25	5	0.454545	25	0.543478	0	none	1	1	1
398	ENSG00000097007	P00519|ABL1_HUMAN	0	none	0	none	7	0.875	25	0.431034	1	1	6	0.857143	41	0.561644	0	0	1	0.5	3	1	1	0.111111	0	none	3	0.5	3	1	24	0.444444	62	0.48062	1	0.166667	4	0.307692	3	0.75	6	0.545455	21	0.456522	0	none	0	0	1
399	ENSG00000116260	O00391|QSOX1_HUMAN	1	1	0	none	1	1	17	0.708333	1	1	0	none	15	0.681818	2	0.666667	1	1	0	0	7	1	1	1	3	1	0	none	6	0.6	33	0.578947	1	1	4	0.8	1	0.333333	3	1	25	0.806452	0	none	1	1	2
399	ENSG00000165661	Q6ZRP7|QSOX2_HUMAN	0	0	0	none	0	0	7	0.291667	0	0	0	none	7	0.318182	1	0.333333	0	0	1	1	0	0	0	0	0	0	0	none	4	0.4	24	0.421053	0	0	1	0.2	2	0.666667	0	0	6	0.193548	0	none	0	0	2
400	ENSG00000121454	Q969G2|LHX4_HUMAN	0	none	0	none	3	0.6	11	0.916667	0	none	1	1	7	0.583333	0	none	0	none	1	1	3	0.5	0	none	0	none	0	none	12	1	30	0.833333	0	none	3	0.75	2	1	3	1	13	0.684211	0	none	1	1	1
400	ENSG00000107187	Q9UBR4|LHX3_HUMAN	0	none	0	none	2	0.4	1	0.0833333	0	none	0	0	5	0.416667	0	none	0	none	0	0	3	0.5	0	none	0	none	0	none	0	0	6	0.166667	0	none	1	0.25	0	0	0	0	6	0.315789	0	none	0	0	1
402	ENSG00000135862	P11047|LAMC1_HUMAN	1	0.5	1	1	5	0.5	44	0.571429	1	1	3	1	35	0.57377	3	0.75	0	none	5	0.833333	10	0.526316	0	none	5	0.416667	0	none	34	0.723404	56	0.474576	1	0.25	9	0.642857	3	0.75	5	0.833333	15	0.454545	1	1	0	0	5
402	ENSG00000050555	Q9Y6N6|LAMC3_HUMAN	1	0.5	0	0	5	0.5	33	0.428571	0	0	0	0	26	0.42623	1	0.25	0	none	1	0.166667	9	0.473684	0	none	7	0.583333	0	none	13	0.276596	62	0.525424	3	0.75	5	0.357143	1	0.25	1	0.166667	18	0.545455	0	0	3	1	7
403	ENSG00000116701	P19878|NCF2_HUMAN	0	none	0	none	2	1	19	0.95	0	0	0	none	12	0.705882	1	0.5	0	none	3	1	4	0.5	0	0	1	0.25	0	none	6	1	17	0.809524	0	none	4	1	0	none	3	1	16	0.842105	0	none	0	0	6
403	ENSG00000188747	Q86UR1|NOXA1_HUMAN	0	none	0	none	0	0	1	0.05	1	1	0	none	5	0.294118	1	0.5	0	none	0	0	4	0.5	1	1	3	0.75	0	none	0	0	4	0.190476	0	none	0	0	0	none	0	0	3	0.157895	0	none	1	1	0
404	ENSG00000162704	O15511|ARPC5_HUMAN	0	none	0	none	1	0.5	5	0.714286	1	1	0	none	1	0.2	0	none	0	none	0	none	0	none	0	none	0	none	0	none	2	0.666667	3	0.5	0	none	0	none	1	1	0	none	3	0.6	0	none	0	none	0
404	ENSG00000136950	Q9BPX5|ARP5L_HUMAN	0	none	0	none	1	0.5	2	0.285714	0	0	0	none	4	0.8	0	none	0	none	0	none	0	none	0	none	0	none	0	none	1	0.333333	3	0.5	0	none	0	none	0	0	0	none	2	0.4	0	none	0	none	0
406	ENSG00000116703	P20941|PHOS_HUMAN	0	none	0	none	0	0	12	0.6	0	none	1	1	3	0.166667	0	0	0	none	0	0	1	0.333333	0	none	0	none	0	0	7	0.7	11	0.354839	0	none	0	0	1	1	0	0	11	0.52381	1	1	0	none	0
406	ENSG00000136940	Q13371|PHLP_HUMAN	0	none	0	none	1	1	8	0.4	0	none	0	0	15	0.833333	1	1	0	none	1	1	2	0.666667	0	none	0	none	1	1	3	0.3	20	0.645161	0	none	5	1	0	0	2	1	10	0.47619	0	0	0	none	1
407	ENSG00000073756	P35354|PGH2_HUMAN	0	none	0	none	1	1	3	0.333333	0	none	2	1	15	0.652174	2	1	1	1	2	0.5	5	0.5	0	none	3	1	0	none	2	0.4	15	0.319149	2	0.5	0	0	0	none	1	1	16	0.355556	0	none	1	1	2
407	ENSG00000095303	P23219|PGH1_HUMAN	0	none	0	none	0	0	6	0.666667	0	none	0	0	8	0.347826	0	0	0	0	2	0.5	5	0.5	0	none	0	0	0	none	3	0.6	32	0.680851	2	0.5	3	1	0	none	0	0	29	0.644444	0	none	0	0	2
408	ENSG00000162687	Q6UVM3|KCNT2_HUMAN	2	0.666667	1	0.333333	6	0.461538	169	0.898936	0	none	19	1	39	0.65	13	0.8125	0	none	6	0.666667	18	0.947368	0	0	3	0.75	0	0	78	0.8125	439	0.857422	5	0.625	14	0.7	24	0.923077	22	0.785714	94	0.696296	3	1	0	0	3
408	ENSG00000107147	Q5JUK3|KCNT1_HUMAN	1	0.333333	2	0.666667	7	0.538462	19	0.101064	0	none	0	0	21	0.35	3	0.1875	0	none	3	0.333333	1	0.0526316	1	1	1	0.25	2	1	18	0.1875	73	0.142578	3	0.375	6	0.3	2	0.0769231	6	0.214286	41	0.303704	0	0	1	1	2
409	ENSG00000134376	P82279|CRUM1_HUMAN	2	1	0	none	6	0.857143	99	0.925234	3	0.75	5	0.714286	37	0.822222	5	0.625	0	none	2	0.333333	22	0.846154	0	none	3	1	0	none	57	0.934426	291	0.917981	5	1	26	0.866667	14	1	9	0.9	128	0.825806	0	none	1	0.5	7
409	ENSG00000148204	Q5IJ48|CRUM2_HUMAN	0	0	0	none	1	0.142857	8	0.0747664	1	0.25	2	0.285714	8	0.177778	3	0.375	0	none	4	0.666667	4	0.153846	0	none	0	0	0	none	4	0.0655738	26	0.0820189	0	0	4	0.133333	0	0	1	0.1	27	0.174194	0	none	1	0.5	1
412	ENSG00000151414	Q8TDX7|NEK7_HUMAN	0	none	0	0	2	0.666667	41	0.759259	0	0	3	0.75	10	0.555556	0	0	0	none	0	none	0	none	0	none	2	0.666667	2	1	32	0.666667	56	0.674699	0	0	0	0	4	0.444444	5	0.625	6	0.6	0	none	0	none	0
412	ENSG00000119408	Q9HC98|NEK6_HUMAN	0	none	1	1	1	0.333333	13	0.240741	1	1	1	0.25	8	0.444444	2	1	0	none	0	none	0	none	0	none	1	0.333333	0	0	16	0.333333	27	0.325301	1	1	1	1	5	0.555556	3	0.375	4	0.4	0	none	0	none	0
413	ENSG00000116833	O00482|NR5A2_HUMAN	0	none	0	none	2	1	50	0.862069	1	1	2	1	12	0.631579	0	none	0	none	0	0	5	0.833333	0	0	3	1	0	none	38	0.904762	103	0.872881	3	1	5	0.833333	1	0.5	11	0.785714	41	0.803922	0	none	0	none	2
413	ENSG00000136931	Q13285|STF1_HUMAN	0	none	0	none	0	0	8	0.137931	0	0	0	0	7	0.368421	0	none	0	none	1	1	1	0.166667	1	1	0	0	0	none	4	0.0952381	15	0.127119	0	0	1	0.166667	1	0.5	3	0.214286	10	0.196078	0	none	0	none	1
417	ENSG00000118655	Q9H816|DCR1B_HUMAN	0	0	0	none	1	0.125	1	0.142857	0	0	0	none	4	0.222222	1	0.333333	0	none	1	0.5	1	0.5	0	none	2	0.5	0	0	1	0.2	9	0.28125	0	none	4	0.8	0	none	0	none	13	0.764706	0	none	0	none	0
417	ENSG00000198924	Q6PJP8|DCR1A_HUMAN	1	1	0	none	7	0.875	6	0.857143	2	1	0	none	14	0.777778	2	0.666667	0	none	1	0.5	1	0.5	0	none	2	0.5	1	1	4	0.8	23	0.71875	0	none	1	0.2	0	none	0	none	4	0.235294	0	none	0	none	0
418	ENSG00000009780	Q8TAV0|FA76A_HUMAN	0	none	1	1	1	1	5	0.555556	0	0	0	0	1	0.333333	0	none	0	none	0	0	0	none	0	none	2	0.666667	0	none	2	0.333333	7	0.538462	0	none	1	0.5	0	none	0	none	5	0.833333	0	none	0	none	0
418	ENSG00000077458	Q5HYJ3|FA76B_HUMAN	0	none	0	0	0	0	4	0.444444	1	1	1	1	2	0.666667	0	none	0	none	1	1	0	none	0	none	1	0.333333	0	none	4	0.666667	6	0.461538	0	none	1	0.5	0	none	0	none	1	0.166667	0	none	0	none	0
436	ENSG00000116857	Q9P0T7|TMEM9_HUMAN	1	1	0	none	0	none	9	0.9	0	none	0	none	0	none	0	none	0	none	1	1	0	none	0	none	0	none	0	none	5	0.5	8	0.615385	0	none	1	0.5	1	1	1	1	4	0.8	0	none	0	none	0
436	ENSG00000175348	Q9NQ34|TMM9B_HUMAN	0	0	0	none	0	none	1	0.1	0	none	0	none	0	none	0	none	0	none	0	0	0	none	0	none	0	none	0	none	5	0.5	5	0.384615	0	none	1	0.5	0	0	0	0	1	0.2	0	none	0	none	1
462	ENSG00000179456	Q99592|ZN238_HUMAN	0	none	0	none	2	0.4	6	0.461538	2	1	0	none	6	0.5	2	1	0	none	3	0.75	5	0.555556	0	none	1	0.5	0	0	0	0	10	0.434783	1	0.5	7	0.777778	0	none	2	1	13	0.684211	0	none	0	none	3
462	ENSG00000185670	Q9H5J0|ZBTB3_HUMAN	0	none	0	none	3	0.6	7	0.538462	0	0	0	none	6	0.5	0	0	0	none	1	0.25	4	0.444444	0	none	1	0.5	1	1	1	1	13	0.565217	1	0.5	2	0.222222	0	none	0	0	6	0.315789	0	none	0	none	2
464	ENSG00000217801	none|error	0	none	0	none	0	0	2	0.285714	0	none	0	0	0	0	0	0	0	none	0	0	0	0	0	none	0	0	0	none	0	0	2	0.166667	0	0	0	none	0	none	0	none	0	0	0	none	0	0	0
464	ENSG00000111679	P29350|PTN6_HUMAN	0	none	0	none	1	1	5	0.714286	0	none	1	1	7	1	3	1	0	none	1	1	2	1	0	none	1	1	0	none	2	1	10	0.833333	1	1	0	none	0	none	0	none	14	1	0	none	1	1	0
467	ENSG00000142599	Q9P2R6|RERE_HUMAN	1	1	1	1	8	0.727273	82	0.88172	2	0.666667	4	1	18	0.5625	4	0.666667	6	1	5	0.625	5	0.333333	0	none	5	0.625	6	0.75	87	0.988636	128	0.870748	0	0	4	0.363636	11	1	11	1	42	0.763636	3	1	0	none	1
467	ENSG00000111676	P54259|ATN1_HUMAN	0	0	0	0	3	0.272727	11	0.11828	1	0.333333	0	0	14	0.4375	2	0.333333	0	0	3	0.375	10	0.666667	0	none	3	0.375	2	0.25	1	0.0113636	19	0.129252	3	1	7	0.636364	0	0	0	0	13	0.236364	0	0	0	none	2
469	ENSG00000157191	Q9NVZ3|NECP2_HUMAN	0	none	0	none	1	0.25	1	0.333333	0	0	0	none	7	0.636364	0	none	0	none	2	1	2	0.5	0	none	0	none	0	none	1	0.5	3	0.25	0	none	1	0.5	2	1	0	none	2	0.222222	0	none	1	1	0
469	ENSG00000089818	Q8NC96|NECP1_HUMAN	0	none	0	none	3	0.75	2	0.666667	1	1	0	none	4	0.363636	0	none	0	none	0	0	2	0.5	0	none	0	none	0	none	1	0.5	9	0.75	0	none	1	0.5	0	0	0	none	7	0.777778	0	none	0	0	1
470	ENSG00000160094	Q5T0B9|ZN362_HUMAN	0	none	0	none	0	0	7	0.636364	0	0	0	0	10	0.37037	0	0	0	0	1	1	2	0.666667	0	0	1	1	0	none	7	0.777778	9	0.473684	0	none	1	0.2	0	none	0	none	7	0.5	0	0	0	none	0
470	ENSG00000126746	Q8TF68|ZN384_HUMAN	0	none	0	none	1	1	4	0.363636	2	1	2	1	17	0.62963	1	1	10	1	0	0	1	0.333333	1	1	0	0	0	none	2	0.222222	10	0.526316	0	none	4	0.8	0	none	0	none	7	0.5	1	1	0	none	0
471	ENSG00000198815	Q9UPW0|FOXJ3_HUMAN	0	none	0	none	2	0.666667	22	0.846154	1	1	1	0.5	13	0.619048	0	none	0	none	0	0	3	0.333333	0	none	3	1	0	none	35	0.972222	52	0.776119	0	0	1	0.333333	2	0.666667	5	1	5	0.277778	0	none	0	none	2
471	ENSG00000065970	Q9P0K8|FOXJ2_HUMAN	0	none	0	none	1	0.333333	4	0.153846	0	0	1	0.5	8	0.380952	0	none	0	none	1	1	6	0.666667	0	none	0	0	0	none	1	0.0277778	15	0.223881	1	1	2	0.666667	1	0.333333	0	0	13	0.722222	0	none	0	none	4
473	ENSG00000156171	Q6UX65|DRAM2_HUMAN	0	none	0	none	1	1	2	0.0555556	0	none	0	none	9	0.529412	0	none	0	none	0	none	1	0.5	0	none	0	0	0	none	7	0.194444	7	0.175	0	none	0	0	0	0	0	0	3	0.1875	0	0	0	none	1
473	ENSG00000136048	Q8N682|DRAM1_HUMAN	0	none	0	none	0	0	34	0.944444	0	none	0	none	8	0.470588	0	none	0	none	0	none	1	0.5	0	none	1	1	0	none	29	0.805556	33	0.825	0	none	1	1	1	1	3	1	13	0.8125	1	1	0	none	1
475	ENSG00000052723	Q9BRV8|SIKE1_HUMAN	0	none	0	none	3	1	5	0.714286	0	none	2	1	3	1	1	1	0	none	1	1	0	none	0	none	2	1	0	none	7	1	4	0.8	0	none	1	1	0	0	0	none	4	1	0	none	0	none	1
475	ENSG00000111790	Q9NVK5|FGOP2_HUMAN	0	none	0	none	0	0	2	0.285714	0	none	0	0	0	0	0	0	0	none	0	0	0	none	0	none	0	0	0	none	0	0	1	0.2	0	none	0	0	1	1	0	none	0	0	0	none	0	none	0
477	ENSG00000116852	O75037|KI21B_HUMAN	0	0	0	none	4	0.285714	26	0.38806	1	0.25	0	none	34	0.435897	3	0.6	0	none	3	0.375	7	0.466667	0	none	4	0.5	1	1	8	0.170213	73	0.483444	5	0.384615	7	0.368421	0	0	2	0.181818	75	0.757576	0	0	1	0.5	6
477	ENSG00000139116	Q7Z4S6|KI21A_HUMAN	2	1	0	none	10	0.714286	41	0.61194	3	0.75	0	none	44	0.564103	2	0.4	0	none	5	0.625	8	0.533333	0	none	4	0.5	0	0	39	0.829787	78	0.516556	8	0.615385	12	0.631579	11	1	9	0.818182	24	0.242424	1	1	1	0.5	8
481	ENSG00000159346	Q96A54|ADR1_HUMAN	0	none	0	none	2	1	4	0.166667	0	none	0	none	2	0.25	0	none	0	none	2	0.4	2	0.4	0	none	0	none	0	none	6	0.214286	14	0.254545	1	0.5	1	0.2	0	none	2	0.5	12	0.705882	0	none	0	none	1
481	ENSG00000006831	Q86V24|ADR2_HUMAN	0	none	0	none	0	0	20	0.833333	0	none	0	none	6	0.75	0	none	0	none	3	0.6	3	0.6	0	none	0	none	0	none	22	0.785714	41	0.745455	1	0.5	4	0.8	0	none	2	0.5	5	0.294118	0	none	0	none	0
483	ENSG00000159388	P78543|BTG2_HUMAN	0	none	0	none	6	0.857143	0	0	0	none	1	1	4	0.666667	0	0	0	none	0	none	2	0.666667	0	none	1	0.333333	1	1	1	0.5	4	0.571429	0	none	0	0	12	0.857143	0	none	1	0.142857	1	1	0	none	1
483	ENSG00000133639	P62324|BTG1_HUMAN	0	none	0	none	1	0.142857	1	1	0	none	0	0	2	0.333333	1	1	0	none	0	none	1	0.333333	0	none	2	0.666667	0	0	1	0.5	3	0.428571	0	none	1	1	2	0.142857	0	none	6	0.857143	0	0	0	none	0
485	ENSG00000143845	Q9NVF9|EKI2_HUMAN	0	none	0	0	0	0	11	0.37931	0	none	0	none	6	0.461538	1	0.5	0	none	2	1	1	0.5	0	none	1	0.333333	0	none	1	0.0714286	7	0.189189	0	none	0	0	0	0	2	0.666667	2	0.285714	0	none	0	none	3
485	ENSG00000139163	Q9HBU6|EKI1_HUMAN	0	none	1	1	1	1	18	0.62069	0	none	0	none	7	0.538462	1	0.5	0	none	0	0	1	0.5	0	none	2	0.666667	0	none	13	0.928571	30	0.810811	0	none	4	1	3	1	1	0.333333	5	0.714286	0	none	0	none	1
486	ENSG00000174567	Q6ZVE7|GOT1A_HUMAN	0	none	0	none	1	1	5	0.454545	0	none	0	none	1	0.2	1	0.333333	0	none	0	none	1	0.5	0	none	0	none	1	1	3	0.5	11	0.785714	0	none	0	0	0	0	0	0	5	0.5	0	none	0	none	0
486	ENSG00000111711	Q9Y3E0|GOT1B_HUMAN	0	none	0	none	0	0	6	0.545455	0	none	0	none	4	0.8	2	0.666667	0	none	0	none	1	0.5	0	none	0	none	0	0	3	0.5	3	0.214286	0	none	1	1	1	1	1	1	5	0.5	0	none	0	none	0
487	ENSG00000198625	O15151|MDM4_HUMAN	0	none	0	0	2	0.666667	17	0.62963	0	none	0	none	6	0.3	0	0	1	1	0	0	1	0.333333	0	none	0	0	0	none	8	0.380952	14	0.451613	0	none	1	0.333333	0	0	1	0.5	8	0.444444	0	none	0	none	2
487	ENSG00000135679	Q00987|MDM2_HUMAN	0	none	1	1	1	0.333333	10	0.37037	0	none	0	none	14	0.7	1	1	0	0	2	1	2	0.666667	0	none	1	1	0	none	13	0.619048	17	0.548387	0	none	2	0.666667	1	1	1	0.5	10	0.555556	0	none	0	none	1
488	ENSG00000163545	Q9H093|NUAK2_HUMAN	0	0	0	0	4	0.5	8	0.296296	0	0	0	0	12	0.363636	1	0.142857	0	none	0	0	3	0.428571	0	none	3	0.75	1	0.5	5	0.263158	7	0.175	0	none	3	0.375	0	0	0	0	20	0.47619	0	0	0	none	2
488	ENSG00000074590	O60285|NUAK1_HUMAN	1	1	1	1	4	0.5	19	0.703704	1	1	4	1	21	0.636364	6	0.857143	0	none	1	1	4	0.571429	0	none	1	0.25	1	0.5	14	0.736842	33	0.825	0	none	5	0.625	1	1	4	1	22	0.52381	1	1	0	none	1
491	ENSG00000143466	Q14164|IKKE_HUMAN	0	0	0	none	2	0.4	10	0.5	0	none	0	none	18	0.580645	1	1	0	0	2	0.5	0	0	0	none	0	0	1	1	3	0.214286	17	0.435897	1	0.5	4	0.571429	0	none	1	0.25	22	0.758621	0	none	0	0	4
491	ENSG00000183735	Q9UHD2|TBK1_HUMAN	2	1	0	none	3	0.6	10	0.5	0	none	0	none	13	0.419355	0	0	1	1	2	0.5	1	1	0	none	1	1	0	0	11	0.785714	22	0.564103	1	0.5	3	0.428571	0	none	3	0.75	7	0.241379	0	none	1	1	1
492	ENSG00000143479	O43781|DYRK3_HUMAN	0	0	0	none	3	0.6	17	0.772727	0	none	3	1	19	0.558824	0	none	1	1	0	none	4	0.666667	0	none	2	0.5	0	none	9	0.692308	32	0.780488	1	1	2	0.25	2	1	2	1	16	0.571429	0	none	0	none	0
492	ENSG00000127334	Q92630|DYRK2_HUMAN	1	1	0	none	2	0.4	5	0.227273	0	none	0	0	15	0.441176	0	none	0	0	0	none	2	0.333333	0	none	2	0.5	0	none	4	0.307692	9	0.219512	0	0	6	0.75	0	0	0	0	12	0.428571	0	none	0	none	2
493	ENSG00000143761	P84077|ARF1_HUMAN	0	0	1	1	0	0	1	0.0833333	0	none	0	none	2	0.117647	1	0.5	0	none	2	0.5	0	0	0	none	2	0.666667	0	0	5	0.384615	5	0.15625	0	0	3	0.75	0	0	1	0.25	2	0.125	0	none	0	none	0
493	ENSG00000134287	P61204|ARF3_HUMAN	1	1	0	0	3	1	11	0.916667	0	none	0	none	15	0.882353	1	0.5	0	none	2	0.5	5	1	0	none	1	0.333333	2	1	8	0.615385	27	0.84375	2	1	1	0.25	2	1	3	0.75	14	0.875	0	none	0	none	1
496	ENSG00000187961	Q6TDP4|KLH17_HUMAN	0	0	0	none	2	0.181818	2	0.133333	0	none	0	none	3	0.1	4	0.571429	0	none	1	0.333333	5	0.357143	0	none	3	0.428571	0	0	0	0	6	0.0705882	0	0	1	0.111111	0	0	0	0	9	0.473684	0	0	0	none	0
496	ENSG00000179454	Q9NXS3|KLH28_HUMAN	1	1	0	none	9	0.818182	13	0.866667	0	none	0	none	27	0.9	3	0.428571	0	none	2	0.666667	9	0.642857	0	none	4	0.571429	1	1	30	1	79	0.929412	5	1	8	0.888889	3	1	5	1	10	0.526316	2	1	0	none	1
498	ENSG00000143469	Q8NB59|SYT14_HUMAN	0	none	0	none	4	0.571429	78	0.787879	0	none	5	1	21	0.538462	2	0.666667	0	0	2	0.666667	2	0.2	0	none	0	none	1	1	85	0.639098	190	0.71161	2	1	7	0.583333	8	0.888889	3	0.333333	8	0.153846	1	1	0	none	2
498	ENSG00000139973	Q17RD7|SYT16_HUMAN	0	none	0	none	3	0.428571	21	0.212121	0	none	0	0	18	0.461538	1	0.333333	1	1	1	0.333333	8	0.8	0	none	0	none	0	0	48	0.360902	77	0.28839	0	0	5	0.416667	1	0.111111	6	0.666667	44	0.846154	0	0	0	none	0
499	ENSG00000143473	O95259|KCNH1_HUMAN	2	0.285714	3	0.75	4	0.444444	142	0.584362	2	0.666667	6	0.375	45	0.535714	10	0.555556	1	0.5	2	0.666667	9	0.473684	0	none	2	0.285714	1	1	133	0.42492	421	0.538363	6	0.75	13	0.481481	31	0.574074	11	0.392857	49	0.322368	0	none	0	none	7
499	ENSG00000140015	Q8NCM2|KCNH5_HUMAN	5	0.714286	1	0.25	5	0.555556	101	0.415638	1	0.333333	10	0.625	39	0.464286	8	0.444444	1	0.5	1	0.333333	10	0.526316	0	none	5	0.714286	0	0	180	0.57508	361	0.461637	2	0.25	14	0.518519	23	0.425926	17	0.607143	103	0.677632	0	none	0	none	8
500	ENSG00000162772	P18847|ATF3_HUMAN	1	1	0	none	0	none	20	0.625	0	none	1	1	4	0.8	0	none	0	none	0	none	0	0	0	none	1	1	1	1	8	0.5	27	0.771429	0	none	2	0.5	1	0.5	2	0.5	1	0.333333	0	none	1	1	0
500	ENSG00000140044	Q8WYK2|JDP2_HUMAN	0	0	0	none	0	none	12	0.375	0	none	0	0	1	0.2	0	none	0	none	0	none	1	1	0	none	0	0	0	0	8	0.5	8	0.228571	0	none	2	0.5	1	0.5	2	0.5	2	0.666667	0	none	0	0	0
501	ENSG00000162769	Q9Y5Y0|FLVC1_HUMAN	0	none	0	none	3	0.375	11	0.647059	2	1	1	0.5	4	0.190476	0	none	0	0	0	0	2	0.666667	0	none	1	0.2	0	none	6	0.24	17	0.425	0	none	1	0.5	1	1	0	0	5	0.555556	0	none	0	0	0
501	ENSG00000119686	Q9UPI3|FLVC2_HUMAN	0	none	0	none	5	0.625	6	0.352941	0	0	1	0.5	17	0.809524	0	none	1	1	2	1	1	0.333333	0	none	4	0.8	0	none	19	0.76	23	0.575	0	none	1	0.5	0	0	3	1	4	0.444444	0	none	1	1	1
502	ENSG00000143494	Q86V25|VASH2_HUMAN	0	none	0	0	0	0	14	0.666667	0	none	0	none	10	0.434783	0	none	0	none	0	none	5	0.833333	0	none	0	none	0	none	17	0.894737	17	0.62963	0	none	2	0.666667	0	0	2	0.666667	6	0.461538	0	0	0	0	0
502	ENSG00000071246	Q7L8A9|VASH1_HUMAN	0	none	1	1	5	1	7	0.333333	0	none	0	none	13	0.565217	0	none	0	none	0	none	1	0.166667	0	none	0	none	0	none	2	0.105263	10	0.37037	0	none	1	0.333333	2	1	1	0.333333	7	0.538462	1	1	1	1	2
503	ENSG00000174606	Q5VTE6|ANGE2_HUMAN	1	1	0	none	0	0	9	0.473684	0	0	0	none	10	0.47619	0	0	0	none	0	0	2	0.25	0	none	0	none	0	none	9	0.5625	15	0.375	0	none	3	0.6	0	none	4	0.8	4	0.181818	0	none	0	none	0
503	ENSG00000013523	Q9UNK9|ANGE1_HUMAN	0	0	0	none	4	1	10	0.526316	1	1	0	none	11	0.52381	2	1	0	none	1	1	6	0.75	0	none	0	none	0	none	7	0.4375	25	0.625	0	none	2	0.4	0	none	1	0.2	18	0.818182	0	none	0	none	4
504	ENSG00000152104	Q15678|PTN14_HUMAN	0	0	1	1	3	0.272727	62	0.805195	2	0.5	5	1	31	0.553571	4	0.666667	0	none	6	0.6	11	0.578947	0	none	6	0.75	2	1	61	0.859155	103	0.757353	1	0.5	6	0.75	13	0.866667	7	0.875	30	0.681818	0	0	0	0	2
504	ENSG00000070778	Q16825|PTN21_HUMAN	1	1	0	0	8	0.727273	15	0.194805	2	0.5	0	0	25	0.446429	2	0.333333	0	none	4	0.4	8	0.421053	0	none	2	0.25	0	0	10	0.140845	33	0.242647	1	0.5	2	0.25	2	0.133333	1	0.125	14	0.318182	1	1	1	1	3
505	ENSG00000092978	Q9NW75|GPTC2_HUMAN	1	0.5	1	1	1	0.5	48	0.75	1	1	0	none	7	0.333333	2	0.25	0	none	1	0.25	2	0.285714	0	none	1	1	0	none	70	0.76087	129	0.816456	3	1	4	0.666667	8	0.666667	7	0.875	14	0.583333	0	none	0	none	1
505	ENSG00000089916	Q9NWQ4|CN118_HUMAN	1	0.5	0	0	1	0.5	16	0.25	0	0	0	none	14	0.666667	6	0.75	0	none	3	0.75	5	0.714286	0	none	0	0	0	none	22	0.23913	29	0.183544	0	0	2	0.333333	4	0.333333	1	0.125	10	0.416667	0	none	0	none	2
507	ENSG00000143512	Q6UWX4|HIPL2_HUMAN	1	1	0	none	6	1	8	0.5	1	1	0	0	18	0.75	0	0	0	none	2	1	9	0.75	1	0.5	4	0.666667	0	none	3	0.5	56	0.682927	3	0.6	10	0.833333	2	0.666667	1	0.2	51	0.85	0	none	0	none	1
507	ENSG00000182218	Q96JK4|HIPL1_HUMAN	0	0	0	none	0	0	8	0.5	0	0	1	1	6	0.25	2	1	0	none	0	0	3	0.25	1	0.5	2	0.333333	0	none	3	0.5	26	0.317073	2	0.4	2	0.166667	1	0.333333	4	0.8	9	0.15	0	none	0	none	0
508	ENSG00000197520	A6PVY3|F177B_HUMAN	0	none	0	none	1	0.5	6	0.315789	0	none	0	0	1	0.0769231	0	0	0	none	0	0	0	none	0	none	0	0	0	none	6	0.315789	13	0.333333	0	0	0	0	0	none	0	none	7	0.636364	0	none	0	none	1
508	ENSG00000151327	Q8N128|F177A_HUMAN	0	none	0	none	1	0.5	13	0.684211	0	none	1	1	12	0.923077	1	1	0	none	1	1	0	none	0	none	1	1	0	none	13	0.684211	26	0.666667	1	1	2	1	0	none	0	none	4	0.363636	0	none	0	none	1
510	ENSG00000143753	O15121|DEGS1_HUMAN	0	none	0	none	0	none	6	0.428571	0	none	1	1	2	0.5	1	1	0	none	2	0.5	1	0.5	0	none	2	1	0	none	2	1	9	0.529412	0	0	1	1	2	1	1	1	1	0.166667	0	none	0	none	0
510	ENSG00000168350	Q6QHC5|DEGS2_HUMAN	0	none	0	none	0	none	8	0.571429	0	none	0	0	2	0.5	0	0	0	none	2	0.5	1	0.5	0	none	0	0	0	none	0	0	8	0.470588	2	1	0	0	0	0	0	0	5	0.833333	0	none	0	none	0
511	ENSG00000182827	Q9H3P7|GCP60_HUMAN	0	none	0	none	3	0.75	6	0.315789	1	1	0	none	10	0.625	0	none	0	none	1	0.5	2	1	1	1	1	0.5	0	none	11	0.5	22	0.647059	0	none	1	0.25	1	1	2	0.666667	7	0.636364	0	none	0	none	0
511	ENSG00000100580	Q6PL24|TMED8_HUMAN	0	none	0	none	1	0.25	13	0.684211	0	0	0	none	6	0.375	0	none	0	none	1	0.5	0	0	0	0	1	0.5	0	none	11	0.5	12	0.352941	0	none	3	0.75	0	0	1	0.333333	4	0.363636	0	none	0	none	1
512	ENSG00000143801	P49810|PSN2_HUMAN	0	none	0	none	2	0.333333	9	0.36	1	0.333333	0	0	6	1	1	0.333333	0	none	1	1	0	none	0	none	1	0.5	0	none	2	0.0952381	15	0.348837	0	0	3	0.6	1	0.5	2	0.666667	6	0.545455	1	1	0	none	2
512	ENSG00000080815	P49768|PSN1_HUMAN	0	none	0	none	4	0.666667	16	0.64	2	0.666667	2	1	0	0	2	0.666667	0	none	0	0	0	none	0	none	1	0.5	0	none	19	0.904762	28	0.651163	1	1	2	0.4	1	0.5	1	0.333333	5	0.454545	0	0	0	none	0
514	ENSG00000119283	Q6ZTA4|TRI67_HUMAN	0	none	0	none	1	0.333333	24	0.48	0	0	1	0.5	25	0.555556	3	0.375	0	none	2	0.5	4	0.571429	0	none	0	0	0	0	18	0.310345	44	0.419048	1	0.333333	4	0.571429	2	0.666667	1	0.5	15	0.535714	0	none	0	none	4
514	ENSG00000100505	Q9C026|TRIM9_HUMAN	0	none	0	none	2	0.666667	26	0.52	1	1	1	0.5	20	0.444444	5	0.625	0	none	2	0.5	3	0.428571	0	none	2	1	1	1	40	0.689655	61	0.580952	2	0.666667	3	0.428571	1	0.333333	1	0.5	13	0.464286	0	none	0	none	1
516	ENSG00000135749	A6NKB5|PCX2_HUMAN	1	0.5	2	1	9	0.529412	101	0.696552	3	0.75	1	1	45	0.584416	5	0.555556	1	1	6	0.5	8	0.333333	0	none	7	0.466667	1	0.5	71	0.663551	161	0.607547	0	0	10	0.384615	6	0.857143	14	0.636364	107	0.737931	2	1	1	1	1
516	ENSG00000100731	Q96RV3|PCX1_HUMAN	1	0.5	0	0	8	0.470588	44	0.303448	1	0.25	0	0	32	0.415584	4	0.444444	0	0	6	0.5	16	0.666667	0	none	8	0.533333	1	0.5	36	0.336449	104	0.392453	5	1	16	0.615385	1	0.142857	8	0.363636	38	0.262069	0	0	0	0	1
517	ENSG00000183780	Q8IY50|S35F3_HUMAN	0	none	0	0	3	0.6	160	0.629921	0	none	7	0.368421	22	0.647059	5	0.714286	0	none	1	0.333333	4	0.4	0	none	2	1	1	1	110	0.44	210	0.423387	2	0.5	4	0.571429	14	0.482759	8	0.307692	37	0.480519	0	none	1	1	3
517	ENSG00000151812	A4IF30|S35F4_HUMAN	0	none	2	1	2	0.4	94	0.370079	0	none	12	0.631579	12	0.352941	2	0.285714	0	none	2	0.666667	6	0.6	0	none	0	0	0	0	140	0.56	286	0.576613	2	0.5	3	0.428571	15	0.517241	18	0.692308	40	0.519481	0	none	0	0	2
519	ENSG00000173726	Q15388|TOM20_HUMAN	0	none	0	none	2	1	9	0.692308	0	none	0	none	0	0	1	1	0	none	0	0	0	none	0	none	0	0	0	none	6	0.857143	4	0.4	0	none	1	0.5	0	none	0	none	1	1	0	none	0	none	2
519	ENSG00000196860	Q6UXN7|TO20L_HUMAN	0	none	0	none	0	0	4	0.307692	0	none	0	none	2	1	0	0	0	none	1	1	0	none	0	none	1	1	0	none	1	0.142857	6	0.6	0	none	1	0.5	0	none	0	none	0	0	0	none	0	none	0
520	ENSG00000054267	Q4LE39|ARI4B_HUMAN	0	0	1	1	10	0.625	67	0.807229	4	0.5	0	none	30	0.545455	3	0.6	1	1	4	0.444444	12	0.8	0	none	6	0.75	2	0.666667	46	0.730159	91	0.80531	0	0	11	0.55	5	1	3	0.75	26	0.604651	0	none	0	0	4
520	ENSG00000032219	P29374|ARI4A_HUMAN	1	1	0	0	6	0.375	16	0.192771	4	0.5	0	none	25	0.454545	2	0.4	0	0	5	0.555556	3	0.2	0	none	2	0.25	1	0.333333	17	0.269841	22	0.19469	2	1	9	0.45	0	0	1	0.25	17	0.395349	0	none	1	1	3
521	ENSG00000116962	P14543|NID1_HUMAN	1	0.5	0	none	5	0.5	41	0.672131	1	1	1	1	41	0.594203	6	0.428571	0	none	3	0.5	7	0.318182	0	none	2	0.4	1	0.25	14	0.466667	98	0.566474	0	0	4	0.222222	2	0.5	3	0.428571	34	0.515152	1	1	1	1	0
521	ENSG00000087303	Q14112|NID2_HUMAN	1	0.5	0	none	5	0.5	20	0.327869	0	0	0	0	28	0.405797	8	0.571429	0	none	3	0.5	15	0.681818	0	none	3	0.6	3	0.75	16	0.533333	75	0.433526	5	1	14	0.777778	2	0.5	4	0.571429	32	0.484848	0	0	0	0	0
522	ENSG00000086619	Q86YB8|ERO1B_HUMAN	0	none	0	none	1	0.5	15	0.46875	0	none	2	1	11	0.52381	1	0.5	0	none	1	0.5	2	0.5	0	none	1	1	0	none	13	0.541667	20	0.512821	1	0.5	4	0.666667	0	0	2	0.5	6	0.461538	1	0.5	0	none	2
522	ENSG00000197930	Q96HE7|ERO1A_HUMAN	0	none	0	none	1	0.5	17	0.53125	0	none	0	0	10	0.47619	1	0.5	0	none	1	0.5	2	0.5	0	none	0	0	0	none	11	0.458333	19	0.487179	1	0.5	2	0.333333	1	1	2	0.5	7	0.538462	1	0.5	0	none	1
526	ENSG00000035687	P30520|PURA2_HUMAN	0	none	0	0	2	1	9	0.692308	0	0	0	0	13	0.65	0	0	0	0	0	0	1	0.25	0	none	0	none	0	none	10	0.909091	29	0.604167	0	none	1	0.25	0	0	2	0.666667	4	0.307692	0	none	0	none	3
526	ENSG00000185100	Q8N142|PURA1_HUMAN	0	none	1	1	0	0	4	0.307692	1	1	1	1	7	0.35	1	1	5	1	1	1	3	0.75	0	none	0	none	0	none	1	0.0909091	19	0.395833	0	none	3	0.75	1	1	1	0.333333	9	0.692308	0	none	0	none	2
527	ENSG00000131779	O96011|PX11B_HUMAN	0	none	0	none	1	1	1	0.333333	0	none	0	none	3	0.375	2	1	0	none	0	none	2	0.333333	0	none	1	1	0	none	5	0.833333	6	0.428571	0	none	1	1	0	none	0	none	7	0.583333	0	none	1	0.5	0
527	ENSG00000166821	O75192|PX11A_HUMAN	0	none	0	none	0	0	2	0.666667	0	none	0	none	5	0.625	0	0	0	none	0	none	4	0.666667	0	none	0	0	0	none	1	0.166667	8	0.571429	0	none	0	0	0	none	0	none	5	0.416667	0	none	1	0.5	1
529	ENSG00000117362	Q96BI3|APH1A_HUMAN	0	none	0	none	3	0.75	4	0.266667	2	1	0	0	3	0.272727	0	0	0	none	0	none	2	0.666667	0	none	0	0	0	none	3	0.272727	7	0.4375	2	0.666667	1	1	0	none	0	0	3	0.75	0	none	0	none	1
529	ENSG00000138613	Q8WW43|APH1B_HUMAN	0	none	0	none	1	0.25	11	0.733333	0	0	1	1	8	0.727273	1	1	0	none	0	none	1	0.333333	0	none	1	1	0	none	8	0.727273	9	0.5625	1	0.333333	0	0	0	none	1	1	1	0.25	0	none	0	none	0
531	ENSG00000143382	Q6UY14|ATL4_HUMAN	0	0	0	0	4	0.571429	6	0.0320856	1	0.333333	0	0	21	0.538462	2	0.333333	0	none	4	0.5	3	0.375	0	none	2	0.4	0	0	3	0.020979	16	0.0711111	0	0	6	0.375	0	0	0	0	19	0.24359	1	1	0	none	1
531	ENSG00000187720	Q6ZMP0|THSD4_HUMAN	3	1	1	1	3	0.428571	181	0.967914	2	0.666667	10	1	18	0.461538	4	0.666667	0	none	4	0.5	5	0.625	0	none	3	0.6	1	1	140	0.979021	209	0.928889	2	1	10	0.625	23	1	22	1	59	0.75641	0	0	0	none	2
532	ENSG00000143420	O43768|ENSA_HUMAN	0	none	0	none	0	none	12	0.8	0	none	1	1	8	0.8	1	1	1	1	2	1	0	none	0	none	0	0	0	none	9	0.6	15	0.681818	0	none	1	1	0	none	0	none	2	0.5	0	none	0	none	0
532	ENSG00000128989	P56211|ARP19_HUMAN	0	none	0	none	0	none	3	0.2	0	none	0	0	2	0.2	0	0	0	0	0	0	0	none	0	none	1	1	0	none	6	0.4	7	0.318182	0	none	0	0	0	none	0	none	2	0.5	0	none	0	none	0
533	ENSG00000143437	P27540|ARNT_HUMAN	1	0.5	0	0	1	0.25	26	0.472727	0	none	0	0	17	0.53125	0	0	1	0.333333	0	none	4	0.444444	0	none	1	0.25	0	none	17	0.246377	34	0.369565	2	0.5	1	0.166667	2	0.4	1	0.2	18	0.461538	0	none	1	1	0
533	ENSG00000172379	Q9HBZ2|ARNT2_HUMAN	1	0.5	1	1	3	0.75	29	0.527273	0	none	3	1	15	0.46875	1	1	2	0.666667	0	none	5	0.555556	0	none	3	0.75	0	none	52	0.753623	58	0.630435	2	0.5	5	0.833333	3	0.6	4	0.8	21	0.538462	0	none	0	0	3
534	ENSG00000143409	Q8N5J2|FA63A_HUMAN	0	none	0	none	4	0.571429	3	0.176471	0	0	0	none	4	0.571429	1	1	0	0	0	0	4	0.666667	0	none	0	0	0	none	1	0.0454545	7	0.225806	2	1	4	0.8	0	0	2	0.5	9	0.6	0	none	1	1	1
534	ENSG00000128923	Q8NBR6|FA63B_HUMAN	0	none	0	none	3	0.428571	14	0.823529	1	1	0	none	3	0.428571	0	0	1	1	1	1	2	0.333333	0	none	1	1	0	none	21	0.954545	24	0.774194	0	0	1	0.2	2	1	2	0.5	6	0.4	0	none	0	0	0
536	ENSG00000143458	Q8TAK5|GABP2_HUMAN	0	none	0	none	1	0.5	16	0.615385	0	0	0	none	5	0.357143	2	0.666667	0	none	0	0	0	none	0	none	1	0.5	0	none	6	0.25	28	0.54902	3	0.75	3	0.6	0	0	2	0.333333	14	0.777778	0	none	0	none	0
536	ENSG00000104064	Q06547|GABP1_HUMAN	0	none	0	none	1	0.5	10	0.384615	1	1	0	none	9	0.642857	1	0.333333	0	none	3	1	0	none	0	none	1	0.5	0	none	18	0.75	23	0.45098	1	0.25	2	0.4	3	1	4	0.666667	4	0.222222	0	none	0	none	1
537	ENSG00000163155	Q96S90|LYSM1_HUMAN	0	none	0	none	2	1	0	0	0	none	0	none	6	0.75	0	none	0	none	1	1	1	0.5	0	none	0	none	0	none	2	0.285714	1	0.142857	0	none	2	1	0	0	1	0.333333	1	0.333333	0	none	0	none	1
537	ENSG00000140280	Q8IV50|LYSM2_HUMAN	0	none	0	none	0	0	7	1	0	none	0	none	2	0.25	0	none	0	none	0	0	1	0.5	0	none	0	none	0	none	5	0.714286	6	0.857143	0	none	0	0	1	1	2	0.666667	2	0.666667	0	none	0	none	0
540	ENSG00000143375	Q9P2M7|CING_HUMAN	1	1	1	0.333333	3	0.75	10	0.3125	1	0.5	0	0	22	0.478261	1	1	0	0	0	none	4	0.307692	0	none	2	0.5	1	0.5	9	0.236842	20	0.285714	1	0.25	4	0.444444	2	0.2	1	0.0833333	24	0.26087	0	0	0	none	3
540	ENSG00000128849	Q0VF96|CGNL1_HUMAN	0	0	2	0.666667	1	0.25	22	0.6875	1	0.5	2	1	24	0.521739	0	0	1	1	0	none	9	0.692308	0	none	2	0.5	1	0.5	29	0.763158	50	0.714286	3	0.75	5	0.555556	8	0.8	11	0.916667	68	0.73913	2	1	0	none	4
544	ENSG00000177954	P42677|RS27_HUMAN	0	none	0	none	0	0	1	0.111111	0	none	0	0	1	0.125	0	0	0	none	0	none	1	0.333333	0	none	1	0.5	0	none	0	0	2	0.2	0	0	0	0	1	1	0	0	5	0.625	0	0	0	none	0
544	ENSG00000185088	Q71UM5|RS27L_HUMAN	0	none	0	none	1	1	8	0.888889	0	none	1	1	7	0.875	1	1	0	none	0	none	2	0.666667	0	none	1	0.5	0	none	5	1	8	0.8	1	1	1	1	0	0	1	1	3	0.375	1	1	0	none	0
546	ENSG00000160714	Q7Z7E8|UB2Q1_HUMAN	0	none	0	none	0	none	5	0.333333	1	1	0	0	11	0.916667	1	1	0	none	1	0.5	6	0.857143	0	none	2	1	0	none	3	0.214286	5	0.263158	0	none	4	0.8	0	none	0	0	3	0.6	0	none	0	none	1
546	ENSG00000140367	Q8WVN8|UB2Q2_HUMAN	0	none	0	none	0	none	10	0.666667	0	0	1	1	1	0.0833333	0	0	0	none	1	0.5	1	0.142857	0	none	0	0	0	none	11	0.785714	14	0.736842	0	none	1	0.2	0	none	2	1	2	0.4	0	none	0	none	2
547	ENSG00000163348	Q9BRQ0|PYGO2_HUMAN	0	none	1	1	3	0.6	1	0.0625	0	none	0	0	6	0.3	1	0.5	0	none	1	1	1	0.25	0	none	0	0	0	none	2	0.0769231	4	0.25	0	0	3	0.375	0	none	1	1	17	0.73913	0	none	0	0	0
547	ENSG00000171016	Q9Y3Y4|PYGO1_HUMAN	0	none	0	0	2	0.4	15	0.9375	0	none	3	1	14	0.7	1	0.5	0	none	0	0	3	0.75	0	none	3	1	0	none	24	0.923077	12	0.75	1	1	5	0.625	0	none	0	0	6	0.26087	0	none	1	1	0
548	ENSG00000176444	P49760|CLK2_HUMAN	1	1	0	none	3	0.428571	5	0.384615	0	0	0	none	12	0.545455	2	0.333333	0	none	0	0	6	0.666667	0	none	2	0.4	0	none	4	0.307692	19	0.703704	1	1	3	0.75	1	1	0	0	12	0.571429	1	0.5	0	none	0
548	ENSG00000179335	P49761|CLK3_HUMAN	0	0	0	none	4	0.571429	8	0.615385	1	1	0	none	10	0.454545	4	0.666667	0	none	3	1	3	0.333333	0	none	3	0.6	0	none	9	0.692308	8	0.296296	0	0	1	0.25	0	0	1	1	9	0.428571	1	0.5	0	none	0
551	ENSG00000143319	Q9H9L3|I20L2_HUMAN	0	none	0	none	0	0	1	0.2	1	1	0	none	12	1	0	none	1	1	0	none	1	0.25	0	none	2	1	1	1	0	0	9	0.5625	0	0	3	1	0	none	0	none	7	0.5	0	none	0	none	2
551	ENSG00000181026	Q8WTP8|AEN_HUMAN	0	none	0	none	2	1	4	0.8	0	0	0	none	0	0	0	none	0	0	0	none	3	0.75	0	none	0	0	0	0	2	1	7	0.4375	1	1	0	0	0	none	0	none	7	0.5	0	none	0	none	0
553	ENSG00000154309	Q96F81|DISP1_HUMAN	1	1	1	1	7	0.7	62	0.898551	2	1	7	0.875	37	0.72549	2	0.5	0	none	1	0.25	7	0.583333	0	none	3	0.5	0	none	31	0.96875	97	0.881818	2	0.666667	9	0.642857	5	0.833333	3	1	58	0.716049	0	none	0	none	1
553	ENSG00000140323	A7MBM2|DISP2_HUMAN	0	0	0	0	3	0.3	7	0.101449	0	0	1	0.125	14	0.27451	2	0.5	0	none	3	0.75	5	0.416667	0	none	3	0.5	0	none	1	0.03125	13	0.118182	1	0.333333	5	0.357143	1	0.166667	0	0	23	0.283951	0	none	0	none	4
556	ENSG00000116574	Q7L0Q8|RHOU_HUMAN	0	none	0	none	0	0	5	1	1	0.5	0	none	4	0.666667	0	none	0	none	1	1	2	1	0	none	0	none	0	none	3	0.75	4	1	1	1	4	1	0	none	1	1	11	0.785714	0	none	0	none	0
556	ENSG00000104140	Q96L33|RHOV_HUMAN	0	none	0	none	2	1	0	0	1	0.5	0	none	2	0.333333	0	none	0	none	0	0	0	0	0	none	0	none	0	none	1	0.25	0	0	0	0	0	0	0	none	0	0	3	0.214286	0	none	0	none	0
558	ENSG00000180875	Q9H772|GREM2_HUMAN	1	1	1	1	0	0	65	0.970149	0	none	4	1	5	0.625	3	0.75	0	none	1	1	5	1	0	none	0	none	0	none	31	0.939394	168	0.938547	0	none	5	0.5	4	1	0	0	10	0.625	0	none	0	none	0
558	ENSG00000166923	O60565|GREM1_HUMAN	0	0	0	0	1	1	2	0.0298507	0	none	0	0	3	0.375	1	0.25	0	none	0	0	0	0	0	none	0	none	0	none	2	0.0606061	11	0.0614525	0	none	5	0.5	0	0	1	1	6	0.375	0	none	0	none	0
562	ENSG00000224051	Q5TA50|GLTD1_HUMAN	0	none	0	none	1	1	0	0	0	none	0	none	0	0	0	0	0	none	0	none	1	1	0	none	0	none	0	none	0	none	3	1	0	none	1	1	0	0	0	none	2	0.5	0	none	0	none	0
562	ENSG00000182327	A6NH11|GLTD2_HUMAN	0	none	0	none	0	0	2	1	0	none	0	none	5	1	1	1	0	none	0	none	0	0	0	none	0	none	0	none	0	none	0	0	0	none	0	0	1	1	0	none	2	0.5	0	none	0	none	0
563	ENSG00000162461	Q6PIV7|S2534_HUMAN	0	none	0	0	0	none	1	0.333333	0	none	0	none	4	0.363636	0	0	0	none	0	0	0	0	0	none	0	none	0	none	0	none	2	0.5	0	none	1	0.5	0	0	0	0	6	0.4	0	0	0	none	0
563	ENSG00000125434	Q3KQZ1|S2535_HUMAN	0	none	1	1	0	none	2	0.666667	0	none	0	none	7	0.636364	2	1	0	none	1	1	2	1	0	none	0	none	0	none	0	none	2	0.5	0	none	1	0.5	1	1	1	1	9	0.6	1	1	0	none	0
567	ENSG00000143816	O14904|WNT9A_HUMAN	0	none	0	none	0	0	12	0.545455	0	none	1	1	8	0.615385	0	0	1	1	0	none	3	0.75	0	none	1	0.5	0	none	10	0.5	20	0.408163	0	0	1	0.333333	4	0.8	0	0	13	0.481481	0	none	0	none	0
567	ENSG00000158955	O14905|WNT9B_HUMAN	0	none	0	none	1	1	10	0.454545	0	none	0	0	5	0.384615	1	1	0	0	0	none	1	0.25	0	none	1	0.5	0	none	10	0.5	29	0.591837	1	1	2	0.666667	1	0.2	1	1	14	0.518519	0	none	0	none	1
568	ENSG00000132718	Q9BT88|SYT11_HUMAN	0	0	0	none	2	0.5	16	0.8	0	none	0	0	4	0.235294	0	none	0	none	0	none	4	0.333333	0	0	1	0.25	0	0	9	0.529412	24	0.387097	0	0	4	0.333333	1	0.5	0	none	13	0.351351	0	none	0	none	1
568	ENSG00000132872	Q9H2B2|SYT4_HUMAN	1	1	0	none	2	0.5	4	0.2	0	none	2	1	13	0.764706	0	none	0	none	0	none	8	0.666667	1	1	3	0.75	2	1	8	0.470588	38	0.612903	1	1	8	0.666667	1	0.5	0	none	24	0.648649	0	none	0	none	0
569	ENSG00000143622	Q92963|RIT1_HUMAN	0	0	1	0.5	2	0.666667	9	0.0882353	1	1	0	0	4	0.266667	2	0.666667	0	none	1	1	0	0	0	none	1	1	0	none	2	0.0136986	31	0.0715935	2	0.5	1	0.142857	1	0.0263158	0	0	3	0.107143	0	0	0	none	0
569	ENSG00000152214	Q99578|RIT2_HUMAN	1	1	1	0.5	1	0.333333	93	0.911765	0	0	11	1	11	0.733333	1	0.333333	0	none	0	0	4	1	0	none	0	0	0	none	144	0.986301	402	0.928406	2	0.5	6	0.857143	37	0.973684	19	1	25	0.892857	1	1	0	none	1
570	ENSG00000215905	none|error	0	none	0	none	0	0	0	0	0	none	0	0	0	0	0	none	0	none	0	0	0	0	0	0	0	none	0	none	0	0	0	0	0	none	0	none	0	none	0	none	0	0	0	none	0	none	0
570	ENSG00000130255	Q9Y3U8|RL36_HUMAN	0	none	0	none	2	1	11	1	0	none	1	1	7	1	0	none	0	none	1	1	2	1	1	1	0	none	0	none	1	1	6	1	0	none	0	none	0	none	0	none	4	1	0	none	0	none	0
571	ENSG00000217644	none|error	0	none	0	none	0	none	0	0	0	none	0	none	0	0	0	0	0	none	0	0	0	0	0	0	0	0	0	none	0	none	0	0	0	none	0	none	0	none	0	none	0	0	0	none	0	none	0
571	ENSG00000105640	Q02543|RL18A_HUMAN	0	none	0	none	0	none	3	1	0	none	0	none	4	1	1	1	0	none	1	1	1	1	1	1	1	1	0	none	0	none	1	1	0	none	0	none	0	none	0	none	4	1	0	none	0	none	0
572	ENSG00000142959	Q8NFU0|BEST4_HUMAN	0	0	0	none	2	0.5	0	0	0	none	0	none	7	0.411765	0	0	0	none	0	none	1	0.333333	0	none	0	none	0	none	0	none	2	0.333333	0	0	1	1	0	none	0	none	4	0.4	0	none	1	1	1
572	ENSG00000039987	Q8NFU1|BEST2_HUMAN	1	1	0	none	2	0.5	7	1	0	none	0	none	10	0.588235	1	1	0	none	0	none	2	0.666667	0	none	0	none	0	none	0	none	4	0.666667	2	1	0	0	0	none	0	none	6	0.6	0	none	0	0	1
573	ENSG00000117450	Q06830|PRDX1_HUMAN	0	none	0	none	2	0.285714	5	0.714286	0	none	0	none	4	0.666667	0	none	0	none	1	1	0	0	0	none	1	0.5	0	none	4	0.666667	8	0.8	1	1	2	1	0	none	1	0.5	3	0.428571	1	1	0	none	0
573	ENSG00000167815	P32119|PRDX2_HUMAN	0	none	0	none	5	0.714286	2	0.285714	0	none	0	none	2	0.333333	0	none	0	none	0	0	1	1	0	none	1	0.5	0	none	2	0.333333	2	0.2	0	0	0	0	0	none	1	0.5	4	0.571429	0	0	0	none	0
574	ENSG00000079277	Q9BUB5|MKNK1_HUMAN	1	1	0	0	3	0.75	10	0.769231	1	1	1	1	11	0.55	1	0.5	0	none	1	0.5	2	0.666667	0	none	4	0.571429	0	none	6	1	20	0.714286	2	1	0	0	1	1	4	1	20	0.952381	0	none	0	none	3
574	ENSG00000099875	Q9HBH9|MKNK2_HUMAN	0	0	1	1	1	0.25	3	0.230769	0	0	0	0	9	0.45	1	0.5	0	none	1	0.5	1	0.333333	0	none	3	0.428571	0	none	0	0	8	0.285714	0	0	2	1	0	0	0	0	1	0.047619	0	none	0	none	0
576	ENSG00000162367	P17542|TAL1_HUMAN	0	none	0	none	1	1	7	1	0	0	1	1	4	0.444444	0	none	1	1	1	1	6	1	2	1	0	none	1	1	1	0.5	21	0.84	2	1	3	1	1	1	0	0	14	1	0	none	0	none	0
576	ENSG00000104903	P12980|LYL1_HUMAN	0	none	0	none	0	0	0	0	1	1	0	0	5	0.555556	0	none	0	0	0	0	0	0	0	0	0	none	0	0	1	0.5	4	0.16	0	0	0	0	0	0	1	1	0	0	0	none	0	none	0
578	ENSG00000085832	P42566|EPS15_HUMAN	0	0	0	none	5	0.5	24	0.421053	2	1	3	0.6	13	0.619048	2	0.666667	0	none	1	0.5	2	0.4	0	none	0	0	0	0	38	0.558824	48	0.607595	2	1	6	0.666667	7	0.875	2	1	7	0.28	0	none	0	none	0
578	ENSG00000127527	Q9UBC2|EP15R_HUMAN	3	1	0	none	5	0.5	33	0.578947	0	0	2	0.4	8	0.380952	1	0.333333	0	none	1	0.5	3	0.6	0	none	3	1	3	1	30	0.441176	31	0.392405	0	0	3	0.333333	1	0.125	0	0	18	0.72	0	none	0	none	4
579	ENSG00000154222	Q5T0F9|C2D1B_HUMAN	0	none	0	none	4	0.444444	7	0.4375	1	0.333333	1	0.5	17	0.548387	4	0.8	0	none	1	0.333333	4	0.571429	0	0	1	1	1	1	2	0.4	13	0.52	2	0.666667	8	0.8	0	none	1	1	12	0.4	1	1	0	none	4
579	ENSG00000132024	Q6P1N0|C2D1A_HUMAN	0	none	0	none	5	0.555556	9	0.5625	2	0.666667	1	0.5	14	0.451613	1	0.2	0	none	2	0.666667	3	0.428571	1	1	0	0	0	0	3	0.6	12	0.48	1	0.333333	2	0.2	0	none	0	0	18	0.6	0	0	0	none	0
580	ENSG00000174348	Q7Z5L7|PODN_HUMAN	0	none	0	none	4	1	4	0.444444	0	none	0	none	12	0.75	0	none	0	0	1	0.5	2	0.666667	0	none	1	0.5	0	none	5	0.5	16	0.695652	2	1	4	1	0	none	0	none	24	0.827586	0	none	0	none	4
580	ENSG00000132000	Q6PEZ8|PONL1_HUMAN	0	none	0	none	0	0	5	0.555556	0	none	0	none	4	0.25	0	none	1	1	1	0.5	1	0.333333	0	none	1	0.5	0	none	5	0.5	7	0.304348	0	0	0	0	0	none	0	none	5	0.172414	0	none	0	none	1
581	ENSG00000058799	Q9Y548|YIPF1_HUMAN	0	none	0	none	3	1	3	0.75	0	0	0	none	7	0.777778	0	none	0	none	1	0.5	1	0.5	0	none	2	1	0	none	10	0.909091	13	0.928571	0	none	2	0.666667	2	1	0	none	6	0.75	0	none	0	none	1
581	ENSG00000130733	Q9BWQ6|YIPF2_HUMAN	0	none	0	none	0	0	1	0.25	1	1	0	none	2	0.222222	0	none	0	none	1	0.5	1	0.5	0	none	0	0	0	none	1	0.0909091	1	0.0714286	0	none	1	0.333333	0	0	0	none	2	0.25	0	none	0	none	1
582	ENSG00000116209	Q9BXS4|TMM59_HUMAN	0	none	0	none	0	none	7	0.583333	1	0.5	0	none	2	0.285714	0	0	0	none	1	1	2	0.285714	0	none	3	0.75	0	none	0	0	8	0.444444	0	none	0	0	0	none	0	0	5	0.333333	0	none	0	none	1
582	ENSG00000105696	Q9UK28|TM59L_HUMAN	0	none	0	none	0	none	5	0.416667	1	0.5	0	none	5	0.714286	1	1	0	none	0	0	5	0.714286	0	none	1	0.25	0	none	2	1	10	0.555556	0	none	1	1	0	none	1	1	10	0.666667	0	none	0	none	2
585	ENSG00000125703	Q96DT6|ATG4C_HUMAN	0	none	0	none	1	0.142857	17	0.607143	0	none	0	none	9	0.409091	0	none	0	none	0	0	0	0	0	none	3	0.75	0	none	10	0.909091	19	0.730769	0	none	3	0.5	0	none	3	1	5	0.555556	0	none	1	1	1
585	ENSG00000130734	Q86TL0|ATG4D_HUMAN	0	none	0	none	6	0.857143	11	0.392857	0	none	0	none	13	0.590909	0	none	0	none	1	1	2	1	0	none	1	0.25	0	none	1	0.0909091	7	0.269231	0	none	3	0.5	0	none	0	0	4	0.444444	0	none	0	0	1
586	ENSG00000162437	Q9HCJ3|RAVR2_HUMAN	0	none	0	none	3	0.6	18	0.666667	0	none	0	none	14	0.636364	0	0	0	none	2	1	6	0.545455	0	none	3	0.75	0	none	10	0.909091	24	0.631579	1	0.5	4	0.444444	0	none	4	1	12	0.444444	0	none	0	none	1
586	ENSG00000161847	Q8IY67|RAVR1_HUMAN	0	none	0	none	2	0.4	9	0.333333	0	none	0	none	8	0.363636	1	1	0	none	0	0	5	0.454545	0	none	1	0.25	0	none	1	0.0909091	14	0.368421	1	0.5	5	0.555556	0	none	0	0	15	0.555556	0	none	0	none	1
590	ENSG00000137976	Q8WZ79|DNS2B_HUMAN	0	none	0	none	1	0.5	0	0	0	none	0	none	3	0.5	0	none	0	none	0	none	1	1	0	none	1	1	0	none	5	1	16	0.727273	0	none	4	0.8	0	none	2	1	5	0.454545	1	1	0	none	1
590	ENSG00000105612	O00115|DNS2A_HUMAN	0	none	0	none	1	0.5	4	1	0	none	0	none	3	0.5	0	none	0	none	0	none	0	0	0	none	0	0	0	none	0	0	6	0.272727	0	none	1	0.2	0	none	0	0	6	0.545455	0	0	0	none	2
592	ENSG00000097096	Q5VT97|SYDE2_HUMAN	0	none	0	none	1	0.5	8	0.615385	1	1	0	none	22	0.628571	0	none	0	none	1	1	6	0.666667	0	none	3	0.75	2	1	14	0.933333	21	0.75	0	none	5	1	1	1	2	0.666667	12	0.857143	1	0.5	0	none	1
592	ENSG00000105137	Q6ZW31|SYDE1_HUMAN	0	none	0	none	1	0.5	5	0.384615	0	0	0	none	13	0.371429	0	none	0	none	0	0	3	0.333333	0	none	1	0.25	0	0	1	0.0666667	7	0.25	0	none	0	0	0	0	1	0.333333	2	0.142857	1	0.5	0	none	1
593	ENSG00000172031	Q8IUS5|EPHX4_HUMAN	0	none	0	none	2	0.4	6	0.6	0	none	0	none	7	0.636364	1	1	1	1	1	1	3	1	0	none	1	1	0	none	7	0.875	25	0.833333	0	none	4	0.8	0	0	2	0.666667	8	0.666667	0	none	0	0	0
593	ENSG00000105131	Q9H6B9|EPHX3_HUMAN	0	none	0	none	3	0.6	4	0.4	0	none	0	none	4	0.363636	0	0	0	0	0	0	0	0	0	none	0	0	0	none	1	0.125	5	0.166667	0	none	1	0.2	1	1	1	0.333333	4	0.333333	0	none	1	1	0
594	ENSG00000067208	O60447|EVI5_HUMAN	0	none	0	0	4	0.571429	52	0.852459	2	1	3	0.6	22	0.709677	0	0	0	none	0	none	2	0.285714	0	none	2	1	1	1	77	0.9625	117	0.928571	1	0.5	6	0.666667	5	0.833333	13	0.866667	11	0.458333	0	none	1	1	1
594	ENSG00000142459	Q96CN4|EVI5L_HUMAN	0	none	1	1	3	0.428571	9	0.147541	0	0	2	0.4	9	0.290323	1	1	0	none	0	none	5	0.714286	0	none	0	0	0	0	3	0.0375	9	0.0714286	1	0.5	3	0.333333	1	0.166667	2	0.133333	13	0.541667	0	none	0	0	0
595	ENSG00000117500	Q9Y3A6|TMED5_HUMAN	0	none	0	none	1	0.333333	4	1	0	none	0	none	6	0.5	0	0	0	0	3	1	1	1	0	none	0	none	0	none	9	1	14	0.933333	0	none	1	1	1	1	0	none	2	0.666667	0	none	0	0	1
595	ENSG00000099203	Q13445|TMED1_HUMAN	0	none	0	none	2	0.666667	0	0	0	none	0	none	6	0.5	1	1	1	1	0	0	0	0	0	none	0	none	0	none	0	0	1	0.0666667	0	none	0	0	0	0	0	none	1	0.333333	0	none	1	1	2
598	ENSG00000143614	Q8WXI9|P66B_HUMAN	0	none	1	1	4	0.5	48	0.615385	0	none	0	0	10	0.5	0	none	0	none	1	1	6	0.75	0	none	2	0.4	0	0	31	0.645833	60	0.722892	1	0.5	2	0.5	3	0.5	2	0.666667	13	0.65	0	none	0	none	2
598	ENSG00000167491	Q86YP4|P66A_HUMAN	0	none	0	0	4	0.5	30	0.384615	0	none	1	1	10	0.5	0	none	0	none	0	0	2	0.25	0	none	3	0.6	2	1	17	0.354167	23	0.277108	1	0.5	2	0.5	3	0.5	1	0.333333	7	0.35	0	none	0	none	1
599	ENSG00000143570	Q9NY26|S39A1_HUMAN	0	none	0	none	1	0.25	1	0.5	0	none	0	none	6	0.75	1	1	0	none	0	0	0	0	0	none	2	0.5	0	none	1	1	10	0.666667	1	1	2	0.666667	0	none	0	none	2	0.666667	0	none	0	none	0
599	ENSG00000141873	Q9BRY0|S39A3_HUMAN	0	none	0	none	3	0.75	1	0.5	0	none	0	none	2	0.25	0	0	0	none	1	1	1	1	0	none	2	0.5	0	none	0	0	5	0.333333	0	0	1	0.333333	0	none	0	none	1	0.333333	0	none	0	none	0
600	ENSG00000160685	O15156|ZBT7B_HUMAN	0	none	1	1	6	0.6	3	0.5	0	none	1	1	9	0.529412	3	0.428571	0	none	1	0.25	4	0.666667	0	none	1	0.5	0	none	2	0.285714	17	0.708333	1	1	4	0.571429	0	0	1	0.25	14	0.7	0	none	0	none	1
600	ENSG00000178951	O95365|ZBT7A_HUMAN	0	none	0	0	4	0.4	3	0.5	0	none	0	0	8	0.470588	4	0.571429	0	none	3	0.75	2	0.333333	0	none	1	0.5	0	none	5	0.714286	7	0.291667	0	0	3	0.428571	1	1	3	0.75	6	0.3	0	none	0	none	0
601	ENSG00000163382	Q8NCW5|AIBP_HUMAN	0	none	0	0	5	0.833333	2	0.25	0	none	0	none	3	0.5	1	1	0	none	1	1	1	0.333333	0	none	0	0	0	none	1	0.166667	3	0.375	0	none	3	0.6	0	none	0	0	5	0.277778	0	none	0	none	0
601	ENSG00000186010	Q9P0J0|NDUAD_HUMAN	0	none	1	1	1	0.166667	6	0.75	0	none	0	none	3	0.5	0	0	0	none	0	0	2	0.666667	0	none	3	1	0	none	5	0.833333	5	0.625	0	none	2	0.4	0	none	1	1	13	0.722222	0	none	0	none	0
602	ENSG00000117036	P41162|ETV3_HUMAN	0	0	1	1	1	0.2	8	0.727273	0	0	0	none	8	0.380952	0	none	0	0	1	1	0	0	0	0	1	0.5	0	0	5	0.833333	6	0.6	0	0	1	0.25	0	none	0	none	7	0.466667	0	none	0	none	0
602	ENSG00000105722	P50548|ERF_HUMAN	1	1	0	0	4	0.8	3	0.272727	1	1	0	none	13	0.619048	0	none	1	1	0	0	2	1	1	1	1	0.5	1	1	1	0.166667	4	0.4	2	1	3	0.75	0	none	0	none	8	0.533333	0	none	0	none	0
603	ENSG00000158773	P22415|USF1_HUMAN	0	none	0	none	0	0	1	0.166667	0	none	0	none	8	0.666667	0	none	1	1	1	0.5	4	0.8	0	none	1	1	2	1	0	0	7	0.4375	1	1	0	0	0	0	0	0	7	0.777778	0	none	0	none	1
603	ENSG00000105698	Q15853|USF2_HUMAN	0	none	0	none	1	1	5	0.833333	0	none	0	none	4	0.333333	0	none	0	0	1	0.5	1	0.2	0	none	0	0	0	0	3	1	9	0.5625	0	0	3	1	1	1	1	1	2	0.222222	0	none	0	none	0
604	ENSG00000158882	Q969M1|TM40L_HUMAN	0	none	0	none	0	none	3	0.5	0	none	0	none	3	0.75	1	1	0	none	0	none	1	0.5	0	none	0	0	0	none	0	0	6	0.6	2	1	1	0.333333	0	none	0	0	4	0.444444	0	none	0	none	2
604	ENSG00000130204	O96008|TOM40_HUMAN	0	none	0	none	0	none	3	0.5	0	none	0	none	1	0.25	0	0	0	none	0	none	1	0.5	0	none	1	1	0	none	2	1	4	0.4	0	0	2	0.666667	0	none	1	1	5	0.555556	0	none	0	none	1
605	ENSG00000135823	O43752|STX6_HUMAN	0	none	0	none	0	0	15	0.833333	1	1	2	0.666667	4	1	0	none	0	none	0	none	1	1	1	1	0	0	0	none	13	1	18	1	1	1	0	0	3	1	2	1	4	0.8	0	none	0	none	1
605	ENSG00000104915	O60499|STX10_HUMAN	0	none	0	none	2	1	3	0.166667	0	0	1	0.333333	0	0	0	none	0	none	0	none	0	0	0	0	1	1	0	none	0	0	0	0	0	0	2	1	0	0	0	0	1	0.2	0	none	0	none	1
606	ENSG00000117594	P28845|DHI1_HUMAN	0	none	0	none	0	0	14	0.933333	0	none	0	0	3	0.375	0	none	0	none	0	none	0	none	0	none	2	1	0	none	9	1	32	0.941176	2	1	3	1	0	none	5	1	14	0.777778	0	none	0	none	0
606	ENSG00000167733	Q7Z5J1|DHI1L_HUMAN	0	none	0	none	1	1	1	0.0666667	0	none	1	1	5	0.625	0	none	0	none	0	none	0	none	0	none	0	0	0	none	0	0	2	0.0588235	0	0	0	0	0	none	0	0	4	0.222222	0	none	0	none	0
607	ENSG00000136636	Q9Y597|KCTD3_HUMAN	0	none	0	none	2	0.333333	26	0.83871	1	0.5	0	none	26	0.702703	0	0	0	none	1	0.333333	5	0.833333	0	0	1	0.2	0	none	13	0.866667	48	0.872727	2	0.666667	5	0.833333	2	1	1	1	14	0.56	0	none	1	1	3
607	ENSG00000160410	Q8TBC3|SHKB1_HUMAN	0	none	0	none	4	0.666667	5	0.16129	1	0.5	0	none	11	0.297297	3	1	0	none	2	0.666667	1	0.166667	1	1	4	0.8	0	none	2	0.133333	7	0.127273	1	0.333333	1	0.166667	0	0	0	0	11	0.44	0	none	0	0	1
608	ENSG00000163050	Q8NI60|ADCK3_HUMAN	0	none	0	none	2	0.5	11	0.785714	0	none	1	1	1	0.0909091	1	1	0	none	0	0	1	0.125	0	0	0	none	1	0.25	0	0	10	0.434783	0	none	0	0	0	0	1	1	0	0	0	none	0	none	0
608	ENSG00000123815	Q96D53|ADCK4_HUMAN	0	none	0	none	2	0.5	3	0.214286	0	none	0	0	10	0.909091	0	0	0	none	6	1	7	0.875	1	1	0	none	3	0.75	4	1	13	0.565217	0	none	2	1	1	1	0	0	10	1	0	none	0	none	1
609	ENSG00000168118	P20338|RAB4A_HUMAN	0	none	0	none	0	none	6	0.666667	0	none	0	none	7	0.583333	0	none	0	none	0	0	1	0.5	0	none	2	0.4	0	none	7	0.777778	11	0.611111	0	none	4	0.8	1	1	0	0	4	0.5	0	none	0	none	1
609	ENSG00000167578	Q16674|MIA_HUMAN	0	none	0	none	0	none	3	0.333333	0	none	0	none	5	0.416667	0	none	0	none	1	1	1	0.5	0	none	3	0.6	0	none	2	0.222222	7	0.388889	0	none	1	0.2	0	0	2	1	4	0.5	0	none	0	none	1
612	ENSG00000175087	Q8N165|PDK1L_HUMAN	0	none	0	none	0	0	3	0.142857	0	none	0	none	5	0.384615	0	none	0	none	1	1	2	0.5	0	none	1	1	0	none	1	0.0625	2	0.0555556	0	none	1	0.333333	1	0.5	0	0	3	0.5	0	none	0	none	0
612	ENSG00000125834	Q8TDR2|STK35_HUMAN	0	none	0	none	1	1	18	0.857143	0	none	0	none	8	0.615385	0	none	0	none	0	0	2	0.5	0	none	0	0	0	none	15	0.9375	34	0.944444	0	none	2	0.666667	1	0.5	3	1	3	0.5	0	none	0	none	1
613	ENSG00000162419	Q9Y692|GMEB1_HUMAN	0	none	0	none	2	0.666667	10	0.5	0	none	2	1	8	0.5	2	1	0	none	0	none	1	0.333333	0	none	0	0	0	none	9	0.692308	21	0.35	1	1	0	0	1	0.5	1	1	14	0.56	0	none	0	0	0
613	ENSG00000101216	Q9UKD1|GMEB2_HUMAN	0	none	0	none	1	0.333333	10	0.5	0	none	0	0	8	0.5	0	0	0	none	0	none	2	0.666667	0	none	1	1	0	none	4	0.307692	39	0.65	0	0	3	1	1	0.5	0	0	11	0.44	0	none	1	1	0
614	ENSG00000116350	Q08170|SRSF4_HUMAN	0	none	0	0	0	0	11	0.647059	0	none	0	none	10	0.526316	1	0.333333	0	none	1	1	5	0.454545	0	none	2	0.666667	0	0	9	0.75	17	0.653846	0	0	2	0.666667	0	none	2	1	3	0.428571	0	none	0	none	0
614	ENSG00000124193	Q13247|SRSF6_HUMAN	0	none	1	1	5	1	6	0.352941	0	none	0	none	9	0.473684	2	0.666667	0	none	0	0	6	0.545455	0	none	1	0.333333	1	1	3	0.25	9	0.346154	1	1	1	0.333333	0	none	0	0	4	0.571429	0	none	0	none	0
615	ENSG00000117016	Q9UJD0|RIMS3_HUMAN	1	1	0	none	2	0.4	13	0.464286	0	0	1	0.5	7	0.4375	1	0.5	0	0	0	none	2	0.4	0	none	1	0.5	0	none	4	0.222222	28	0.388889	2	1	2	0.5	2	0.4	1	0.333333	10	0.5	0	none	1	1	0
615	ENSG00000101098	Q9H426|RIMS4_HUMAN	0	0	0	none	3	0.6	15	0.535714	1	1	1	0.5	9	0.5625	1	0.5	1	1	0	none	3	0.6	0	none	1	0.5	0	none	14	0.777778	44	0.611111	0	0	2	0.5	3	0.6	2	0.666667	10	0.5	0	none	0	0	4
616	ENSG00000116882	Q9NYQ3|HAOX2_HUMAN	0	none	0	0	2	0.666667	9	0.36	0	none	0	0	9	0.36	3	0.428571	0	none	0	none	4	0.333333	0	none	2	1	0	0	6	0.315789	29	0.337209	0	0	0	0	0	0	2	0.4	18	0.666667	0	none	0	0	2
616	ENSG00000101323	Q9UJM8|HAOX1_HUMAN	0	none	1	1	1	0.333333	16	0.64	0	none	2	1	16	0.64	4	0.571429	0	none	0	none	8	0.666667	0	none	0	0	1	1	13	0.684211	57	0.662791	1	1	6	1	3	1	3	0.6	9	0.333333	0	none	1	1	2
617	ENSG00000183726	O95807|TM50A_HUMAN	0	none	0	none	2	0.5	10	0.47619	0	none	2	1	3	0.2	2	0.666667	0	none	0	none	0	0	0	none	1	0.5	0	none	3	0.333333	6	0.352941	1	1	0	none	0	none	0	none	5	0.555556	0	none	0	none	0
617	ENSG00000142188	P56557|TM50B_HUMAN	0	none	0	none	2	0.5	11	0.52381	0	none	0	0	12	0.8	1	0.333333	0	none	0	none	1	1	0	none	1	0.5	0	none	6	0.666667	11	0.647059	0	0	0	none	0	none	0	none	4	0.444444	0	none	0	none	1
618	ENSG00000155363	Q9HCE1|MOV10_HUMAN	0	none	0	none	6	0.6	5	0.227273	2	0.4	0	0	20	0.377358	1	1	0	none	0	0	3	0.428571	0	none	0	0	0	none	5	0.5	20	0.454545	1	1	6	0.428571	0	none	0	0	13	0.216667	0	none	0	none	3
618	ENSG00000073146	Q9BXT6|M10L1_HUMAN	0	none	0	none	4	0.4	17	0.772727	3	0.6	1	1	33	0.622642	0	0	0	none	2	1	4	0.571429	0	none	6	1	0	none	5	0.5	24	0.545455	0	0	8	0.571429	0	none	5	1	47	0.783333	0	none	0	none	2
619	ENSG00000131910	Q15466|NR0B2_HUMAN	0	none	0	none	0	none	3	0.75	0	none	0	none	2	0.142857	0	0	0	none	0	0	1	0.142857	0	none	0	none	0	none	2	0.333333	4	0.153846	1	1	1	0.166667	0	0	0	0	7	0.583333	0	none	0	none	0
619	ENSG00000169297	P51843|NR0B1_HUMAN	0	none	0	none	0	none	1	0.25	0	none	0	none	12	0.857143	2	1	0	none	1	1	6	0.857143	0	none	0	none	0	none	4	0.666667	22	0.846154	0	0	5	0.833333	1	1	1	1	5	0.416667	0	none	0	none	1
620	ENSG00000117748	P15927|RFA2_HUMAN	0	none	0	none	0	none	4	1	0	none	1	1	5	0.416667	1	0.5	0	none	0	none	0	none	0	none	2	0.666667	0	none	2	0.5	4	0.363636	0	none	1	0.25	1	1	1	1	3	0.375	0	0	0	none	1
620	ENSG00000204086	Q13156|RFA4_HUMAN	0	none	0	none	0	none	0	0	0	none	0	0	7	0.583333	1	0.5	0	none	0	none	0	none	0	none	1	0.333333	0	none	2	0.5	7	0.636364	0	none	3	0.75	0	0	0	0	5	0.625	1	1	0	none	2
621	ENSG00000162521	Q09028|RBBP4_HUMAN	0	none	2	1	3	0.75	8	0.421053	0	none	2	1	6	0.222222	2	1	0	none	2	0.5	1	0.166667	0	none	2	0.5	0	0	2	0.285714	11	0.458333	2	1	1	0.333333	1	0.5	3	0.6	10	0.666667	0	none	0	none	1
621	ENSG00000102054	Q16576|RBBP7_HUMAN	0	none	0	0	1	0.25	11	0.578947	0	none	0	0	21	0.777778	0	0	0	none	2	0.5	5	0.833333	0	none	2	0.5	1	1	5	0.714286	13	0.541667	0	0	2	0.666667	1	0.5	2	0.4	5	0.333333	0	none	0	none	1
622	ENSG00000204084	P32019|I5P2_HUMAN	0	none	0	none	2	1	17	0.515152	0	0	0	0	8	0.205128	1	0.5	0	none	2	0.333333	5	0.416667	1	1	4	0.5	2	1	14	0.636364	45	0.608108	1	0.5	8	0.380952	1	0.2	0	0	15	0.517241	0	none	1	0.5	2
622	ENSG00000122126	Q01968|OCRL_HUMAN	0	none	0	none	0	0	16	0.484848	2	1	1	1	31	0.794872	1	0.5	0	none	4	0.666667	7	0.583333	0	0	4	0.5	0	0	8	0.363636	29	0.391892	1	0.5	13	0.619048	4	0.8	3	1	14	0.482759	0	none	1	0.5	2
623	ENSG00000171793	P17812|PYRG1_HUMAN	0	none	0	none	2	0.5	7	0.175	1	1	1	0.5	10	0.588235	1	0.5	0	none	0	0	2	0.4	0	none	0	none	0	0	5	0.2	18	0.352941	0	0	4	0.571429	0	0	0	0	7	0.35	0	none	0	0	0
623	ENSG00000047230	Q9NRF8|PYRG2_HUMAN	0	none	0	none	2	0.5	33	0.825	0	0	1	0.5	7	0.411765	1	0.5	0	none	1	1	3	0.6	0	none	0	none	1	1	20	0.8	33	0.647059	2	1	3	0.428571	4	1	2	1	13	0.65	0	none	1	1	5
624	ENSG00000196517	P48067|SC6A9_HUMAN	0	none	4	1	7	0.777778	7	0.5	0	none	1	0.5	23	0.69697	0	0	0	none	3	0.428571	5	0.714286	0	0	0	0	1	0.5	3	0.272727	29	0.74359	1	0.333333	0	0	1	0.333333	0	0	23	0.433962	0	0	0	none	1
624	ENSG00000087916	Q9UN76|S6A14_HUMAN	0	none	0	0	2	0.222222	7	0.5	0	none	1	0.5	10	0.30303	2	1	0	none	4	0.571429	2	0.285714	1	1	1	1	1	0.5	8	0.727273	10	0.25641	2	0.666667	5	1	2	0.666667	1	1	30	0.566038	1	1	0	none	3
625	ENSG00000117620	Q9Y2D2|S35A3_HUMAN	0	none	0	none	3	1	3	0.333333	0	none	1	1	6	0.666667	0	none	0	none	0	0	0	0	0	none	1	0.5	0	none	13	1	8	0.444444	0	none	2	0.4	0	none	1	0.25	2	0.5	0	none	0	none	0
625	ENSG00000102100	P78381|S35A2_HUMAN	0	none	0	none	0	0	6	0.666667	0	none	0	0	3	0.333333	0	none	0	none	1	1	4	1	0	none	1	0.5	0	none	0	0	10	0.555556	0	none	3	0.6	0	none	3	0.75	2	0.5	0	none	0	none	1
626	ENSG00000198574	O14796|SH21B_HUMAN	0	none	0	0	2	0.666667	2	0.25	0	none	0	none	1	0.2	0	none	0	none	0	none	2	0.285714	0	none	2	0.666667	0	none	2	0.666667	13	0.590909	2	0.666667	0	0	1	0.5	0	0	7	0.636364	0	none	0	none	0
626	ENSG00000183918	O60880|SH21A_HUMAN	0	none	1	1	1	0.333333	6	0.75	0	none	0	none	4	0.8	0	none	0	none	0	none	5	0.714286	0	none	1	0.333333	0	none	1	0.333333	9	0.409091	1	0.333333	2	1	1	0.5	3	1	4	0.363636	0	none	0	none	1
639	ENSG00000071051	O43639|NCK2_HUMAN	0	none	0	none	1	0.5	24	0.666667	0	0	1	0.333333	10	0.769231	1	1	0	none	0	0	6	0.6	0	none	0	none	0	none	35	0.686275	66	0.622642	1	1	2	0.333333	3	0.428571	8	0.666667	10	0.833333	0	none	0	none	2
639	ENSG00000158092	P16333|NCK1_HUMAN	0	none	0	none	1	0.5	12	0.333333	1	1	2	0.666667	3	0.230769	0	0	0	none	1	1	4	0.4	0	none	0	none	0	none	16	0.313725	40	0.377358	0	0	4	0.666667	4	0.571429	4	0.333333	2	0.166667	0	none	0	none	0
640	ENSG00000144057	Q96JF0|SIAT2_HUMAN	0	0	0	none	3	0.6	22	0.372881	2	1	2	0.25	16	0.695652	7	0.583333	0	0	1	0.5	7	0.777778	0	none	2	1	0	0	69	0.734043	132	0.741573	4	0.8	4	0.571429	7	0.28	2	0.222222	73	0.890244	0	none	1	1	5
640	ENSG00000073849	P15907|SIAT1_HUMAN	1	1	0	none	2	0.4	37	0.627119	0	0	6	0.75	7	0.304348	5	0.416667	1	1	1	0.5	2	0.222222	0	none	0	0	1	1	25	0.265957	46	0.258427	1	0.2	3	0.428571	18	0.72	7	0.777778	9	0.109756	0	none	0	0	1
643	ENSG00000074054	Q7Z460|CLAP1_HUMAN	0	none	0	none	5	0.5	55	0.654762	2	0.666667	6	0.75	21	0.5	1	0.5	1	0.5	4	0.8	4	0.666667	0	0	4	0.666667	2	0.666667	77	0.6875	119	0.676136	2	0.5	5	0.416667	4	0.5	13	0.8125	24	0.631579	0	0	2	0.666667	1
643	ENSG00000163539	O75122|CLAP2_HUMAN	0	none	0	none	5	0.5	29	0.345238	1	0.333333	2	0.25	21	0.5	1	0.5	1	0.5	1	0.2	2	0.333333	1	1	2	0.333333	1	0.333333	35	0.3125	57	0.323864	2	0.5	7	0.583333	4	0.5	3	0.1875	14	0.368421	1	1	1	0.333333	3
654	ENSG00000123607	Q7Z4L5|TT21B_HUMAN	0	none	0	none	3	0.5	20	0.714286	2	1	2	1	25	0.675676	3	0.6	0	none	1	0.333333	3	0.5	0	none	2	0.5	0	none	27	0.84375	54	0.72973	1	1	13	0.565217	4	1	2	1	16	0.390244	1	1	0	0	3
654	ENSG00000168026	Q8NDW8|TT21A_HUMAN	0	none	0	none	3	0.5	8	0.285714	0	0	0	0	12	0.324324	2	0.4	0	none	2	0.666667	3	0.5	0	none	2	0.5	0	none	5	0.15625	20	0.27027	0	0	10	0.434783	0	0	0	0	25	0.609756	0	0	1	1	2
655	ENSG00000198648	Q9UEW8|STK39_HUMAN	0	none	1	1	2	0.666667	54	0.760563	0	none	2	1	12	0.521739	3	1	1	1	0	none	2	0.333333	0	none	0	0	0	none	110	0.859375	98	0.844828	0	none	1	0.2	4	0.8	11	0.916667	10	0.588235	0	none	0	none	0
655	ENSG00000172939	O95747|OXSR1_HUMAN	0	none	0	0	1	0.333333	17	0.239437	0	none	0	0	11	0.478261	0	0	0	0	0	none	4	0.666667	0	none	2	1	0	none	18	0.140625	18	0.155172	0	none	4	0.8	1	0.2	1	0.0833333	7	0.411765	0	none	0	none	1
657	ENSG00000115806	Q9H8Y8|GORS2_HUMAN	0	none	0	none	1	0.5	8	1	0	none	0	none	11	0.407407	0	0	1	1	2	0.666667	1	1	0	none	1	1	1	1	11	1	15	0.789474	1	1	1	0.5	0	none	0	none	8	0.888889	0	none	0	0	2
657	ENSG00000114745	Q9BQQ3|GORS1_HUMAN	0	none	0	none	1	0.5	0	0	0	none	0	none	16	0.592593	1	1	0	0	1	0.333333	0	0	0	none	0	0	0	0	0	0	4	0.210526	0	0	1	0.5	0	none	0	none	1	0.111111	0	none	2	1	2
660	ENSG00000152430	Q8N9W6|BOLL_HUMAN	0	none	0	none	2	0.666667	12	0.387097	0	none	1	1	11	0.647059	0	0	0	none	0	none	0	none	0	0	0	none	0	none	15	0.535714	46	0.469388	1	1	3	0.75	1	0.25	3	0.6	15	0.625	1	1	0	none	2
660	ENSG00000092345	Q92904|DAZL_HUMAN	0	none	0	none	1	0.333333	19	0.612903	0	none	0	0	6	0.352941	1	1	0	none	0	none	0	none	1	1	0	none	0	none	13	0.464286	52	0.530612	0	0	1	0.25	3	0.75	2	0.4	9	0.375	0	0	0	none	0
661	ENSG00000115896	Q15111|PLCL1_HUMAN	1	0.5	1	1	3	0.5	224	0.780488	2	1	9	1	29	0.58	15	0.833333	0	none	4	0.8	7	0.4375	0	none	1	0.333333	0	0	414	0.875264	679	0.815126	7	1	17	0.85	35	0.875	28	0.875	41	0.383178	0	none	0	none	2
661	ENSG00000154822	Q9UPR0|PLCL2_HUMAN	1	0.5	0	0	3	0.5	63	0.219512	0	0	0	0	21	0.42	3	0.166667	0	none	1	0.2	9	0.5625	0	none	2	0.666667	1	1	59	0.124736	154	0.184874	0	0	3	0.15	5	0.125	4	0.125	66	0.616822	0	none	0	none	2
662	ENSG00000119042	Q9UPW6|SATB2_HUMAN	2	1	0	0	4	1	69	0.669903	0	none	5	0.833333	17	0.425	3	0.6	0	none	0	0	10	0.625	0	none	3	1	0	0	55	0.654762	171	0.788018	7	1	14	0.7	15	0.9375	14	0.736842	25	0.490196	1	1	0	none	2
662	ENSG00000182568	Q01826|SATB1_HUMAN	0	0	1	1	0	0	34	0.330097	0	none	1	0.166667	23	0.575	2	0.4	0	none	3	1	6	0.375	0	none	0	0	1	1	29	0.345238	46	0.211982	0	0	6	0.3	1	0.0625	5	0.263158	26	0.509804	0	0	0	none	5
664	ENSG00000003393	Q96Q42|ALS2_HUMAN	2	0.666667	0	none	2	0.5	11	0.647059	2	0.5	1	0.5	40	0.740741	3	0.75	0	0	3	0.75	7	0.636364	0	none	6	0.857143	1	1	24	0.96	33	0.6875	0	0	9	0.818182	1	0.333333	0	0	30	0.555556	0	none	2	0.666667	0
664	ENSG00000178038	Q60I27|AL2CL_HUMAN	1	0.333333	0	none	2	0.5	6	0.352941	2	0.5	1	0.5	14	0.259259	1	0.25	2	1	1	0.25	4	0.363636	0	none	1	0.142857	0	0	1	0.04	15	0.3125	1	1	2	0.181818	2	0.666667	1	1	24	0.444444	0	none	1	0.333333	0
665	ENSG00000144426	Q6ZS30|NBEL1_HUMAN	0	0	1	1	6	0.75	42	0.792453	2	0.4	3	1	28	0.444444	1	0.333333	0	none	3	0.375	4	0.285714	0	none	6	0.6	2	0.666667	45	0.978261	60	0.731707	3	1	3	0.375	4	1	1	0.5	67	0.656863	0	0	0	0	3
665	ENSG00000160796	Q6ZNJ1|NBEL2_HUMAN	1	1	0	0	2	0.25	11	0.207547	3	0.6	0	0	35	0.555556	2	0.666667	0	none	5	0.625	10	0.714286	0	none	4	0.4	1	0.333333	1	0.0217391	22	0.268293	0	0	5	0.625	0	0	1	0.5	35	0.343137	1	1	1	1	1
667	ENSG00000188282	Q6ZNE9|RUFY4_HUMAN	0	none	0	none	1	0.5	18	0.545455	0	0	3	0.6	11	0.305556	1	0.5	0	0	1	0.25	1	0.333333	0	none	3	0.5	1	0.333333	11	0.366667	30	0.454545	0	0	0	0	2	0.5	2	1	22	0.385965	0	none	0	none	1
667	ENSG00000163820	Q9BQS8|FYCO1_HUMAN	0	none	0	none	1	0.5	15	0.454545	1	1	2	0.4	25	0.694444	1	0.5	1	1	3	0.75	2	0.666667	0	none	3	0.5	2	0.666667	19	0.633333	36	0.545455	1	1	3	1	2	0.5	0	0	35	0.614035	0	none	0	none	1
670	ENSG00000163521	Q6UWU2|GLB1L_HUMAN	0	none	0	none	0	0	3	0.176471	0	none	0	none	9	0.36	0	0	0	none	1	0.333333	2	0.285714	0	none	2	0.25	0	0	3	0.136364	8	0.296296	1	0.5	3	0.5	0	0	2	0.4	8	0.275862	0	none	0	none	1
670	ENSG00000170266	P16278|BGAL_HUMAN	0	none	0	none	4	1	14	0.823529	0	none	0	none	16	0.64	2	1	0	none	2	0.666667	5	0.714286	0	none	6	0.75	1	1	19	0.863636	19	0.703704	1	0.5	3	0.5	1	1	3	0.6	21	0.724138	0	none	0	none	2
673	ENSG00000163359	P12111|CO6A3_HUMAN	0	none	0	none	12	0.428571	41	0.506173	3	1	1	0.333333	97	0.548023	8	0.533333	18	0.947368	7	0.777778	22	0.478261	0	none	12	0.521739	4	0.571429	30	0.508475	123	0.56422	5	0.833333	16	0.4	4	0.444444	1	0.2	129	0.570796	2	0.4	1	0.25	14
673	ENSG00000206384	A6NMZ7|CO6A6_HUMAN	0	none	0	none	16	0.571429	40	0.493827	0	0	2	0.666667	80	0.451977	7	0.466667	1	0.0526316	2	0.222222	24	0.521739	0	none	11	0.478261	3	0.428571	29	0.491525	95	0.43578	1	0.166667	24	0.6	5	0.555556	4	0.8	97	0.429204	3	0.6	3	0.75	6
674	ENSG00000115648	Q9BV36|MELPH_HUMAN	0	0	0	none	1	0.5	17	0.149123	0	0	1	0.2	4	0.142857	4	0.571429	0	0	2	0.666667	2	0.25	0	none	0	none	0	none	11	0.114583	23	0.118557	2	0.666667	3	0.375	2	0.0909091	1	0.125	12	0.324324	0	0	0	0	1
674	ENSG00000170011	Q8NFW9|MYRIP_HUMAN	1	1	0	none	1	0.5	97	0.850877	1	1	4	0.8	24	0.857143	3	0.428571	1	1	1	0.333333	6	0.75	0	none	0	none	0	none	85	0.885417	171	0.881443	1	0.333333	5	0.625	20	0.909091	7	0.875	25	0.675676	1	1	1	1	2
680	ENSG00000144035	Q9UHE5|NAT8_HUMAN	0	none	0	0	0	none	2	0.666667	0	none	0	none	6	0.666667	0	none	0	none	1	1	2	0.666667	0	none	4	1	0	none	0	0	3	0.3	1	1	0	none	0	0	0	none	0	none	0	none	0	none	0
680	ENSG00000185818	Q8N9F0|NAT8L_HUMAN	0	none	1	1	0	none	1	0.333333	0	none	0	none	3	0.333333	0	none	0	none	0	0	1	0.333333	0	none	0	0	0	none	3	1	7	0.7	0	0	0	none	1	1	0	none	0	none	0	none	0	none	0
681	ENSG00000114956	Q16854|DGUOK_HUMAN	0	none	0	none	0	0	5	0.454545	1	1	0	none	1	0.111111	2	1	0	none	0	none	1	0.333333	0	none	0	none	0	none	3	0.375	9	0.346154	0	none	1	0.5	0	none	1	0.5	5	0.714286	0	none	0	none	0
681	ENSG00000156136	P27707|DCK_HUMAN	0	none	0	none	3	1	6	0.545455	0	0	0	none	8	0.888889	0	0	0	none	0	none	2	0.666667	0	none	0	none	0	none	5	0.625	17	0.653846	0	none	1	0.5	0	none	1	0.5	2	0.285714	0	none	0	none	3
682	ENSG00000114978	Q9H8S9|MOL1B_HUMAN	0	none	0	none	1	0.25	3	0.166667	0	none	0	none	2	0.25	0	none	0	none	0	none	1	0.2	0	none	0	none	0	none	2	0.1	4	0.097561	0	none	0	none	1	0.5	0	0	1	0.5	0	none	0	none	0
682	ENSG00000173542	Q7L9L4|MOL1A_HUMAN	0	none	0	none	3	0.75	15	0.833333	0	none	0	none	6	0.75	0	none	0	none	0	none	4	0.8	0	none	0	none	0	none	18	0.9	37	0.902439	0	none	0	none	1	0.5	2	1	1	0.5	0	none	0	none	2
683	ENSG00000065911	P13995|MTDC_HUMAN	0	none	0	none	1	1	3	0.12	0	none	0	none	4	0.333333	0	none	0	0	1	1	1	1	0	none	1	1	1	1	8	0.216216	7	0.132075	0	none	4	0.571429	0	0	1	0.142857	3	0.375	0	none	0	none	1
683	ENSG00000163738	Q9H903|MTD2L_HUMAN	0	none	0	none	0	0	22	0.88	0	none	0	none	8	0.666667	0	none	1	1	0	0	0	0	0	none	0	0	0	0	29	0.783784	46	0.867925	0	none	3	0.428571	5	1	6	0.857143	5	0.625	0	none	0	none	1
688	ENSG00000155066	Q8N271|PROM2_HUMAN	0	none	0	none	1	0.333333	5	0.172414	0	none	0	0	13	0.433333	1	0.25	0	none	3	0.6	2	0.5	0	none	2	0.5	1	0.333333	2	0.0512821	18	0.321429	0	none	3	0.375	0	0	1	0.1	40	0.784314	0	none	1	1	2
688	ENSG00000007062	O43490|PROM1_HUMAN	0	none	0	none	2	0.666667	24	0.827586	0	none	3	1	17	0.566667	3	0.75	0	none	2	0.4	2	0.5	0	none	2	0.5	2	0.666667	37	0.948718	38	0.678571	0	none	5	0.625	3	1	9	0.9	11	0.215686	0	none	0	0	3
692	ENSG00000040933	Q96PE3|INP4A_HUMAN	0	0	0	0	1	0.111111	34	0.152466	0	none	2	0.125	24	0.545455	1	1	0	none	1	0.333333	9	0.529412	0	none	4	0.5	0	0	29	0.0755208	48	0.0836237	1	0.25	7	0.5	4	0.0412371	1	0.0263158	12	0.666667	0	0	0	none	0
692	ENSG00000109452	O15327|INP4B_HUMAN	4	1	1	1	8	0.888889	189	0.847534	0	none	14	0.875	20	0.454545	0	0	0	none	2	0.666667	8	0.470588	0	none	4	0.5	1	1	355	0.924479	526	0.916376	3	0.75	7	0.5	93	0.958763	37	0.973684	6	0.333333	1	1	0	none	1
693	ENSG00000135951	Q9BZW7|TSG10_HUMAN	0	none	0	none	2	0.5	34	0.693878	1	0.5	0	0	25	0.471698	1	1	1	0.5	0	0	6	0.428571	0	none	2	0.4	1	0.5	34	0.607143	65	0.601852	2	0.333333	3	0.1875	1	1	5	0.714286	22	0.666667	2	0.5	0	none	2
693	ENSG00000174799	Q66GS9|CP135_HUMAN	0	none	0	none	2	0.5	15	0.306122	1	0.5	2	1	28	0.528302	0	0	1	0.5	3	1	8	0.571429	0	none	3	0.6	1	0.5	22	0.392857	43	0.398148	4	0.666667	13	0.8125	0	0	2	0.285714	11	0.333333	2	0.5	0	none	2
695	ENSG00000115539	Q9H2J4|PDCL3_HUMAN	0	0	0	none	1	1	4	0.222222	0	none	1	1	4	0.8	0	0	0	none	1	0.5	2	1	0	none	0	0	0	none	4	0.2	12	0.324324	0	none	4	0.571429	2	1	0	0	3	0.230769	0	0	0	none	0
695	ENSG00000163440	Q8N4E4|PDCL2_HUMAN	1	1	0	none	0	0	14	0.777778	0	none	0	0	1	0.2	2	1	0	none	1	0.5	0	0	0	none	2	1	0	none	16	0.8	25	0.675676	0	none	3	0.428571	0	0	1	1	10	0.769231	1	1	0	none	0
696	ENSG00000170485	Q99743|NPAS2_HUMAN	0	0	3	1	4	0.8	40	0.606061	0	none	3	0.75	16	0.533333	0	0	0	0	3	0.75	3	0.333333	0	none	0	0	0	0	41	0.61194	53	0.6625	0	0	4	0.444444	7	0.583333	11	0.647059	26	0.896552	0	none	0	none	5
696	ENSG00000134852	O15516|CLOCK_HUMAN	1	1	0	0	1	0.2	26	0.393939	0	none	1	0.25	14	0.466667	1	1	3	1	1	0.25	6	0.666667	0	none	2	1	1	1	26	0.38806	27	0.3375	1	1	5	0.555556	5	0.416667	6	0.352941	3	0.103448	0	none	0	none	1
708	ENSG00000049319	P31213|S5A2_HUMAN	0	none	0	none	2	0.5	15	0.652174	0	none	0	none	6	0.75	3	1	0	none	0	none	2	0.666667	0	none	0	0	0	none	7	0.636364	34	0.539683	0	none	3	0.6	1	1	7	1	12	0.666667	0	none	0	none	1
708	ENSG00000145545	P18405|S5A1_HUMAN	0	none	0	none	2	0.5	8	0.347826	0	none	0	none	2	0.25	0	0	0	none	0	none	1	0.333333	0	none	2	1	0	none	4	0.363636	29	0.460317	0	none	2	0.4	0	0	0	0	6	0.333333	0	none	0	none	0
710	ENSG00000198380	Q06210|GFPT1_HUMAN	0	none	0	none	2	0.5	10	0.384615	2	0.666667	2	0.666667	8	0.380952	3	0.375	0	none	1	0.333333	3	0.333333	0	none	0	0	1	0.5	16	0.516129	31	0.584906	0	none	0	0	2	0.4	0	0	6	0.285714	0	none	0	none	0
710	ENSG00000131459	O94808|GFPT2_HUMAN	0	none	0	none	2	0.5	16	0.615385	1	0.333333	1	0.333333	13	0.619048	5	0.625	0	none	2	0.666667	6	0.666667	0	none	1	1	1	0.5	15	0.483871	22	0.415094	0	none	4	1	3	0.6	1	1	15	0.714286	0	none	0	none	1
711	ENSG00000116005	Q9UHG3|PCYOX_HUMAN	0	none	0	none	1	0.5	7	0.583333	1	1	0	none	8	0.533333	0	0	1	1	0	none	0	0	0	none	1	0.333333	0	none	2	0.5	7	0.538462	0	none	5	0.714286	0	none	1	1	2	0.222222	0	none	0	none	0
711	ENSG00000145882	Q8NBM8|PCYXL_HUMAN	0	none	0	none	1	0.5	5	0.416667	0	0	0	none	7	0.466667	2	1	0	0	0	none	2	1	0	none	2	0.666667	0	none	2	0.5	6	0.461538	0	none	2	0.285714	0	none	0	0	7	0.777778	0	none	0	none	1
712	ENSG00000124374	Q9ULR5|PAI2B_HUMAN	0	none	0	none	1	0.5	4	0.5	0	none	0	none	3	0.6	0	none	0	none	0	none	1	1	0	none	0	0	0	none	5	0.357143	8	0.615385	0	none	0	0	1	1	1	1	2	0.666667	0	none	0	none	0
712	ENSG00000120727	Q9BPZ3|PAIP2_HUMAN	0	none	0	none	1	0.5	4	0.5	0	none	0	none	2	0.4	0	none	0	none	0	none	0	0	0	none	1	1	0	none	9	0.642857	5	0.384615	0	none	1	1	0	0	0	0	1	0.333333	0	none	0	none	0
719	ENSG00000153561	Q9H871|RMD5A_HUMAN	0	none	0	none	2	0.666667	9	0.692308	0	none	1	0.5	6	0.545455	1	1	0	none	2	0.666667	2	1	0	none	1	0.333333	0	none	6	0.75	19	0.76	1	1	2	0.666667	1	1	1	1	2	0.285714	0	none	0	none	2
719	ENSG00000145916	Q96G75|RMD5B_HUMAN	0	none	0	none	1	0.333333	4	0.307692	0	none	1	0.5	5	0.454545	0	0	0	none	1	0.333333	0	0	0	none	2	0.666667	0	none	2	0.25	6	0.24	0	0	1	0.333333	0	0	0	0	5	0.714286	0	none	0	none	2
720	ENSG00000163586	P07148|FABPL_HUMAN	0	none	0	none	1	1	1	0.0769231	0	none	0	none	2	0.333333	3	1	0	none	0	none	2	0.5	0	none	1	1	0	none	1	0.0666667	12	0.333333	0	0	2	0.5	0	0	1	0.333333	12	0.6	0	none	0	none	0
720	ENSG00000170231	P51161|FABP6_HUMAN	0	none	0	none	0	0	12	0.923077	0	none	0	none	4	0.666667	0	0	0	none	0	none	2	0.5	0	none	0	0	0	none	14	0.933333	24	0.666667	1	1	2	0.5	1	1	2	0.666667	8	0.4	0	none	0	none	0
723	ENSG00000114988	Q9H0V9|LMA2L_HUMAN	0	none	0	none	3	1	6	0.428571	0	0	1	1	4	0.444444	1	1	0	none	0	none	1	0.333333	0	none	0	0	1	1	8	0.571429	12	0.571429	0	none	1	0.25	1	1	0	none	6	0.375	0	none	0	none	0
723	ENSG00000169223	Q12907|LMAN2_HUMAN	0	none	0	none	0	0	8	0.571429	1	1	0	0	5	0.555556	0	0	0	none	0	none	2	0.666667	0	none	1	1	0	0	6	0.428571	9	0.428571	0	none	3	0.75	0	0	0	none	10	0.625	0	none	0	none	0
726	ENSG00000013441	P49759|CLK1_HUMAN	0	none	0	none	3	0.75	3	0.333333	1	1	0	none	10	0.454545	3	1	2	1	1	0.333333	3	1	0	none	3	0.5	0	none	4	0.333333	8	0.363636	3	1	4	0.666667	0	0	0	0	8	0.888889	0	none	1	0.5	2
726	ENSG00000113240	Q9HAZ1|CLK4_HUMAN	0	none	0	none	1	0.25	6	0.666667	0	0	0	none	12	0.545455	0	0	0	0	2	0.666667	0	0	0	none	3	0.5	0	none	8	0.666667	14	0.636364	0	0	2	0.333333	1	1	2	1	1	0.111111	0	none	1	0.5	1
727	ENSG00000177261	none|error	0	none	0	none	0	none	0	none	0	none	0	none	0	none	0	none	0	none	0	none	1	1	0	none	0	none	0	none	0	none	0	0	0	none	0	none	0	none	0	none	0	0	0	none	0	none	0
727	ENSG00000204637	none|error	0	none	0	none	0	none	0	none	0	none	0	none	0	none	0	none	0	none	0	none	0	0	0	none	0	none	0	none	0	none	1	1	0	none	0	none	0	none	0	none	13	1	0	none	0	none	0
728	ENSG00000144583	Q9P2E8|MARH4_HUMAN	0	none	0	none	1	0.166667	18	0.327273	0	0	3	0.375	11	0.733333	3	0.6	0	none	3	0.75	2	0.333333	0	none	0	0	0	none	27	0.3375	76	0.288973	2	0.666667	1	0.2	6	0.461538	1	0.142857	12	0.4	0	none	0	none	3
728	ENSG00000183654	A6NNE9|MARHB_HUMAN	0	none	0	none	5	0.833333	37	0.672727	1	1	5	0.625	4	0.266667	2	0.4	0	none	1	0.25	4	0.666667	0	none	1	1	0	none	53	0.6625	187	0.711027	1	0.333333	4	0.8	7	0.538462	6	0.857143	18	0.6	0	none	0	none	1
730	ENSG00000151692	P50876|R144A_HUMAN	1	0.5	1	1	1	1	27	0.6	0	none	7	1	4	0.666667	1	0.5	0	none	2	0.5	1	0.5	0	none	1	0.5	0	none	39	0.573529	74	0.704762	1	0.333333	9	1	7	0.7	7	0.466667	5	0.555556	1	1	0	none	1
730	ENSG00000137393	Q7Z419|R144B_HUMAN	1	0.5	0	0	0	0	18	0.4	0	none	0	0	2	0.333333	1	0.5	0	none	2	0.5	1	0.5	0	none	1	0.5	0	none	29	0.426471	31	0.295238	2	0.666667	0	0	3	0.3	8	0.533333	4	0.444444	0	0	0	none	0
731	ENSG00000143797	Q6ZWT7|MBOA2_HUMAN	0	none	0	0	0	0	20	0.5	0	none	0	0	8	0.421053	0	none	0	none	1	1	1	0.25	0	none	1	0.333333	0	none	44	0.647059	48	0.55814	0	0	0	0	4	0.571429	2	0.333333	4	0.363636	0	none	0	0	0
731	ENSG00000172197	Q6ZNC8|MBOA1_HUMAN	0	none	1	1	1	1	20	0.5	0	none	2	1	11	0.578947	0	none	0	none	0	0	3	0.75	0	none	2	0.666667	0	none	24	0.352941	38	0.44186	2	1	1	1	3	0.428571	4	0.666667	7	0.636364	0	none	2	1	2
732	ENSG00000218819	B5MCY1|TDR15_HUMAN	0	0	0	none	0	0	14	0.636364	0	0	0	none	0	0	0	0	0	none	0	0	0	0	0	none	0	0	0	0	2	0.285714	8	0.2	0	0	0	0	1	0.5	1	1	4	0.111111	3	1	0	0	0
732	ENSG00000180113	O60522|TDRD6_HUMAN	2	1	0	none	14	1	8	0.363636	4	1	0	none	37	1	4	1	0	none	2	1	12	1	0	none	8	1	1	1	5	0.714286	32	0.8	3	1	9	1	1	0.5	0	0	32	0.888889	0	0	3	1	5
734	ENSG00000135973	Q9Y5Y3|GPR45_HUMAN	0	none	0	none	5	0.714286	2	0.142857	0	none	0	none	18	0.666667	0	0	0	none	1	0.333333	6	0.461538	0	none	3	1	1	1	0	0	27	0.465517	0	none	5	0.5	0	0	0	0	12	0.375	0	none	0	none	1
734	ENSG00000112218	Q9BZJ6|GPR63_HUMAN	0	none	0	none	2	0.285714	12	0.857143	0	none	0	none	9	0.333333	4	1	0	none	2	0.666667	7	0.538462	0	none	0	0	0	0	14	1	31	0.534483	0	none	5	0.5	3	1	2	1	20	0.625	0	none	0	none	0
736	ENSG00000115091	P61158|ARP3_HUMAN	0	none	0	none	0	none	22	0.458333	0	none	1	1	6	0.428571	1	1	0	0	2	0.666667	0	none	0	none	1	0.5	0	none	19	0.59375	40	0.493827	0	none	1	0.5	1	1	5	1	2	0.222222	0	none	0	none	0
736	ENSG00000133627	Q9P1U1|ARP3B_HUMAN	0	none	0	none	0	none	26	0.541667	0	none	0	0	8	0.571429	0	0	1	1	1	0.333333	0	none	0	none	1	0.5	0	none	13	0.40625	41	0.506173	0	none	1	0.5	0	0	0	0	7	0.777778	0	none	0	none	0
738	ENSG00000144118	P11234|RALB_HUMAN	0	none	0	none	1	1	7	0.304348	0	none	0	0	6	0.375	1	0.333333	0	none	0	0	1	1	0	none	0	none	0	none	7	0.291667	26	0.530612	0	none	2	0.666667	0	0	1	1	2	0.5	0	none	0	none	0
738	ENSG00000006451	P11233|RALA_HUMAN	0	none	0	none	0	0	16	0.695652	0	none	1	1	10	0.625	2	0.666667	0	none	1	1	0	0	0	none	0	none	0	none	17	0.708333	23	0.469388	0	none	1	0.333333	2	1	0	0	2	0.5	0	none	0	none	0
743	ENSG00000144229	Q9C0I4|THS7B_HUMAN	2	0.666667	3	0.6	7	0.875	202	0.602985	0	0	29	0.805556	48	0.64	17	0.73913	1	1	7	0.875	23	0.418182	0	none	12	0.75	4	1	508	0.808917	782	0.677056	2	0.5	29	0.568627	35	0.514706	47	0.712121	225	0.783972	2	0.5	0	0	5
743	ENSG00000005108	Q9UPZ6|THS7A_HUMAN	1	0.333333	2	0.4	1	0.125	133	0.397015	1	1	7	0.194444	27	0.36	6	0.26087	0	0	1	0.125	32	0.581818	0	none	4	0.25	0	0	120	0.191083	373	0.322944	2	0.5	22	0.431373	33	0.485294	19	0.287879	62	0.216028	2	0.5	1	1	3
744	ENSG00000007001	O95045|UPP2_HUMAN	1	1	0	none	1	1	45	0.833333	1	1	4	0.8	11	0.611111	0	none	0	none	2	0.666667	4	0.571429	0	0	3	1	1	1	46	0.938776	92	0.884615	1	1	2	0.5	10	1	8	0.8	14	0.736842	0	none	0	none	0
744	ENSG00000183696	Q16831|UPP1_HUMAN	0	0	0	none	0	0	9	0.166667	0	0	1	0.2	7	0.388889	0	none	0	none	1	0.333333	3	0.428571	1	1	0	0	0	0	3	0.0612245	12	0.115385	0	0	2	0.5	0	0	2	0.2	5	0.263158	0	none	0	none	0
746	ENSG00000115271	P28676|GRAN_HUMAN	1	1	0	none	1	1	6	0.6	0	none	1	1	1	0.2	0	none	0	none	1	1	1	0.5	0	none	0	none	0	none	15	0.75	20	0.666667	0	none	3	1	3	1	2	1	5	0.714286	0	0	0	none	0
746	ENSG00000075142	P30626|SORCN_HUMAN	0	0	0	none	0	0	4	0.4	0	none	0	0	4	0.8	0	none	0	none	0	0	1	0.5	0	none	0	none	0	none	5	0.25	10	0.333333	0	none	0	0	0	0	0	0	2	0.285714	1	1	0	none	1
747	ENSG00000182263	Q5HY92|FIGN_HUMAN	1	1	0	none	3	0.6	37	1	0	none	5	1	27	0.519231	5	0.625	0	none	1	0.333333	11	0.6875	0	none	2	0.666667	1	1	47	0.959184	69	0.821429	2	0.666667	17	0.894737	21	0.954545	4	1	6	0.428571	0	none	0	none	3
747	ENSG00000132436	Q6PIW4|FIGL1_HUMAN	0	0	0	none	2	0.4	0	0	0	none	0	0	25	0.480769	3	0.375	0	none	2	0.666667	5	0.3125	0	none	1	0.333333	0	0	2	0.0408163	15	0.178571	1	0.333333	2	0.105263	1	0.0454545	0	0	8	0.571429	0	none	0	none	3
750	ENSG00000077380	Q13409|DC1I2_HUMAN	0	0	0	0	0	0	10	0.102041	0	none	0	0	13	0.40625	1	0.2	0	none	1	0.333333	0	0	0	none	1	0.5	0	0	16	0.132231	17	0.0817308	0	0	1	0.111111	2	0.125	1	0.0666667	7	0.259259	0	none	0	none	1
750	ENSG00000158560	O14576|DC1I1_HUMAN	1	1	1	1	1	1	88	0.897959	0	none	4	1	19	0.59375	4	0.8	0	none	2	0.666667	3	1	0	none	1	0.5	1	1	105	0.867769	191	0.918269	1	1	8	0.888889	14	0.875	14	0.933333	20	0.740741	0	none	0	none	4
751	ENSG00000115840	O75746|CMC1_HUMAN	1	1	1	1	5	1	48	0.545455	1	1	3	0.428571	30	0.576923	3	0.75	0	0	3	0.75	5	0.714286	0	none	2	0.333333	1	0.5	50	0.568182	81	0.473684	0	0	5	0.555556	2	0.333333	2	0.222222	8	0.380952	0	none	1	1	3
751	ENSG00000004864	Q9UJS0|CMC2_HUMAN	0	0	0	0	0	0	40	0.454545	0	0	4	0.571429	22	0.423077	1	0.25	2	1	1	0.25	2	0.285714	0	none	4	0.666667	1	0.5	38	0.431818	90	0.526316	1	1	4	0.444444	4	0.666667	7	0.777778	13	0.619048	0	none	0	0	0
755	ENSG00000144354	Q9BWT1|CDCA7_HUMAN	0	none	0	none	1	0.25	1	0.0555556	0	none	0	none	5	0.294118	1	0.25	0	0	0	0	1	0.2	0	none	2	0.666667	0	none	7	0.583333	13	0.40625	1	1	2	0.333333	0	none	2	0.5	13	0.5	0	0	0	0	1
755	ENSG00000164649	Q96GN5|CDA7L_HUMAN	0	none	0	none	3	0.75	17	0.944444	0	none	0	none	12	0.705882	3	0.75	1	1	2	1	4	0.8	0	none	1	0.333333	0	none	5	0.416667	19	0.59375	0	0	4	0.666667	0	none	2	0.5	13	0.5	1	1	2	1	0
759	ENSG00000128656	P15882|CHIN_HUMAN	0	0	0	0	3	0.6	47	0.264045	1	1	3	0.428571	10	0.5	2	0.666667	2	1	0	0	4	0.571429	0	none	2	1	0	none	47	0.343066	97	0.332192	0	0	2	0.285714	3	0.157895	6	0.3	11	0.6875	0	none	0	0	3
759	ENSG00000106069	P52757|CHIO_HUMAN	1	1	1	1	2	0.4	131	0.735955	0	0	4	0.571429	10	0.5	1	0.333333	0	0	2	1	3	0.428571	0	none	0	0	0	none	90	0.656934	195	0.667808	1	1	5	0.714286	16	0.842105	14	0.7	5	0.3125	0	none	1	1	5
760	ENSG00000174279	Q03828|EVX2_HUMAN	0	none	0	none	1	0.2	2	0.666667	0	none	0	none	8	1	3	0.5	0	none	0	0	4	1	0	none	1	0.5	0	none	4	0.5	15	0.6	1	1	5	0.5	0	none	2	1	12	0.75	0	none	0	none	2
760	ENSG00000106038	P49640|EVX1_HUMAN	0	none	0	none	4	0.8	1	0.333333	0	none	0	none	0	0	3	0.5	0	none	1	1	0	0	0	none	1	0.5	0	none	4	0.5	10	0.4	0	0	5	0.5	0	none	0	0	4	0.25	0	none	0	none	0
768	ENSG00000204311	Q0ZLH3|PJVK_HUMAN	0	none	0	none	0	0	3	0.125	1	1	0	none	6	0.375	2	0.666667	0	none	2	0.666667	1	0.25	0	none	2	0.666667	0	0	4	0.25	6	0.193548	3	0.6	3	0.6	0	0	0	0	8	0.444444	0	none	0	0	0
768	ENSG00000105928	O60443|DFNA5_HUMAN	0	none	0	none	3	1	21	0.875	0	0	0	none	10	0.625	1	0.333333	0	none	1	0.333333	3	0.75	0	none	1	0.333333	1	1	12	0.75	25	0.806452	2	0.4	2	0.4	4	1	2	1	10	0.555556	0	none	1	1	0
769	ENSG00000079150	Q9Y680|FKBP7_HUMAN	0	none	0	none	2	0.666667	1	0.25	1	1	0	none	3	0.375	0	none	0	none	0	none	0	0	0	none	2	1	0	none	3	0.75	7	0.636364	0	none	0	0	0	none	0	none	2	0.666667	0	none	0	none	0
769	ENSG00000106080	Q9NWM8|FKB14_HUMAN	0	none	0	none	1	0.333333	3	0.75	0	0	0	none	5	0.625	0	none	0	none	0	none	4	1	0	none	0	0	0	none	1	0.25	4	0.363636	0	none	1	1	0	none	0	none	1	0.333333	0	none	0	none	1
773	ENSG00000162998	Q92765|SFRP3_HUMAN	0	0	1	1	2	0.333333	7	0.175	0	none	1	0.5	11	0.423077	2	0.1	2	1	2	0.4	3	0.130435	0	none	1	0.25	0	0	6	0.176471	26	0.252427	1	0.25	4	0.363636	0	0	1	0.2	6	0.3	1	1	0	none	2
773	ENSG00000106483	Q6FHJ7|SFRP4_HUMAN	1	1	0	0	4	0.666667	33	0.825	0	none	1	0.5	15	0.576923	18	0.9	0	0	3	0.6	20	0.869565	0	none	3	0.75	1	1	28	0.823529	77	0.747573	3	0.75	7	0.636364	12	1	4	0.8	14	0.7	0	0	0	none	2
775	ENSG00000081320	O94768|ST17B_HUMAN	0	none	0	none	2	1	12	0.6	2	1	5	1	5	0.454545	0	0	0	none	1	0.5	1	1	0	none	1	1	0	none	13	0.541667	18	0.666667	1	0.5	2	1	0	0	0	none	5	0.625	0	none	0	none	0
775	ENSG00000164543	Q9UEE5|ST17A_HUMAN	0	none	0	none	0	0	8	0.4	0	0	0	0	6	0.545455	2	1	0	none	1	0.5	0	0	0	none	0	0	0	none	11	0.458333	9	0.333333	1	0.5	0	0	1	1	0	none	3	0.375	0	none	0	none	0
776	ENSG00000138411	Q9P2P5|HECW2_HUMAN	0	0	1	0.333333	4	0.285714	108	0.418605	2	0.666667	8	0.470588	45	0.394737	2	0.133333	1	1	3	0.375	12	0.521739	1	1	5	0.384615	0	0	106	0.449153	178	0.337761	7	0.7	13	0.393939	8	0.444444	7	0.411765	79	0.50641	0	0	0	0	5
776	ENSG00000002746	Q76N89|HECW1_HUMAN	1	1	2	0.666667	10	0.714286	150	0.581395	1	0.333333	9	0.529412	69	0.605263	13	0.866667	0	0	5	0.625	11	0.478261	0	0	8	0.615385	2	1	130	0.550847	349	0.662239	3	0.3	20	0.606061	10	0.555556	10	0.588235	77	0.49359	2	1	1	1	8
777	ENSG00000082153	Q7L1Q6|BZW1_HUMAN	0	0	0	none	0	0	8	0.32	0	0	0	0	5	0.555556	1	1	0	none	0	0	0	none	0	none	3	0.5	0	none	1	0.05	8	0.347826	0	none	0	0	0	none	0	0	2	0.181818	0	none	1	1	1
777	ENSG00000136261	Q9Y6E2|BZW2_HUMAN	1	1	0	none	2	1	17	0.68	1	1	1	1	4	0.444444	0	0	0	none	1	1	0	none	0	none	3	0.5	0	none	19	0.95	15	0.652174	0	none	1	1	0	none	3	1	9	0.818182	0	none	0	0	4
778	ENSG00000155744	Q8IXS8|F126B_HUMAN	0	none	0	none	3	0.5	12	0.48	0	none	2	0.666667	6	0.222222	0	0	0	0	2	1	5	1	0	none	0	0	0	none	14	0.583333	25	0.5	0	0	3	0.5	2	0.4	1	0.2	18	0.818182	1	1	0	none	1
778	ENSG00000122591	Q9BYI3|HYCCI_HUMAN	0	none	0	none	3	0.5	13	0.52	0	none	1	0.333333	21	0.777778	3	1	1	1	0	0	0	0	0	none	1	1	0	none	10	0.416667	25	0.5	1	1	3	0.5	3	0.6	4	0.8	4	0.181818	0	0	0	none	2
779	ENSG00000138395	Q96Q40|CDK15_HUMAN	1	0.333333	0	0	4	0.571429	27	0.140625	0	0	1	0.111111	9	0.321429	1	0.111111	0	none	0	0	2	0.4	0	none	3	0.5	0	none	24	0.114833	60	0.110906	4	0.8	4	0.4	2	0.105263	6	0.193548	4	0.235294	0	none	0	none	0
779	ENSG00000058091	O94921|CDK14_HUMAN	2	0.666667	1	1	3	0.428571	165	0.859375	1	1	8	0.888889	19	0.678571	8	0.888889	0	none	2	1	3	0.6	0	none	3	0.5	0	none	185	0.885167	481	0.889094	1	0.2	6	0.6	17	0.894737	25	0.806452	13	0.764706	0	none	0	none	0
782	ENSG00000163596	Q8NDH6|ICA1L_HUMAN	0	0	1	1	4	0.571429	33	0.492537	0	0	0	none	10	0.5	0	none	0	0	0	0	0	0	0	none	0	0	1	1	12	0.244898	22	0.323529	1	0.5	0	0	3	0.375	0	0	18	0.5625	0	none	0	none	1
782	ENSG00000003147	Q05084|ICA69_HUMAN	1	1	0	0	3	0.428571	34	0.507463	1	1	0	none	10	0.5	0	none	2	1	2	1	3	1	0	none	1	1	0	0	37	0.755102	46	0.676471	1	0.5	4	1	5	0.625	2	1	14	0.4375	0	none	0	none	0
784	ENSG00000115365	O43813|LANC1_HUMAN	1	1	0	none	0	0	13	0.393939	0	none	0	0	4	0.266667	1	0.5	0	none	1	0.5	1	0.5	0	none	0	0	0	0	12	0.444444	13	0.232143	0	0	1	0.333333	0	0	1	0.2	7	0.466667	0	none	0	none	0
784	ENSG00000132434	Q9NS86|LANC2_HUMAN	0	0	0	none	2	1	20	0.606061	0	none	3	1	11	0.733333	1	0.5	0	none	1	0.5	1	0.5	0	none	1	1	1	1	15	0.555556	43	0.767857	1	1	2	0.666667	1	1	4	0.8	8	0.533333	0	none	0	none	0
787	ENSG00000144452	Q86UK0|ABCAC_HUMAN	1	1	0	0	6	0.25	53	0.240909	4	0.666667	2	0.125	91	0.443902	10	0.285714	1	0.166667	5	0.294118	13	0.295455	1	1	6	0.230769	3	0.428571	77	0.271127	146	0.288538	7	0.875	13	0.236364	11	0.407407	6	0.214286	99	0.421277	2	0.5	2	0.222222	8
787	ENSG00000179869	Q86UQ4|ABCAD_HUMAN	0	0	3	1	18	0.75	167	0.759091	2	0.333333	14	0.875	114	0.556098	25	0.714286	5	0.833333	12	0.705882	31	0.704545	0	0	20	0.769231	4	0.571429	207	0.728873	360	0.711462	1	0.125	42	0.763636	16	0.592593	22	0.785714	136	0.578723	2	0.5	7	0.777778	11
792	ENSG00000158552	Q8WV99|ZFN2B_HUMAN	0	none	0	none	0	0	3	0.5	0	none	0	none	3	0.75	0	0	0	none	2	1	1	0.333333	0	none	5	1	1	1	1	0.5	9	0.391304	1	1	2	0.5	0	none	1	0.5	2	0.333333	0	none	0	none	0
792	ENSG00000178381	Q8N6M9|ZFN2A_HUMAN	0	none	0	none	1	1	3	0.5	0	none	0	none	1	0.25	1	1	0	none	0	0	2	0.666667	0	none	0	0	0	0	1	0.5	14	0.608696	0	0	2	0.5	0	none	1	0.5	4	0.666667	0	none	0	none	1
793	ENSG00000198925	Q7Z3C6|ATG9A_HUMAN	0	none	0	none	5	0.625	5	0.714286	2	0.666667	0	none	30	0.612245	2	0.666667	1	1	2	0.333333	6	0.75	0	none	1	0.5	1	0.5	2	0.5	19	0.5	2	1	5	0.833333	1	1	2	1	24	0.55814	0	none	0	none	0
793	ENSG00000181652	Q674R7|ATG9B_HUMAN	0	none	0	none	3	0.375	2	0.285714	1	0.333333	0	none	19	0.387755	1	0.333333	0	0	4	0.666667	2	0.25	0	none	1	0.5	1	0.5	2	0.5	19	0.5	0	0	1	0.166667	0	0	0	0	19	0.44186	0	none	0	none	2
794	ENSG00000054356	Q16849|PTPRN_HUMAN	0	0	2	0.285714	3	0.5	5	0.0122549	2	0.5	1	0.030303	25	0.581395	0	0	0	none	1	0.333333	6	0.5	0	none	4	1	1	1	3	0.00854701	40	0.0400802	2	0.333333	10	0.47619	1	0.0204082	0	0	29	0.295918	0	none	0	none	3
794	ENSG00000155093	Q92932|PTPR2_HUMAN	2	1	5	0.714286	3	0.5	403	0.987745	2	0.5	32	0.969697	18	0.418605	4	1	0	none	2	0.666667	6	0.5	0	none	0	0	0	0	348	0.991453	958	0.95992	4	0.666667	11	0.52381	48	0.979592	49	1	69	0.704082	0	none	0	none	6
795	ENSG00000123989	Q8IZ52|CHSS2_HUMAN	0	none	0	none	2	0.666667	3	0.5	1	1	0	none	16	0.615385	1	0.5	0	none	2	0.666667	4	0.571429	0	0	0	0	0	none	3	0.6	11	0.733333	1	1	6	1	0	none	0	none	8	0.5	0	none	1	0.5	1
795	ENSG00000033100	Q9P2E5|CHPF2_HUMAN	0	none	0	none	1	0.333333	3	0.5	0	0	0	none	10	0.384615	1	0.5	0	none	1	0.333333	3	0.428571	1	1	1	1	0	none	2	0.4	4	0.266667	0	0	0	0	0	none	0	none	8	0.5	0	none	1	0.5	0
798	ENSG00000173744	P52594|AGFG1_HUMAN	1	1	0	none	0	0	11	0.611111	0	none	1	1	13	0.541667	1	1	1	0.5	1	0.2	3	1	0	none	0	0	0	0	28	0.848485	28	0.682927	1	1	1	0.333333	2	0.666667	4	1	9	0.45	0	none	0	none	1
798	ENSG00000106351	O95081|AGFG2_HUMAN	0	0	0	none	3	1	7	0.388889	0	none	0	0	11	0.458333	0	0	1	0.5	4	0.8	0	0	0	none	3	1	1	1	5	0.151515	13	0.317073	0	0	2	0.666667	1	0.333333	0	0	11	0.55	0	none	0	none	0
799	ENSG00000204120	Q6Y7W6|PERQ2_HUMAN	0	none	2	1	6	0.428571	18	0.782609	1	0.5	2	1	54	0.80597	1	0.2	2	0.666667	7	0.875	11	0.647059	0	none	6	0.857143	2	1	41	0.97619	53	0.84127	1	1	3	0.75	4	1	4	1	23	0.657143	1	1	0	none	5
799	ENSG00000146830	O75420|PERQ1_HUMAN	0	none	0	0	8	0.571429	5	0.217391	1	0.5	0	0	13	0.19403	4	0.8	1	0.333333	1	0.125	6	0.352941	0	none	1	0.142857	0	0	1	0.0238095	10	0.15873	0	0	1	0.25	0	0	0	0	12	0.342857	0	0	0	none	1
801	ENSG00000130147	Q9P0V3|SH3B4_HUMAN	2	0.666667	1	1	4	0.666667	28	0.538462	0	none	4	1	19	0.413043	1	0.5	0	none	1	0.333333	6	0.375	0	none	3	1	1	0.5	19	0.218391	47	0.602564	1	0.25	3	0.333333	8	0.888889	2	0.285714	20	0.425532	0	none	0	none	2
801	ENSG00000183742	Q6ZN28|MACC1_HUMAN	1	0.333333	0	0	2	0.333333	24	0.461538	0	none	0	0	27	0.586957	1	0.5	0	none	2	0.666667	10	0.625	0	none	0	0	1	0.5	68	0.781609	31	0.397436	3	0.75	6	0.666667	1	0.111111	5	0.714286	27	0.574468	0	none	0	none	2
803	ENSG00000168505	P52951|GBX2_HUMAN	0	none	0	none	1	0.5	1	0.2	0	none	0	0	2	0.285714	1	0.333333	0	none	1	1	0	0	0	none	1	1	0	none	0	0	8	0.421053	0	none	0	0	0	none	0	0	4	0.333333	0	none	0	none	1
803	ENSG00000164900	Q14549|GBX1_HUMAN	0	none	0	none	1	0.5	4	0.8	0	none	1	1	5	0.714286	2	0.666667	0	none	0	0	3	1	0	none	0	0	0	none	7	1	11	0.578947	0	none	4	1	0	none	3	1	8	0.666667	0	none	0	none	0
805	ENSG00000132321	Q86XH1|IQCA1_HUMAN	0	none	0	none	1	1	32	0.969697	1	1	5	1	20	1	1	1	0	none	1	1	1	1	0	none	2	1	0	none	62	0.96875	94	0.912621	0	none	5	1	2	1	5	1	38	1	0	none	1	1	0
805	ENSG00000183016	none|error	0	none	0	none	0	0	1	0.030303	0	0	0	0	0	0	0	0	0	none	0	0	0	0	0	none	0	0	0	none	2	0.03125	9	0.0873786	0	none	0	0	0	0	0	0	0	0	0	none	0	0	0
809	ENSG00000172554	Q9NY99|SNTG2_HUMAN	1	0.2	2	0.4	3	1	152	0.305835	2	0.666667	11	0.192982	15	0.357143	7	0.538462	0	none	1	1	4	0.307692	0	none	1	0.2	0	none	235	0.436803	430	0.216625	0	0	8	0.615385	25	0.263158	20	0.222222	37	0.5	0	none	0	none	1
809	ENSG00000147481	Q9NSN8|SNTG1_HUMAN	4	0.8	3	0.6	0	0	345	0.694165	1	0.333333	46	0.807018	27	0.642857	6	0.461538	0	none	0	0	9	0.692308	0	none	4	0.8	0	none	303	0.563197	1555	0.783375	2	1	5	0.384615	70	0.736842	70	0.777778	37	0.5	0	none	0	none	7
811	ENSG00000118004	Q9BWP8|COL11_HUMAN	1	0.5	1	1	1	1	13	0.295455	0	none	0	0	6	0.5	1	1	0	none	1	1	3	0.6	0	none	2	0.5	0	0	7	0.152174	66	0.540984	0	0	6	0.666667	2	0.333333	2	0.181818	7	0.259259	1	1	0	none	0
811	ENSG00000184374	Q9Y6Z7|COL10_HUMAN	1	0.5	0	0	0	0	31	0.704545	0	none	2	1	6	0.5	0	0	0	none	0	0	2	0.4	0	none	2	0.5	1	1	39	0.847826	56	0.459016	1	1	3	0.333333	4	0.666667	9	0.818182	20	0.740741	0	0	0	none	1
812	ENSG00000172059	O14901|KLF11_HUMAN	0	none	0	none	3	1	6	0.857143	0	0	0	none	9	0.473684	3	1	0	none	0	none	2	0.5	0	none	2	0.4	0	none	2	0.5	9	0.391304	0	0	3	0.5	0	none	0	none	9	0.75	0	none	0	none	1
812	ENSG00000155090	Q13118|KLF10_HUMAN	0	none	0	none	0	0	1	0.142857	1	1	0	none	10	0.526316	0	0	0	none	0	none	2	0.5	0	none	3	0.6	0	none	2	0.5	14	0.608696	1	1	3	0.5	0	none	0	none	3	0.25	0	none	0	none	1
813	ENSG00000171848	P31350|RIR2_HUMAN	0	none	0	none	3	1	4	0.333333	1	1	0	0	6	0.428571	0	none	0	none	0	none	1	0.25	0	none	1	1	0	none	3	0.2	12	0.48	1	1	2	0.4	0	0	0	none	11	0.578947	0	none	0	none	0
813	ENSG00000048392	Q7LG56|RIR2B_HUMAN	0	none	0	none	0	0	8	0.666667	0	0	1	1	8	0.571429	0	none	0	none	0	none	3	0.75	0	none	0	0	0	none	12	0.8	13	0.52	0	0	3	0.6	1	1	0	none	8	0.421053	0	none	0	none	2
814	ENSG00000143882	Q8NEY4|VATC2_HUMAN	0	none	0	none	1	0.25	16	0.551724	0	none	0	none	8	0.571429	1	0.5	0	none	1	1	6	0.666667	0	none	2	0.5	0	none	10	0.625	24	0.571429	1	1	2	0.5	0	none	1	0.333333	15	0.882353	0	none	1	1	4
814	ENSG00000155097	P21283|VATC1_HUMAN	0	none	0	none	3	0.75	13	0.448276	0	none	0	none	6	0.428571	1	0.5	0	none	0	0	3	0.333333	0	none	2	0.5	0	none	6	0.375	18	0.428571	0	0	2	0.5	0	none	2	0.666667	2	0.117647	0	none	0	0	0
817	ENSG00000197872	Q9H0Q0|FA49A_HUMAN	0	none	0	0	0	none	24	0.311688	2	1	1	0.333333	9	0.5	4	0.8	0	none	0	none	2	0.5	0	none	1	0.5	1	0.5	34	0.382022	76	0.520548	2	1	2	0.5	0	0	3	0.375	18	0.818182	0	none	0	none	1
817	ENSG00000153310	Q9NUQ9|FA49B_HUMAN	0	none	1	1	0	none	53	0.688312	0	0	2	0.666667	9	0.5	1	0.2	0	none	0	none	2	0.5	0	none	1	0.5	1	0.5	55	0.617978	70	0.479452	0	0	2	0.5	5	1	5	0.625	4	0.181818	0	none	0	none	0
818	ENSG00000143867	Q8TAX0|OSR1_HUMAN	0	none	0	none	0	0	5	0.454545	0	none	0	0	9	0.391304	0	0	0	0	1	1	2	0.4	0	none	0	0	0	none	0	0	9	0.333333	0	none	2	0.2	0	none	0	none	7	0.5	0	none	0	none	1
818	ENSG00000164920	Q8N2R0|OSR2_HUMAN	0	none	0	none	3	1	6	0.545455	0	none	1	1	14	0.608696	1	1	1	1	0	0	3	0.6	0	none	1	1	0	none	1	1	18	0.666667	0	none	8	0.8	0	none	0	none	7	0.5	0	none	0	none	0
819	ENSG00000068697	Q15012|LAP4A_HUMAN	0	none	0	none	4	1	2	0.0769231	0	none	0	0	2	0.4	1	1	0	none	0	none	2	1	0	none	1	0.333333	0	none	5	0.25	7	0.21875	0	none	1	0.333333	0	0	1	0.333333	3	0.6	0	none	0	none	1
819	ENSG00000104341	Q86VI4|LAP4B_HUMAN	0	none	0	none	0	0	24	0.923077	0	none	2	1	3	0.6	0	0	0	none	0	none	0	0	0	none	2	0.666667	0	none	15	0.75	25	0.78125	0	none	2	0.666667	3	1	2	0.666667	2	0.4	0	none	0	none	0
820	ENSG00000119771	Q96CT2|KLH29_HUMAN	0	none	2	1	0	0	86	0.914894	0	none	2	0.666667	8	0.4	0	none	0	none	0	0	0	0	0	none	0	0	0	none	61	1	115	0.827338	1	1	0	0	4	1	13	1	0	0	0	0	0	none	3
820	ENSG00000175946	Q2WGJ6|KLH38_HUMAN	0	none	0	0	2	1	8	0.0851064	0	none	1	0.333333	12	0.6	0	none	0	none	2	1	1	1	0	none	3	1	0	none	0	0	24	0.172662	0	0	6	1	0	0	0	0	17	1	1	1	0	none	0
821	ENSG00000119778	Q9ULI0|ATD2B_HUMAN	1	1	0	none	2	0.153846	67	0.712766	0	0	5	1	32	0.484848	2	0.666667	1	1	0	0	11	0.55	0	none	4	0.8	2	1	35	0.673077	69	0.539062	0	none	4	0.285714	9	0.75	9	0.642857	9	0.272727	1	1	0	none	3
821	ENSG00000156802	Q6PL18|ATAD2_HUMAN	0	0	0	none	11	0.846154	27	0.287234	3	1	0	0	34	0.515152	1	0.333333	0	0	4	1	9	0.45	0	none	1	0.2	0	0	17	0.326923	59	0.460938	0	none	10	0.714286	3	0.25	5	0.357143	24	0.727273	0	0	0	none	4
824	ENSG00000084710	Q9Y2G0|EFR3B_HUMAN	0	0	0	none	0	0	27	0.482143	0	none	2	0.5	8	0.285714	0	0	0	0	0	0	0	0	0	none	0	0	0	0	28	0.474576	37	0.352381	0	none	0	0	1	0.5	1	0.25	2	0.117647	0	none	0	none	0
824	ENSG00000132294	Q14156|EFR3A_HUMAN	1	1	0	none	3	1	29	0.517857	0	none	2	0.5	20	0.714286	3	1	1	1	1	1	3	1	0	none	2	1	2	1	31	0.525424	68	0.647619	0	none	6	1	1	0.5	3	0.75	15	0.882353	0	none	0	none	4
828	ENSG00000115234	Q15036|SNX17_HUMAN	0	none	0	0	0	0	7	0.233333	1	1	1	1	7	0.5	2	1	0	none	3	0.75	2	1	0	none	1	0.5	0	none	0	0	4	0.0727273	0	0	3	0.75	0	0	0	0	2	0.0909091	0	none	0	none	3
828	ENSG00000174226	Q8N9S9|SNX31_HUMAN	0	none	1	1	4	1	23	0.766667	0	0	0	0	7	0.5	0	0	0	none	1	0.25	0	0	0	none	1	0.5	0	none	11	1	51	0.927273	1	1	1	0.25	1	1	2	1	20	0.909091	0	none	0	none	1
829	ENSG00000116039	P15313|VATB1_HUMAN	0	none	0	none	6	1	10	0.526316	1	0.5	1	0.5	16	0.8	1	0.5	0	none	1	0.5	2	0.5	0	none	3	0.6	0	none	4	0.4	18	0.6	0	0	3	0.75	2	0.666667	1	0.5	15	0.681818	1	1	0	0	0
829	ENSG00000147416	P21281|VATB2_HUMAN	0	none	0	none	0	0	9	0.473684	1	0.5	1	0.5	4	0.2	1	0.5	0	none	1	0.5	2	0.5	0	none	2	0.4	0	none	6	0.6	12	0.4	1	1	1	0.25	1	0.333333	1	0.5	7	0.318182	0	0	1	1	0
836	ENSG00000115085	P43403|ZAP70_HUMAN	0	none	0	none	3	0.75	9	0.25	0	none	0	0	19	0.612903	1	0.333333	0	0	3	0.75	3	0.428571	0	none	2	0.5	0	none	3	0.0833333	16	0.275862	0	none	5	0.625	0	0	2	0.285714	11	0.305556	0	none	0	none	1
836	ENSG00000165025	P43405|KSYK_HUMAN	0	none	0	none	1	0.25	27	0.75	0	none	1	1	12	0.387097	2	0.666667	2	1	1	0.25	4	0.571429	0	none	2	0.5	0	none	33	0.916667	42	0.724138	0	none	3	0.375	2	1	5	0.714286	25	0.694444	0	none	0	none	0
838	ENSG00000136682	Q8IUF1|CBWD2_HUMAN	0	none	0	none	2	1	13	1	0	none	0	none	0	none	0	none	0	none	0	none	0	none	0	none	0	none	0	none	1	1	31	1	0	none	1	1	0	none	0	none	3	1	0	none	0	none	0
838	ENSG00000215126	A6NM15|CBWD7_HUMAN	0	none	0	none	0	0	0	0	0	none	0	none	0	none	0	none	0	none	0	none	0	none	0	none	0	none	0	none	0	0	0	0	0	none	0	0	0	none	0	none	0	0	0	none	0	none	0
839	ENSG00000088179	P29074|PTN4_HUMAN	1	0.5	0	none	8	0.470588	43	0.68254	1	0.5	6	0.75	18	0.473684	2	0.5	0	none	3	0.5	2	0.333333	0	none	3	0.6	0	none	44	0.647059	75	0.675676	1	0.5	8	0.666667	1	0.2	8	0.615385	11	0.392857	0	0	0	0	4
839	ENSG00000070159	P26045|PTN3_HUMAN	1	0.5	0	none	9	0.529412	20	0.31746	1	0.5	2	0.25	20	0.526316	2	0.5	0	none	3	0.5	4	0.666667	0	none	2	0.4	0	none	24	0.352941	36	0.324324	1	0.5	4	0.333333	4	0.8	5	0.384615	17	0.607143	1	1	1	1	3
840	ENSG00000115109	Q9HCM4|E41L5_HUMAN	0	0	0	none	2	0.285714	26	0.52	0	none	2	0.4	19	0.59375	0	0	0	0	2	0.666667	2	0.4	0	none	0	0	0	none	38	0.584615	59	0.556604	0	0	4	0.5	1	0.142857	1	0.2	9	0.257143	0	0	0	none	1
840	ENSG00000095203	Q9H329|E41LB_HUMAN	2	1	0	none	5	0.714286	24	0.48	0	none	3	0.6	13	0.40625	1	1	1	1	1	0.333333	3	0.6	0	none	4	1	0	none	27	0.415385	47	0.443396	2	1	4	0.5	6	0.857143	4	0.8	26	0.742857	2	1	0	none	2
844	ENSG00000144339	Q9UIK5|TEFF2_HUMAN	2	1	0	none	3	1	80	0.952381	1	1	7	1	7	0.636364	2	0.5	0	none	3	1	5	0.833333	0	none	2	1	0	none	53	0.883333	103	0.844262	1	0.5	3	0.75	11	0.846154	11	1	16	0.888889	0	0	0	none	1
844	ENSG00000066697	Q96H12|CI030_HUMAN	0	0	0	none	0	0	4	0.047619	0	0	0	0	4	0.363636	2	0.5	0	none	0	0	1	0.166667	0	none	0	0	0	none	7	0.116667	19	0.155738	1	0.5	1	0.25	2	0.153846	0	0	2	0.111111	1	1	0	none	3
845	ENSG00000116001	P31483|TIA1_HUMAN	0	none	0	none	0	none	12	0.705882	0	none	1	1	5	0.25	0	none	0	none	1	0.5	0	0	0	none	4	0.666667	0	none	13	0.764706	16	0.666667	2	0.666667	4	0.8	2	1	0	0	9	0.692308	1	1	1	1	0
845	ENSG00000151923	Q01085|TIAR_HUMAN	0	none	0	none	0	none	5	0.294118	0	none	0	0	15	0.75	0	none	0	none	1	0.5	2	1	0	none	2	0.333333	0	none	4	0.235294	8	0.333333	1	0.333333	1	0.2	0	0	1	1	4	0.307692	0	0	0	0	1
846	ENSG00000116035	Q9UIW0|VAX2_HUMAN	0	none	0	none	0	none	3	0.75	0	none	1	0.5	7	0.538462	0	none	0	none	1	0.5	1	0.333333	0	none	1	1	0	none	12	0.857143	28	0.682927	0	none	1	0.333333	1	0.5	1	1	4	0.4	0	none	0	none	0
846	ENSG00000148704	Q5SQQ9|VAX1_HUMAN	0	none	0	none	0	none	1	0.25	0	none	1	0.5	6	0.461538	0	none	0	none	1	0.5	2	0.666667	0	none	0	0	0	none	2	0.142857	13	0.317073	0	none	2	0.666667	1	0.5	0	0	6	0.6	0	none	0	none	2
848	ENSG00000144036	Q9Y2D4|EXC6B_HUMAN	1	1	1	0.5	1	0.25	127	0.79375	0	0	5	0.714286	16	0.372093	3	0.75	1	1	0	0	4	0.571429	0	none	5	0.625	0	none	141	0.746032	223	0.805054	0	none	3	0.75	36	0.947368	21	0.724138	9	0.3	1	1	0	none	2
848	ENSG00000138190	Q8TAG9|EXOC6_HUMAN	0	0	1	0.5	3	0.75	33	0.20625	2	1	2	0.285714	27	0.627907	1	0.25	0	0	1	1	3	0.428571	0	none	3	0.375	0	none	48	0.253968	54	0.194946	0	none	1	0.25	2	0.0526316	8	0.275862	21	0.7	0	0	0	none	0
849	ENSG00000135638	Q04741|EMX1_HUMAN	0	none	0	none	2	1	8	0.727273	1	1	0	none	3	0.2	0	none	0	none	0	0	1	0.333333	0	none	0	none	0	none	1	0.5	16	0.551724	0	0	2	1	1	0.333333	3	1	4	0.666667	0	none	0	none	0
849	ENSG00000170370	Q04743|EMX2_HUMAN	0	none	0	none	0	0	3	0.272727	0	0	0	none	12	0.8	0	none	0	none	3	1	2	0.666667	0	none	0	none	0	none	1	0.5	13	0.448276	1	1	0	0	2	0.666667	0	0	2	0.333333	0	none	0	none	0
850	ENSG00000124356	O95630|STABP_HUMAN	0	none	0	0	1	0.2	4	0.148148	1	1	0	none	6	0.25	0	none	0	none	0	0	1	0.2	0	none	1	0.5	0	none	4	0.285714	14	0.304348	1	1	3	0.75	0	0	1	0.25	7	0.269231	0	none	1	0.5	0
850	ENSG00000138134	Q96FJ0|STALP_HUMAN	0	none	1	1	4	0.8	23	0.851852	0	0	0	none	18	0.75	0	none	0	none	2	1	4	0.8	0	none	1	0.5	0	none	10	0.714286	32	0.695652	0	0	1	0.25	4	1	3	0.75	19	0.730769	0	none	1	0.5	1
851	ENSG00000187605	O43151|TET3_HUMAN	1	0.333333	0	0	2	0.25	20	0.363636	1	1	4	0.8	35	0.406977	3	0.5	0	none	4	0.8	4	0.285714	0	0	2	0.333333	0	none	13	0.382353	45	0.39823	0	0	7	0.333333	1	1	3	0.5	39	0.47561	0	none	1	0.333333	2
851	ENSG00000138336	Q8NFU7|TET1_HUMAN	2	0.666667	3	1	6	0.75	35	0.636364	0	0	1	0.2	51	0.593023	3	0.5	0	none	1	0.2	10	0.714286	1	1	4	0.666667	0	none	21	0.617647	68	0.60177	5	1	14	0.666667	0	0	3	0.5	43	0.52439	0	none	2	0.666667	6
852	ENSG00000114993	Q9BST9|RTKN_HUMAN	0	none	0	none	0	0	2	0.166667	0	none	0	0	13	0.565217	0	none	0	none	0	0	5	0.555556	0	0	0	0	1	1	2	0.0740741	15	0.555556	0	none	2	0.285714	1	1	0	0	5	0.555556	0	none	0	none	0
852	ENSG00000182010	Q8IZC4|RTKN2_HUMAN	0	none	0	none	2	1	10	0.833333	0	none	1	1	10	0.434783	0	none	0	none	1	1	4	0.444444	1	1	6	1	0	0	25	0.925926	12	0.444444	0	none	5	0.714286	0	0	5	1	4	0.444444	0	none	0	none	0
853	ENSG00000179528	Q6XYB7|LBX2_HUMAN	0	none	0	none	2	1	2	0.5	0	none	0	none	3	0.3	0	0	0	none	0	none	1	0.333333	0	none	1	1	0	none	0	none	7	0.4375	0	none	0	0	0	0	0	none	0	0	0	0	0	0	0
853	ENSG00000138136	P52954|LBX1_HUMAN	0	none	0	none	0	0	2	0.5	0	none	0	none	7	0.7	1	1	0	none	0	none	2	0.666667	0	none	0	0	0	none	0	none	9	0.5625	0	none	3	1	1	1	0	none	2	1	1	1	1	1	0
854	ENSG00000144045	Q8TE96|DQX1_HUMAN	0	none	0	0	1	0.333333	5	0.3125	1	0.5	0	0	11	0.392857	1	1	0	none	0	0	2	1	0	none	1	0.25	0	none	0	0	19	0.345455	1	1	3	0.5	0	0	0	none	16	0.8	1	0.333333	0	none	2
854	ENSG00000089876	Q7L7V1|DHX32_HUMAN	0	none	1	1	2	0.666667	11	0.6875	1	0.5	1	1	17	0.607143	0	0	0	none	1	1	0	0	0	none	3	0.75	0	none	15	1	36	0.654545	0	0	3	0.5	1	1	0	none	4	0.2	2	0.666667	0	none	1
855	ENSG00000168906	P31153|METK2_HUMAN	0	none	0	0	5	0.555556	2	0.25	0	none	0	none	5	0.416667	1	0.333333	0	none	1	1	4	0.571429	0	none	1	1	2	1	4	0.444444	7	0.259259	0	none	1	0.5	1	0.5	1	1	8	0.421053	0	none	0	0	1
855	ENSG00000151224	Q00266|METK1_HUMAN	0	none	1	1	4	0.444444	6	0.75	0	none	0	none	7	0.583333	2	0.666667	0	none	0	0	3	0.428571	0	none	0	0	0	0	5	0.555556	20	0.740741	0	none	1	0.5	1	0.5	0	0	11	0.578947	0	none	1	1	0
856	ENSG00000186281	Q6NUI2|GPAT2_HUMAN	0	none	0	none	4	0.666667	4	0.181818	1	1	0	none	5	0.384615	0	0	0	none	1	0.333333	5	0.555556	0	none	1	0.5	0	none	0	0	11	0.323529	1	1	2	0.333333	0	none	0	0	6	0.461538	0	0	0	none	0
856	ENSG00000119927	Q9HCL2|GPAT1_HUMAN	0	none	0	none	2	0.333333	18	0.818182	0	0	0	none	8	0.615385	3	1	0	none	2	0.666667	4	0.444444	0	none	1	0.5	0	none	21	1	23	0.676471	0	0	4	0.666667	0	none	1	1	7	0.538462	1	1	0	none	2
859	ENSG00000115073	P42025|ACTY_HUMAN	0	0	0	none	1	0.5	1	0.142857	0	none	0	none	9	0.692308	0	none	0	0	0	none	3	1	0	none	0	none	1	1	1	0.166667	9	0.409091	1	1	0	0	0	none	0	none	9	0.642857	0	none	1	1	0
859	ENSG00000138107	P61163|ACTZ_HUMAN	4	1	0	none	1	0.5	6	0.857143	0	none	0	none	4	0.307692	0	none	1	1	0	none	0	0	0	none	0	none	0	0	5	0.833333	13	0.590909	0	0	2	1	0	none	0	none	5	0.357143	0	none	0	0	1
860	ENSG00000144130	Q86YG4|NT5D4_HUMAN	0	0	0	none	0	0	9	0.473684	1	0.5	0	0	3	0.157895	0	none	0	none	1	1	0	none	0	none	1	0.5	0	none	1	0.04	9	0.230769	0	none	1	0.2	0	0	1	0.333333	2	0.222222	0	none	0	0	0
860	ENSG00000076685	P49902|5NTC_HUMAN	1	1	0	none	2	1	10	0.526316	1	0.5	1	1	16	0.842105	0	none	0	none	0	0	0	none	0	none	1	0.5	0	none	24	0.96	30	0.769231	0	none	4	0.8	5	1	2	0.666667	7	0.777778	0	none	1	1	0
861	ENSG00000155368	P07108|ACBP_HUMAN	0	none	0	none	3	0.375	2	0.666667	0	none	0	none	3	0.75	0	none	0	none	0	none	1	0.5	0	none	1	0.5	0	none	3	0.5	1	0.25	1	0.5	2	1	0	none	0	none	3	0.5	0	none	0	none	0
861	ENSG00000176244	Q8N6N7|ACBD7_HUMAN	0	none	0	none	5	0.625	1	0.333333	0	none	0	none	1	0.25	0	none	0	none	0	none	1	0.5	0	none	1	0.5	0	none	3	0.5	3	0.75	1	0.5	0	0	0	none	0	none	3	0.5	0	none	0	none	0
863	ENSG00000169554	O60315|ZEB2_HUMAN	1	1	0	none	4	1	36	0.387097	2	1	0	0	44	0.586667	5	0.5	0	0	5	1	12	0.545455	0	none	6	0.666667	1	1	84	0.57931	140	0.444444	6	0.6	18	0.6	6	1	6	0.4	18	0.28125	0	none	2	1	6
863	ENSG00000148516	P37275|ZEB1_HUMAN	0	0	0	none	0	0	57	0.612903	0	0	2	1	31	0.413333	5	0.5	2	1	0	0	10	0.454545	0	none	3	0.333333	0	0	61	0.42069	175	0.555556	4	0.4	12	0.4	0	0	9	0.6	46	0.71875	0	none	0	0	3
864	ENSG00000135999	Q52LR7|EPC2_HUMAN	0	none	1	1	2	0.5	22	0.611111	0	0	5	0.714286	19	0.575758	0	0	0	0	4	1	3	0.75	0	none	1	0.333333	0	0	23	0.389831	60	0.659341	0	none	2	0.666667	5	0.625	5	0.555556	10	0.526316	0	0	0	0	1
864	ENSG00000120616	Q9H2F5|EPC1_HUMAN	0	none	0	0	2	0.5	14	0.388889	2	1	2	0.285714	14	0.424242	2	1	1	1	0	0	1	0.25	0	none	2	0.666667	2	1	36	0.610169	31	0.340659	0	none	1	0.333333	3	0.375	4	0.444444	9	0.473684	1	1	1	1	5
868	ENSG00000115145	O75886|STAM2_HUMAN	0	none	0	none	5	0.833333	12	0.387097	1	1	0	0	7	0.5	0	none	0	none	4	1	1	0.2	0	none	0	0	0	0	19	0.487179	24	0.333333	0	none	3	0.5	3	0.428571	0	none	5	0.416667	0	none	1	1	1
868	ENSG00000136738	Q92783|STAM1_HUMAN	0	none	0	none	1	0.166667	19	0.612903	0	0	1	1	7	0.5	0	none	0	none	0	0	4	0.8	0	none	2	1	2	1	20	0.512821	48	0.666667	0	none	3	0.5	4	0.571429	0	none	7	0.583333	0	none	0	0	2
870	ENSG00000071909	Q8WXR4|MYO3B_HUMAN	2	0.5	0	none	3	0.5	93	0.462687	0	none	8	0.615385	63	0.463235	1	0.1	1	0.5	4	0.333333	8	0.444444	0	none	4	0.307692	0	none	158	0.537415	196	0.435556	2	0.25	5	0.294118	18	0.62069	14	0.5	59	0.40411	0	0	2	0.5	5
870	ENSG00000095777	Q8NEV4|MYO3A_HUMAN	2	0.5	0	none	3	0.5	108	0.537313	0	none	5	0.384615	73	0.536765	9	0.9	1	0.5	8	0.666667	10	0.555556	0	none	9	0.692308	0	none	136	0.462585	254	0.564444	6	0.75	12	0.705882	11	0.37931	14	0.5	87	0.59589	1	1	2	0.5	7
871	ENSG00000128683	Q99259|DCE1_HUMAN	0	none	0	none	5	0.714286	17	0.369565	0	none	1	0.25	17	0.5	2	0.333333	0	0	2	0.666667	1	0.166667	1	1	0	none	1	1	17	0.293103	34	0.228188	1	0.333333	3	0.2	2	0.5	0	0	20	0.4	1	0.5	0	none	1
871	ENSG00000136750	Q05329|DCE2_HUMAN	0	none	0	none	2	0.285714	29	0.630435	0	none	3	0.75	17	0.5	4	0.666667	1	1	1	0.333333	5	0.833333	0	0	0	none	0	0	41	0.706897	115	0.771812	2	0.666667	12	0.8	2	0.5	3	1	30	0.6	1	0.5	0	none	2
875	ENSG00000116117	Q8TEW8|PAR3L_HUMAN	5	0.625	2	0.4	7	0.583333	241	0.644385	0	0	26	0.742857	18	0.486486	6	0.6	0	none	2	0.5	8	0.333333	0	none	1	0.25	0	0	270	0.592105	426	0.658423	1	0.5	17	0.68	60	0.631579	39	0.735849	33	0.478261	1	1	1	0.333333	1
875	ENSG00000148498	Q8TEW0|PARD3_HUMAN	3	0.375	3	0.6	5	0.416667	133	0.355615	1	1	9	0.257143	19	0.513514	4	0.4	0	none	2	0.5	16	0.666667	0	none	3	0.75	1	1	186	0.407895	221	0.341577	1	0.5	8	0.32	35	0.368421	14	0.264151	36	0.521739	0	0	2	0.666667	2
876	ENSG00000118257	O60462|NRP2_HUMAN	0	none	0	none	3	0.6	30	0.508475	1	0.5	1	0.5	26	0.684211	0	0	1	0.333333	0	0	2	0.5	1	1	3	1	0	none	19	0.730769	62	0.712644	2	0.5	6	0.666667	3	0.375	4	0.571429	30	0.588235	0	none	1	1	3
876	ENSG00000099250	O14786|NRP1_HUMAN	0	none	0	none	2	0.4	29	0.491525	1	0.5	1	0.5	12	0.315789	4	1	2	0.666667	3	1	2	0.5	0	0	0	0	0	none	7	0.269231	25	0.287356	2	0.5	3	0.333333	5	0.625	3	0.428571	21	0.411765	0	none	0	0	2
877	ENSG00000118263	O75840|KLF7_HUMAN	0	none	0	none	0	0	24	0.857143	0	none	2	1	7	0.777778	2	0.666667	0	0	0	0	2	0.333333	0	none	0	none	0	0	22	0.88	31	0.775	2	1	2	1	2	1	1	1	6	0.352941	0	none	1	1	0
877	ENSG00000067082	Q99612|KLF6_HUMAN	0	none	0	none	5	1	4	0.142857	0	none	0	0	2	0.222222	1	0.333333	4	1	1	1	4	0.666667	0	none	0	none	1	1	3	0.12	9	0.225	0	0	0	0	0	0	0	0	11	0.647059	0	none	0	0	0
890	ENSG00000115310	Q9NQC3|RTN4_HUMAN	0	0	0	none	2	0.25	37	0.711538	3	0.5	2	1	24	0.615385	3	0.6	0	none	0	0	5	0.625	0	none	2	0.5	1	1	30	0.625	47	0.594937	0	none	3	0.428571	1	1	7	0.777778	12	0.444444	0	0	1	1	1
890	ENSG00000133318	O95197|RTN3_HUMAN	1	1	0	none	6	0.75	15	0.288462	3	0.5	0	0	15	0.384615	2	0.4	0	none	2	1	3	0.375	0	none	2	0.5	0	0	18	0.375	32	0.405063	0	none	4	0.571429	0	0	2	0.222222	15	0.555556	1	1	0	0	0
895	ENSG00000138069	P62820|RAB1A_HUMAN	0	none	0	none	1	1	21	0.777778	0	none	0	none	12	0.8	2	0.666667	0	none	1	0.5	2	0.666667	0	none	5	1	0	none	12	1	15	0.75	2	1	5	1	0	none	1	1	6	0.545455	0	none	0	none	0
895	ENSG00000174903	Q92928|RAB1C_HUMAN	0	none	0	none	0	0	6	0.222222	0	none	0	none	3	0.2	1	0.333333	0	none	1	0.5	1	0.333333	0	none	0	0	0	none	0	0	5	0.25	0	0	0	0	0	none	0	0	5	0.454545	0	none	0	none	0
899	ENSG00000168918	Q92835|SHIP1_HUMAN	0	none	0	none	5	0.5	45	0.833333	0	none	1	1	15	0.394737	1	0.2	1	1	1	0.2	7	0.583333	0	none	2	0.666667	0	0	24	0.923077	86	0.796296	1	0.5	7	0.636364	2	1	4	1	48	0.564706	1	1	1	0.5	4
899	ENSG00000165458	O15357|SHIP2_HUMAN	0	none	0	none	5	0.5	9	0.166667	0	none	0	0	23	0.605263	4	0.8	0	0	4	0.8	5	0.416667	0	none	1	0.333333	1	1	2	0.0769231	22	0.203704	1	0.5	4	0.363636	0	0	0	0	37	0.435294	0	0	1	0.5	3
900	ENSG00000085978	Q676U5|A16L1_HUMAN	2	1	2	1	3	0.75	20	0.666667	0	0	1	0.5	13	0.565217	1	0.25	0	none	0	0	3	0.6	0	none	2	1	1	1	18	0.857143	38	0.730769	2	1	3	0.428571	1	0.5	4	0.8	4	0.25	0	0	0	0	0
900	ENSG00000168010	Q8NAA4|A16L2_HUMAN	0	0	0	0	1	0.25	10	0.333333	1	1	1	0.5	10	0.434783	3	0.75	0	none	2	1	2	0.4	0	none	0	0	0	0	3	0.142857	14	0.269231	0	0	4	0.571429	1	0.5	1	0.2	12	0.75	1	1	1	1	2
903	ENSG00000082258	O60583|CCNT2_HUMAN	0	none	0	none	0	0	8	0.533333	0	0	0	none	18	0.545455	0	none	0	none	3	0.75	1	0.5	0	none	2	0.5	0	0	16	0.727273	15	0.483871	0	0	1	0.166667	0	0	0	none	5	0.294118	0	0	0	0	2
903	ENSG00000129315	O60563|CCNT1_HUMAN	0	none	0	none	2	1	7	0.466667	1	1	0	none	15	0.454545	0	none	0	none	1	0.25	1	0.5	0	none	2	0.5	2	1	6	0.272727	16	0.516129	1	1	5	0.833333	1	1	0	none	12	0.705882	1	1	1	1	3
907	ENSG00000196504	O75400|PR40A_HUMAN	1	0.5	0	none	2	0.222222	12	0.428571	1	0.2	1	1	9	0.219512	1	0.25	0	none	0	0	2	0.222222	1	0.5	2	0.5	0	none	25	0.862069	22	0.4	1	0.333333	6	0.545455	3	0.5	1	1	9	0.321429	0	none	0	none	2
907	ENSG00000110844	Q6NWY9|PR40B_HUMAN	1	0.5	0	none	7	0.777778	16	0.571429	4	0.8	0	0	32	0.780488	3	0.75	0	none	6	1	7	0.777778	1	0.5	2	0.5	0	none	4	0.137931	33	0.6	2	0.666667	5	0.454545	3	0.5	0	0	19	0.678571	0	none	0	none	3
908	ENSG00000115165	O60759|CYTIP_HUMAN	0	none	0	none	1	0.333333	17	0.894737	0	none	0	none	9	0.818182	1	0.5	0	0	0	0	3	1	0	none	0	none	1	1	19	0.904762	40	0.909091	0	none	1	0.5	1	1	6	1	28	0.903226	0	none	0	none	1
908	ENSG00000161835	Q7Z6J2|GRASP_HUMAN	0	none	0	none	2	0.666667	2	0.105263	0	none	0	none	2	0.181818	1	0.5	1	1	1	1	0	0	0	none	0	none	0	0	2	0.0952381	4	0.0909091	0	none	1	0.5	0	0	0	0	3	0.0967742	0	none	0	none	1
909	ENSG00000115170	Q04771|ACVR1_HUMAN	0	none	0	none	0	0	26	0.83871	0	none	1	1	12	0.631579	2	0.666667	0	none	3	0.6	6	0.6	0	none	1	0.5	0	none	52	0.981132	52	0.658228	1	1	1	0.5	1	1	0	0	6	0.222222	1	1	1	0.5	2
909	ENSG00000139567	P37023|ACVL1_HUMAN	0	none	0	none	2	1	5	0.16129	0	none	0	0	7	0.368421	1	0.333333	0	none	2	0.4	4	0.4	0	none	1	0.5	0	none	1	0.0188679	27	0.341772	0	0	1	0.5	0	0	1	1	21	0.777778	0	0	1	0.5	2
911	ENSG00000115966	P15336|ATF2_HUMAN	1	1	0	none	1	0.333333	12	0.444444	0	none	2	0.666667	8	0.615385	0	none	0	none	0	none	1	0.333333	0	none	1	0.5	0	0	32	0.542373	40	0.597015	0	none	3	1	3	0.6	0	0	9	0.642857	0	none	0	none	2
911	ENSG00000170653	P17544|ATF7_HUMAN	0	0	0	none	2	0.666667	15	0.555556	0	none	1	0.333333	5	0.384615	0	none	0	none	0	none	2	0.666667	0	none	1	0.5	1	1	27	0.457627	27	0.402985	0	none	0	0	2	0.4	1	1	5	0.357143	0	none	0	none	1
914	ENSG00000180228	O75569|PRKRA_HUMAN	0	none	0	none	0	0	4	0.571429	0	none	0	none	12	0.444444	1	0.333333	1	0.5	1	0.5	1	0.333333	0	0	0	0	0	0	4	1	16	0.888889	1	1	4	1	0	none	1	1	7	0.636364	0	none	0	none	0
914	ENSG00000139546	Q15633|TRBP2_HUMAN	0	none	0	none	2	1	3	0.428571	0	none	0	none	15	0.555556	2	0.666667	1	0.5	1	0.5	2	0.666667	1	1	1	1	1	1	0	0	2	0.111111	0	0	0	0	0	none	0	0	4	0.363636	0	none	0	none	0
916	ENSG00000061676	Q9Y2A7|NCKP1_HUMAN	0	none	1	1	5	0.384615	30	0.566038	4	0.8	0	none	20	0.357143	2	0.181818	0	0	2	0.333333	7	0.466667	0	none	4	0.8	0	0	25	0.735294	41	0.44086	3	0.6	8	0.333333	6	1	2	0.4	10	0.12987	0	none	0	0	4
916	ENSG00000123338	P55160|NCKPL_HUMAN	0	none	0	0	8	0.615385	23	0.433962	1	0.2	0	none	36	0.642857	9	0.818182	1	1	4	0.666667	8	0.533333	0	none	1	0.2	1	1	9	0.264706	52	0.55914	2	0.4	16	0.666667	0	0	3	0.6	67	0.87013	0	none	1	1	5
918	ENSG00000138379	O14793|GDF8_HUMAN	0	none	1	1	4	0.5	7	0.777778	1	1	0	none	9	0.5625	0	0	0	none	3	0.75	3	0.6	0	0	1	0.5	1	1	1	0.5	5	0.25	0	none	4	1	0	none	0	0	15	0.9375	0	none	0	none	1
918	ENSG00000135414	O95390|GDF11_HUMAN	0	none	0	0	4	0.5	2	0.222222	0	0	0	none	7	0.4375	1	1	0	none	1	0.25	2	0.4	1	1	1	0.5	0	0	1	0.5	15	0.75	0	none	0	0	0	none	1	1	1	0.0625	0	none	0	none	0
919	ENSG00000189362	A6NFY4|T194B_HUMAN	0	0	0	none	0	0	7	0.466667	0	none	0	0	3	0.25	0	0	0	none	0	0	0	0	0	none	0	none	0	none	4	0.363636	3	0.230769	0	none	0	none	0	0	1	0.333333	0	0	1	0.5	0	none	0
919	ENSG00000166881	O14524|T194A_HUMAN	1	1	0	none	4	1	8	0.533333	0	none	1	1	9	0.75	2	1	0	none	1	1	2	1	0	none	0	none	0	none	7	0.636364	10	0.769231	0	none	0	none	1	1	2	0.666667	2	1	1	0.5	0	none	1
920	ENSG00000138386	Q13506|NAB1_HUMAN	0	none	0	none	1	1	11	0.846154	1	0.5	4	1	7	0.368421	0	0	0	none	0	0	4	0.444444	0	none	2	1	0	none	7	1	12	0.666667	0	none	1	0.333333	0	0	1	1	7	0.5	0	none	0	none	0
920	ENSG00000166886	Q15742|NAB2_HUMAN	0	none	0	none	0	0	2	0.153846	1	0.5	0	0	12	0.631579	1	1	0	none	3	1	5	0.555556	0	none	0	0	0	none	0	0	6	0.333333	0	none	2	0.666667	1	1	0	0	7	0.5	0	none	0	none	1
921	ENSG00000115419	O94925|GLSK_HUMAN	0	none	0	none	1	0.333333	18	0.947368	1	1	0	none	2	0.2	1	1	0	none	1	0.5	1	0.333333	0	none	2	0.666667	1	1	15	0.75	25	0.714286	0	none	5	0.833333	2	1	6	1	8	0.533333	0	none	0	none	1
921	ENSG00000135423	Q9UI32|GLSL_HUMAN	0	none	0	none	2	0.666667	1	0.0526316	0	0	0	none	8	0.8	0	0	0	none	1	0.5	2	0.666667	0	none	1	0.333333	0	0	5	0.25	10	0.285714	0	none	1	0.166667	0	0	0	0	7	0.466667	0	none	0	none	1
924	ENSG00000173559	Q96AH0|SOSB2_HUMAN	0	none	0	none	0	0	3	0.428571	0	0	0	none	3	0.75	0	none	0	none	0	none	1	0.333333	0	none	2	1	1	1	0	0	9	0.75	1	1	1	1	0	none	0	none	5	0.555556	0	0	0	none	0
924	ENSG00000139579	Q9BQ15|SOSB1_HUMAN	0	none	0	none	1	1	4	0.571429	1	1	0	none	1	0.25	0	none	0	none	0	none	2	0.666667	0	none	0	0	0	0	2	1	3	0.25	0	0	0	0	0	none	0	none	4	0.444444	1	1	0	none	1
925	ENSG00000115520	Q9H8M1|CQ10B_HUMAN	0	none	0	none	0	0	6	0.857143	0	0	0	none	4	0.571429	0	none	0	none	1	1	1	0.5	0	none	0	0	0	none	8	0.888889	12	0.666667	0	none	2	1	0	none	1	1	4	0.8	0	none	0	none	0
925	ENSG00000135469	Q96MF6|CQ10A_HUMAN	0	none	0	none	1	1	1	0.142857	1	1	0	none	3	0.428571	0	none	0	none	0	0	1	0.5	0	none	1	1	0	none	1	0.111111	6	0.333333	0	none	0	0	0	none	0	0	1	0.2	0	none	0	none	1
926	ENSG00000196141	Q9NUQ6|SPS2L_HUMAN	0	none	1	1	2	0.285714	37	0.587302	0	none	2	1	6	0.352941	0	0	0	none	1	0.5	1	1	0	none	1	1	0	0	52	0.702703	40	0.408163	0	none	4	0.8	6	0.857143	7	0.777778	11	0.611111	1	1	0	none	2
926	ENSG00000123352	Q86XZ4|SPAS2_HUMAN	0	none	0	0	5	0.714286	26	0.412698	0	none	0	0	11	0.647059	1	1	0	none	1	0.5	0	0	0	none	0	0	1	1	22	0.297297	58	0.591837	0	none	1	0.2	1	0.142857	2	0.222222	7	0.388889	0	0	0	none	1
927	ENSG00000144401	Q8WXB1|MT21A_HUMAN	0	none	0	none	0	none	10	0.833333	1	1	0	none	7	0.583333	0	0	0	none	1	0.5	4	0.8	0	none	0	none	0	none	11	0.785714	13	0.764706	1	1	1	0.333333	2	1	1	1	3	0.5	0	none	0	none	2
927	ENSG00000123427	Q96AZ1|MT21B_HUMAN	0	none	0	none	0	none	2	0.166667	0	0	0	none	5	0.416667	1	1	0	none	1	0.5	1	0.2	0	none	0	none	0	none	3	0.214286	4	0.235294	0	0	2	0.666667	0	0	0	0	3	0.5	0	none	0	none	0
928	ENSG00000018280	P49279|NRAM1_HUMAN	0	none	0	none	0	0	7	0.466667	1	0.5	1	1	5	0.454545	0	none	1	1	0	0	2	0.4	0	none	0	0	0	none	2	0.333333	10	0.344828	0	none	0	0	1	1	0	0	21	0.807692	0	0	1	0.5	5
928	ENSG00000110911	P49281|NRAM2_HUMAN	0	none	0	none	2	1	8	0.533333	1	0.5	0	0	6	0.545455	0	none	0	0	1	1	3	0.6	0	none	2	1	0	none	4	0.666667	19	0.655172	0	none	4	1	0	0	2	1	5	0.192308	1	1	1	0.5	1
929	ENSG00000135925	Q9GZT5|WN10A_HUMAN	0	none	0	none	1	1	2	0.285714	1	1	0	none	5	0.454545	1	1	0	none	0	none	1	0.5	0	none	0	none	2	1	2	0.666667	16	0.666667	1	0.5	1	0.25	0	none	0	none	8	0.444444	0	none	0	none	0
929	ENSG00000169884	O00744|WN10B_HUMAN	0	none	0	none	0	0	5	0.714286	0	0	0	none	6	0.545455	0	0	0	none	0	none	1	0.5	0	none	0	none	0	0	1	0.333333	8	0.333333	1	0.5	3	0.75	0	none	0	none	10	0.555556	0	none	0	none	0
931	ENSG00000169607	Q8IYA6|CKP2L_HUMAN	0	none	0	none	0	0	9	0.529412	1	0.5	0	0	10	0.416667	0	none	0	none	2	1	2	0.4	0	none	3	0.5	1	0.5	4	0.4	21	0.583333	2	1	5	0.833333	0	0	2	1	9	0.5625	0	none	0	none	1
931	ENSG00000136108	Q8WWK9|CKAP2_HUMAN	0	none	0	none	3	1	8	0.470588	1	0.5	1	1	14	0.583333	0	none	0	none	0	0	3	0.6	0	none	3	0.5	1	0.5	6	0.6	15	0.416667	0	0	1	0.166667	2	1	0	0	7	0.4375	0	none	0	none	1
933	ENSG00000136731	Q9NYU2|UGGG1_HUMAN	0	0	0	none	6	0.75	19	0.316667	1	1	1	0.2	29	0.460317	2	1	0	0	3	0.5	5	0.625	0	none	8	0.727273	1	1	22	0.293333	50	0.37037	4	0.8	5	0.357143	6	0.272727	2	0.2	15	0.428571	1	1	0	0	2
933	ENSG00000102595	Q9NYU1|UGGG2_HUMAN	1	1	0	none	2	0.25	41	0.683333	0	0	4	0.8	34	0.539683	0	0	1	1	3	0.5	3	0.375	0	none	3	0.272727	0	0	53	0.706667	85	0.62963	1	0.2	9	0.642857	16	0.727273	8	0.8	20	0.571429	0	0	1	1	3
935	ENSG00000085449	Q8IWB7|WDFY1_HUMAN	0	none	0	none	1	1	18	0.486486	0	none	0	0	6	0.6	1	0.5	0	none	2	0.666667	5	0.714286	0	none	3	0.75	0	none	21	0.456522	32	0.410256	1	1	2	0.666667	0	0	4	0.571429	5	0.555556	0	none	0	none	0
935	ENSG00000139668	Q96P53|WDFY2_HUMAN	0	none	0	none	0	0	19	0.513514	0	none	4	1	4	0.4	1	0.5	0	none	1	0.333333	2	0.285714	0	none	1	0.25	0	none	25	0.543478	46	0.589744	0	0	1	0.333333	1	1	3	0.428571	4	0.444444	0	none	0	none	1
936	ENSG00000124019	Q9H5Z6|F124B_HUMAN	0	none	0	none	0	0	8	0.4	0	none	0	none	9	0.36	1	0.5	0	0	1	0.333333	3	0.75	0	none	1	0.333333	1	1	4	0.235294	14	0.318182	0	none	4	1	0	0	2	0.333333	8	0.615385	0	none	0	none	2
936	ENSG00000150510	Q86V42|F124A_HUMAN	0	none	0	none	1	1	12	0.6	0	none	0	none	16	0.64	1	0.5	1	1	2	0.666667	1	0.25	0	none	2	0.666667	0	0	13	0.764706	30	0.681818	0	none	0	0	1	1	4	0.666667	5	0.384615	0	none	0	none	2
938	ENSG00000169047	P35568|IRS1_HUMAN	0	0	0	none	5	0.294118	18	0.666667	0	0	0	0	27	0.375	5	0.333333	12	1	3	0.333333	1	0.0625	0	none	4	0.571429	1	1	17	0.708333	46	0.4	1	0.25	8	0.4	2	0.5	0	none	11	0.354839	0	0	0	0	5
938	ENSG00000185950	Q9Y4H2|IRS2_HUMAN	0	0	0	none	3	0.176471	3	0.111111	0	0	1	1	7	0.0972222	2	0.133333	0	0	1	0.111111	3	0.1875	0	none	1	0.142857	0	0	5	0.208333	19	0.165217	0	0	3	0.15	2	0.5	0	none	3	0.0967742	0	0	0	0	0
938	ENSG00000133124	O14654|IRS4	2	1	0	none	9	0.529412	6	0.222222	2	1	0	0	38	0.527778	8	0.533333	0	0	5	0.555556	12	0.75	0	none	2	0.285714	0	0	2	0.0833333	50	0.434783	3	0.75	9	0.45	0	0	0	none	17	0.548387	1	1	2	1	9
938	ENSG00000184414	pseudogene|IRS3	0	0	0	none	0	0	0	0	0	0	0	0	0	0	0	0	0	0	0	0	0	0	0	none	0	0	0	0	0	0	0	0	0	0	0	0	0	0	0	none	0	0	0	0	0	0	0
939	ENSG00000135932	Q9Y376|CAB39_HUMAN	0	none	0	none	1	0.333333	21	0.5	0	none	0	0	6	0.315789	0	none	1	1	1	1	0	0	0	none	1	1	0	none	19	0.463415	27	0.397059	0	none	1	0.5	2	0.4	4	0.5	5	0.357143	1	1	0	none	1
939	ENSG00000102547	Q9H9S4|CB39L_HUMAN	0	none	0	none	2	0.666667	21	0.5	0	none	2	1	13	0.684211	0	none	0	0	0	0	1	1	0	none	0	0	0	none	22	0.536585	41	0.602941	0	none	1	0.5	3	0.6	4	0.5	9	0.642857	0	0	0	none	0
945	ENSG00000189350	Q6ZUX3|F179A_HUMAN	0	0	1	1	2	0.2	25	0.531915	1	1	3	1	39	0.619048	3	0.6	0	none	1	0.333333	5	0.384615	1	0.5	3	0.375	0	0	19	0.44186	45	0.405405	0	0	4	0.444444	2	0.666667	4	0.4	42	0.736842	0	0	1	1	3
945	ENSG00000198718	Q9Y4F4|F179B_HUMAN	1	1	0	0	8	0.8	22	0.468085	0	0	0	0	24	0.380952	2	0.4	0	none	2	0.666667	8	0.615385	1	0.5	5	0.625	1	1	24	0.55814	66	0.594595	2	1	5	0.555556	1	0.333333	6	0.6	15	0.263158	2	1	0	0	0
947	ENSG00000008869	Q9P2D3|HTR5B_HUMAN	1	1	0	none	5	0.625	21	0.5	3	1	2	1	36	0.631579	2	0.4	0	none	6	1	9	0.6	0	none	5	0.714286	2	1	25	0.568182	59	0.614583	2	0.666667	14	0.875	2	0.285714	3	0.75	25	0.5	0	none	1	0.5	5
947	ENSG00000129493	Q86XA9|HTR5A_HUMAN	0	0	0	none	3	0.375	21	0.5	0	0	0	0	21	0.368421	3	0.6	0	none	0	0	6	0.4	0	none	2	0.285714	0	0	19	0.431818	37	0.385417	1	0.333333	2	0.125	5	0.714286	1	0.25	25	0.5	0	none	1	0.5	3
949	ENSG00000115904	Q07889|SOS1_HUMAN	1	1	0	none	6	0.6	35	0.564516	1	0.5	0	0	23	0.511111	2	1	1	1	1	0.25	7	0.411765	0	none	3	0.5	2	0.666667	27	0.627907	58	0.597938	3	0.6	11	0.578947	3	0.6	4	0.571429	16	0.5	0	none	0	none	5
949	ENSG00000100485	Q07890|SOS2_HUMAN	0	0	0	none	4	0.4	27	0.435484	1	0.5	2	1	22	0.488889	0	0	0	0	3	0.75	10	0.588235	0	none	3	0.5	1	0.333333	16	0.372093	39	0.402062	2	0.4	8	0.421053	2	0.4	3	0.428571	16	0.5	0	none	0	none	2
951	ENSG00000152518	P47974|TISD_HUMAN	1	1	0	none	7	0.4375	6	0.3	0	0	0	0	18	0.666667	3	0.6	0	none	0	0	8	0.533333	0	none	3	0.5	0	0	2	0.5	2	0.0909091	0	none	6	0.461538	0	0	0	none	7	0.35	0	0	1	1	0
951	ENSG00000185650	Q07352|TISB_HUMAN	0	0	0	none	9	0.5625	14	0.7	3	1	2	1	9	0.333333	2	0.4	0	none	2	1	7	0.466667	0	none	3	0.5	2	1	2	0.5	20	0.909091	0	none	7	0.538462	9	1	0	none	13	0.65	1	1	0	0	2
952	ENSG00000152527	Q8IVE3|PKHH2_HUMAN	0	none	0	0	12	0.857143	38	0.77551	1	1	1	1	31	0.756098	2	0.5	0	none	2	0.666667	8	0.615385	0	0	5	0.5	0	none	38	0.974359	57	0.7125	2	0.666667	9	0.6	4	0.666667	7	0.7	70	0.843373	2	1	2	0.666667	2
952	ENSG00000054690	Q9ULM0|PKHH1_HUMAN	0	none	2	1	2	0.142857	11	0.22449	0	0	0	0	10	0.243902	2	0.5	0	none	1	0.333333	5	0.384615	1	1	5	0.5	0	none	1	0.025641	23	0.2875	1	0.333333	6	0.4	2	0.333333	3	0.3	13	0.156627	0	0	1	0.333333	1
953	ENSG00000138032	O75688|PPM1B_HUMAN	0	none	0	none	2	0.4	15	0.625	0	0	0	none	7	0.411765	1	1	0	none	2	0.666667	0	0	0	none	4	1	0	0	11	0.44	31	0.632653	0	none	3	0.6	1	0.5	0	none	14	0.608696	0	none	0	none	0
953	ENSG00000100614	P35813|PPM1A_HUMAN	0	none	0	none	3	0.6	9	0.375	1	1	0	none	10	0.588235	0	0	0	none	1	0.333333	4	1	0	none	0	0	2	1	14	0.56	18	0.367347	0	none	2	0.4	1	0.5	0	none	9	0.391304	0	none	0	none	0
954	ENSG00000138083	O95343|SIX3_HUMAN	0	none	0	none	2	1	1	0.166667	0	none	0	none	2	0.181818	2	0.666667	0	none	0	none	3	0.6	0	none	2	0.666667	0	none	0	0	8	0.533333	2	1	3	1	0	none	1	0.5	2	0.285714	0	none	0	none	0
954	ENSG00000184302	O95475|SIX6_HUMAN	0	none	0	none	0	0	5	0.833333	0	none	0	none	9	0.818182	1	0.333333	0	none	0	none	2	0.4	0	none	1	0.333333	0	none	2	1	7	0.466667	0	0	0	0	0	none	1	0.5	5	0.714286	0	none	0	none	0
955	ENSG00000170577	Q9NPC8|SIX2_HUMAN	0	0	0	none	2	1	2	0.222222	0	none	0	none	4	0.333333	1	1	0	none	1	1	4	1	0	none	1	0.5	0	none	1	0.2	11	0.52381	0	0	3	0.5	1	1	2	0.666667	9	0.692308	0	none	0	0	0
955	ENSG00000126778	Q15475|SIX1_HUMAN	1	1	0	none	0	0	7	0.777778	0	none	0	none	8	0.666667	0	0	0	none	0	0	0	0	0	none	1	0.5	0	none	4	0.8	10	0.47619	1	1	3	0.5	0	0	1	0.333333	4	0.307692	0	none	2	1	1
956	ENSG00000171132	Q02156|KPCE_HUMAN	2	1	0	none	1	0.5	104	0.615385	0	none	10	0.625	8	0.258065	2	0.333333	0	none	1	0.25	3	0.272727	0	none	5	0.833333	2	1	105	0.558511	135	0.54878	1	1	3	0.75	9	0.529412	18	0.5625	15	0.576923	1	0.5	0	none	3
956	ENSG00000027075	P24723|KPCL_HUMAN	0	0	0	none	1	0.5	65	0.384615	0	none	6	0.375	23	0.741935	4	0.666667	0	none	3	0.75	8	0.727273	0	none	1	0.166667	0	0	83	0.441489	111	0.45122	0	0	1	0.25	8	0.470588	14	0.4375	11	0.423077	1	0.5	0	none	1
958	ENSG00000119729	P17081|RHOQ_HUMAN	0	none	0	none	1	1	8	0.258065	0	none	0	none	11	0.55	0	none	0	none	0	0	2	0.25	0	none	1	0.333333	0	none	8	0.181818	14	0.153846	1	1	1	0.2	2	0.285714	1	1	2	0.5	0	none	0	none	0
958	ENSG00000126785	Q9H4E5|RHOJ_HUMAN	0	none	0	none	0	0	23	0.741935	0	none	0	none	9	0.45	0	none	0	none	1	1	6	0.75	0	none	2	0.666667	0	none	36	0.818182	77	0.846154	0	0	4	0.8	5	0.714286	0	0	2	0.5	0	none	0	none	0
959	ENSG00000171150	O75159|SOCS5_HUMAN	0	none	0	none	1	0.5	14	0.736842	0	0	0	none	9	0.818182	0	none	1	1	0	0	4	0.666667	0	none	0	0	0	none	13	0.619048	29	0.828571	1	1	2	0.4	0	0	2	0.666667	8	0.666667	0	0	0	none	3
959	ENSG00000180008	Q8WXH5|SOCS4_HUMAN	0	none	0	none	1	0.5	5	0.263158	1	1	0	none	2	0.181818	0	none	0	0	2	1	2	0.333333	0	none	1	1	0	none	8	0.380952	6	0.171429	0	0	3	0.6	2	1	1	0.333333	4	0.333333	1	1	0	none	1
960	ENSG00000068724	Q9ULT0|TTC7A_HUMAN	0	none	0	0	2	0.285714	34	0.459459	0	none	1	0.25	17	0.53125	2	1	0	none	2	0.666667	6	0.4	0	0	2	0.5	1	0.5	33	0.428571	39	0.295455	1	1	2	0.333333	5	0.416667	3	0.3	21	0.552632	0	none	1	1	2
960	ENSG00000165914	Q86TV6|TTC7B_HUMAN	0	none	1	1	5	0.714286	40	0.540541	0	none	3	0.75	15	0.46875	0	0	0	none	1	0.333333	9	0.6	1	1	2	0.5	1	0.5	44	0.571429	93	0.704545	0	0	4	0.666667	7	0.583333	7	0.7	17	0.447368	0	none	0	0	2
962	ENSG00000184261	Q9HB15|KCNKC_HUMAN	0	none	0	0	0	0	10	0.263158	0	none	0	0	1	0.0909091	1	0.25	0	none	0	0	0	0	0	none	0	none	0	0	7	0.269231	24	0.224299	0	none	2	0.333333	0	0	1	0.142857	1	0.04	0	none	0	none	1
962	ENSG00000152315	Q9HB14|KCNKD_HUMAN	0	none	2	1	4	1	28	0.736842	0	none	6	1	10	0.909091	3	0.75	0	none	1	1	4	1	0	none	0	none	1	1	19	0.730769	83	0.775701	0	none	4	0.666667	4	1	6	0.857143	24	0.96	0	none	0	none	1
963	ENSG00000170802	P32314|FOXN2_HUMAN	0	0	0	none	4	0.8	18	0.181818	0	none	0	0	11	0.458333	1	0.5	0	none	2	1	1	0.333333	0	none	0	none	0	none	21	0.155556	42	0.204878	0	none	4	0.666667	0	0	2	0.117647	8	0.615385	2	1	0	none	0
963	ENSG00000053254	O00409|FOXN3_HUMAN	4	1	0	none	1	0.2	81	0.818182	0	none	1	1	13	0.541667	1	0.5	0	none	0	0	2	0.666667	0	none	0	none	0	none	114	0.844444	163	0.795122	0	none	2	0.333333	15	1	15	0.882353	5	0.384615	0	0	0	none	1
964	ENSG00000068781	Q9Y6Q2|STON1_HUMAN	0	0	1	1	8	0.666667	85	0.726496	1	1	2	0.5	81	0.84375	16	0.888889	0	none	3	0.428571	12	0.857143	0	none	5	0.714286	1	0.333333	69	0.71134	225	0.679758	11	0.785714	35	0.897436	8	0.533333	9	0.5	110	0.700637	1	1	0	none	5
964	ENSG00000140022	Q8WXE9|STON2_HUMAN	1	1	0	0	4	0.333333	32	0.273504	0	0	2	0.5	15	0.15625	2	0.111111	0	none	4	0.571429	2	0.142857	0	none	2	0.285714	2	0.666667	28	0.28866	106	0.320242	3	0.214286	4	0.102564	7	0.466667	9	0.5	47	0.299363	0	0	0	none	0
966	ENSG00000170634	P14621|ACYP2_HUMAN	0	none	0	none	2	1	37	0.860465	1	1	3	1	10	0.833333	3	1	0	none	0	0	0	0	0	none	0	none	0	none	38	0.926829	63	0.84	0	none	1	1	3	1	6	0.75	13	0.928571	0	none	0	none	0
966	ENSG00000119640	P07311|ACYP1_HUMAN	0	none	0	none	0	0	6	0.139535	0	0	0	0	2	0.166667	0	0	0	none	1	1	1	1	0	none	0	none	0	none	3	0.0731707	12	0.16	0	none	0	0	0	0	2	0.25	1	0.0714286	0	none	0	none	0
967	ENSG00000138041	Q5MIZ7|P4R3B_HUMAN	0	none	0	0	3	0.75	17	0.485714	0	0	0	none	16	0.551724	2	0.666667	0	none	0	0	5	0.625	0	none	3	0.375	1	0.5	18	0.486486	27	0.586957	1	1	3	0.75	0	0	2	0.4	8	0.444444	1	1	0	none	0
967	ENSG00000100796	Q6IN85|P4R3A_HUMAN	0	none	1	1	1	0.25	18	0.514286	1	1	0	none	13	0.448276	1	0.333333	0	none	3	1	3	0.375	0	none	5	0.625	1	0.5	19	0.513514	19	0.413043	0	0	1	0.25	1	1	3	0.6	10	0.555556	0	0	0	none	1
970	ENSG00000119866	Q9H165|BC11A_HUMAN	0	0	0	none	1	0.333333	35	0.673077	0	none	2	0.285714	32	0.64	5	1	3	0.75	3	0.75	7	0.636364	0	none	3	0.5	0	none	33	0.485294	66	0.44	1	1	15	0.9375	1	0.2	4	0.363636	63	0.663158	0	none	1	1	2
970	ENSG00000127152	Q9C0K0|BC11B_HUMAN	2	1	0	none	2	0.666667	17	0.326923	0	none	5	0.714286	18	0.36	0	0	1	0.25	1	0.25	4	0.363636	0	none	3	0.5	0	none	35	0.514706	84	0.56	0	0	1	0.0625	4	0.8	7	0.636364	32	0.336842	0	none	0	0	1
971	ENSG00000115421	Q9BWT3|PAPOG_HUMAN	0	none	0	none	1	0.125	11	0.52381	0	0	1	1	16	0.615385	0	none	0	none	1	0.166667	1	0.333333	0	none	5	0.714286	1	1	13	0.393939	22	0.44898	0	0	2	0.5	1	1	0	0	9	0.428571	0	none	0	none	1
971	ENSG00000090060	P51003|PAPOA_HUMAN	0	none	0	none	7	0.875	10	0.47619	1	1	0	0	10	0.384615	0	none	0	none	5	0.833333	2	0.666667	0	none	2	0.285714	0	0	20	0.606061	27	0.55102	2	1	2	0.5	0	0	3	1	12	0.571429	0	none	0	none	1
972	ENSG00000173209	Q719I0|AHSA2_HUMAN	0	none	0	none	0	0	1	0.2	0	none	0	0	3	0.6	1	1	0	none	0	none	0	0	0	none	0	0	0	none	2	0.666667	3	0.333333	0	none	3	1	0	none	0	0	3	0.428571	0	none	0	none	0
972	ENSG00000100591	O95433|AHSA1_HUMAN	0	none	0	none	1	1	4	0.8	0	none	1	1	2	0.4	0	0	0	none	0	none	2	1	0	none	2	1	0	none	1	0.333333	6	0.666667	0	none	0	0	0	none	1	1	4	0.571429	0	none	0	none	0
974	ENSG00000115956	P08567|PLEK_HUMAN	1	1	0	0	4	1	10	0.526316	0	none	0	none	15	0.833333	2	1	0	none	2	1	2	0.666667	0	none	0	0	0	none	8	0.727273	28	0.8	0	0	4	0.666667	0	0	2	0.666667	22	0.88	0	none	0	none	3
974	ENSG00000100558	Q9NYT0|PLEK2_HUMAN	0	0	1	1	0	0	9	0.473684	0	none	0	none	3	0.166667	0	0	0	none	0	0	1	0.333333	0	none	1	1	0	none	3	0.272727	7	0.2	1	1	2	0.333333	1	1	1	0.333333	3	0.12	0	none	0	none	1
975	ENSG00000171094	Q9UM73|ALK_HUMAN	2	1	0	none	2	0.5	201	0.980488	1	0.5	9	1	59	0.855072	8	0.888889	0	0	2	0.4	6	0.428571	0	none	5	0.833333	1	1	248	0.992	408	0.969121	3	0.75	8	0.666667	39	0.975	21	0.954545	37	0.770833	0	none	19	1	5
975	ENSG00000062524	P29376|LTK_HUMAN	0	0	0	none	2	0.5	4	0.0195122	1	0.5	0	0	10	0.144928	1	0.111111	1	1	3	0.6	8	0.571429	0	none	1	0.166667	0	0	2	0.008	13	0.0308789	1	0.25	4	0.333333	1	0.025	1	0.0454545	11	0.229167	0	none	0	0	0
977	ENSG00000115841	Q96LZ7|RMD2_HUMAN	0	none	0	none	0	0	31	0.775	0	none	0	none	10	0.714286	0	0	0	none	0	none	1	0.25	1	1	1	0.5	0	0	31	0.815789	41	0.891304	1	1	3	0.6	6	1	4	1	10	0.526316	1	1	0	none	1
977	ENSG00000137824	Q96TC7|RMD3_HUMAN	0	none	0	none	1	1	9	0.225	0	none	0	none	4	0.285714	1	1	0	none	0	none	3	0.75	0	0	1	0.5	1	1	7	0.184211	5	0.108696	0	0	2	0.4	0	0	0	0	9	0.473684	0	0	0	none	0
978	ENSG00000143942	Q8WUX2|CHAC2_HUMAN	0	none	0	none	1	0.333333	2	0.5	1	1	0	none	4	0.5	0	0	0	none	0	none	1	1	0	none	0	none	0	none	4	0.8	4	1	0	none	2	1	1	0.5	0	none	1	0.2	0	none	0	none	0
978	ENSG00000128965	Q9BUX1|CHAC1_HUMAN	0	none	0	none	2	0.666667	2	0.5	0	0	0	none	4	0.5	1	1	0	none	0	none	0	0	0	none	0	none	0	none	1	0.2	0	0	0	none	0	0	1	0.5	0	none	4	0.8	0	none	0	none	0
979	ENSG00000198369	Q7Z698|SPRE2_HUMAN	2	0.666667	0	none	2	0.4	27	0.54	0	none	1	0.5	16	0.551724	1	0.5	1	1	2	0.5	4	0.571429	0	none	2	0.25	1	1	32	0.470588	37	0.660714	0	none	2	0.4	12	0.857143	4	0.4	8	0.571429	0	none	1	1	3
979	ENSG00000166068	Q7Z699|SPRE1_HUMAN	1	0.333333	0	none	3	0.6	23	0.46	0	none	1	0.5	13	0.448276	1	0.5	0	0	2	0.5	3	0.428571	0	none	6	0.75	0	0	36	0.529412	19	0.339286	0	none	3	0.6	2	0.142857	6	0.6	6	0.428571	0	none	0	0	2
982	ENSG00000153214	Q96K49|TM87B_HUMAN	1	1	1	1	3	0.75	14	0.636364	0	none	1	0.5	13	0.684211	0	none	0	none	0	none	1	0.333333	0	none	0	0	1	1	10	0.434783	18	0.461538	3	1	2	0.5	0	0	1	0.5	2	0.2	0	none	0	none	0
982	ENSG00000103978	Q8NBN3|TM87A_HUMAN	0	0	0	0	1	0.25	8	0.363636	0	none	1	0.5	6	0.315789	0	none	0	none	0	none	2	0.666667	0	none	4	1	0	0	13	0.565217	21	0.538462	0	0	2	0.5	3	1	1	0.5	8	0.8	0	none	0	none	1
983	ENSG00000152127	Q09328|MGT5A_HUMAN	3	0.5	1	0.333333	1	0.25	52	0.776119	0	0	3	0.75	13	0.52	4	0.8	0	none	1	0.5	1	0.2	0	none	5	0.833333	1	1	65	0.738636	111	0.685185	3	0.75	8	0.571429	4	0.571429	11	0.55	13	0.40625	0	0	0	none	3
983	ENSG00000167889	Q3V5L5|MGT5B_HUMAN	3	0.5	2	0.666667	3	0.75	15	0.223881	1	1	1	0.25	12	0.48	1	0.2	0	none	1	0.5	4	0.8	0	none	1	0.166667	0	0	23	0.261364	51	0.314815	1	0.25	6	0.428571	3	0.428571	9	0.45	19	0.59375	1	1	0	none	2
984	ENSG00000144228	Q6IQ16|SPOPL_HUMAN	0	0	0	none	1	0.333333	20	0.47619	3	1	1	0.5	11	0.733333	2	1	0	none	0	0	3	0.428571	0	none	1	0.5	2	1	22	0.52381	40	0.615385	0	none	7	0.875	2	1	1	0.333333	8	0.5	2	0.666667	0	none	1
984	ENSG00000121067	O43791|SPOP_HUMAN	1	1	0	none	2	0.666667	22	0.52381	0	0	1	0.5	4	0.266667	0	0	0	none	2	1	4	0.571429	0	none	1	0.5	0	0	20	0.47619	25	0.384615	0	none	1	0.125	0	0	2	0.666667	8	0.5	1	0.333333	0	none	2
985	ENSG00000115183	Q9C0D5|TANC1_HUMAN	0	none	0	0	8	0.727273	52	0.361111	2	0.666667	4	0.666667	31	0.476923	2	1	1	1	6	0.666667	13	0.684211	0	none	4	0.8	2	0.666667	56	0.318182	76	0.397906	1	0.333333	9	0.6	10	0.47619	9	0.36	24	0.363636	1	1	3	1	2
985	ENSG00000170921	Q9HCD6|TANC2_HUMAN	0	none	1	1	3	0.272727	92	0.638889	1	0.333333	2	0.333333	34	0.523077	0	0	0	0	3	0.333333	6	0.315789	0	none	1	0.2	1	0.333333	120	0.681818	115	0.602094	2	0.666667	6	0.4	11	0.52381	16	0.64	42	0.636364	0	0	0	0	4
986	ENSG00000115267	Q9BYX4|IFIH1_HUMAN	0	none	0	none	3	0.75	11	0.423077	0	none	2	1	23	0.766667	0	none	0	none	2	0.666667	7	0.7	0	none	3	0.75	1	0.5	12	0.857143	29	0.74359	2	1	5	0.833333	4	1	2	1	19	0.76	1	0.5	1	0.5	2
986	ENSG00000108771	Q96C10|DHX58_HUMAN	0	none	0	none	1	0.25	15	0.576923	0	none	0	0	7	0.233333	0	none	0	none	1	0.333333	3	0.3	0	none	1	0.25	1	0.5	2	0.142857	10	0.25641	0	0	1	0.166667	0	0	0	0	6	0.24	1	0.5	1	0.5	0
988	ENSG00000144362	Q8TCD6|PHOP2_HUMAN	0	none	0	none	1	0.5	2	0.666667	0	none	0	none	3	0.75	1	1	0	none	0	none	1	1	0	none	0	none	0	none	1	1	6	0.545455	0	none	1	1	0	none	0	none	2	0.666667	1	1	0	none	0
988	ENSG00000173868	Q8TCT1|PHOP1_HUMAN	0	none	0	none	1	0.5	1	0.333333	0	none	0	none	1	0.25	0	0	0	none	0	none	0	0	0	none	0	none	0	none	0	0	5	0.454545	0	none	0	0	0	none	0	none	1	0.333333	0	0	0	none	0
989	ENSG00000198586	Q9UKI8|TLK1_HUMAN	1	1	0	none	2	0.222222	37	0.468354	0	none	2	1	16	0.484848	1	0.166667	0	none	0	0	4	0.363636	1	1	2	0.4	0	none	68	0.666667	83	0.62406	0	0	5	0.833333	8	0.666667	9	0.75	6	0.315789	0	none	1	1	1
989	ENSG00000146872	Q86UE8|TLK2_HUMAN	0	0	0	none	7	0.777778	42	0.531646	0	none	0	0	17	0.515152	5	0.833333	0	none	1	1	7	0.636364	0	0	3	0.6	0	none	34	0.333333	50	0.37594	2	1	1	0.166667	4	0.333333	3	0.25	13	0.684211	0	none	0	0	0
990	ENSG00000123600	Q9H825|METL8_HUMAN	1	1	0	none	1	0.5	22	0.709677	0	none	1	1	6	0.75	0	0	0	none	0	0	0	0	0	none	0	none	0	0	23	0.851852	42	0.763636	1	1	1	1	2	1	3	0.75	10	0.625	0	none	0	none	1
990	ENSG00000087995	Q96IZ6|MTL2A_HUMAN	0	0	0	none	1	0.5	9	0.290323	0	none	0	0	2	0.25	1	1	0	none	1	1	3	1	0	none	0	none	1	1	4	0.148148	13	0.236364	0	0	0	0	0	0	1	0.25	6	0.375	0	none	0	none	0
991	ENSG00000082146	Q9C0K7|STRAB_HUMAN	0	none	0	none	1	0.2	15	0.576923	0	none	0	none	19	0.703704	4	0.8	0	none	1	1	4	0.8	0	none	0	0	0	none	11	0.52381	27	0.75	0	none	5	0.714286	4	1	4	1	19	0.904762	0	none	1	1	2
991	ENSG00000125695	Q7RTN6|STRAA_HUMAN	0	none	0	none	4	0.8	11	0.423077	0	none	0	none	8	0.296296	1	0.2	0	none	0	0	1	0.2	0	none	2	1	0	none	10	0.47619	9	0.25	0	none	2	0.285714	0	0	0	0	2	0.0952381	0	none	0	0	1
993	ENSG00000144445	A0AUZ9|CB067_HUMAN	0	0	1	0.333333	1	0.166667	32	0.347826	1	0.5	2	0.666667	28	0.538462	2	0.666667	0	none	0	none	6	0.545455	0	none	4	0.5	0	0	40	0.465116	43	0.37069	0	0	9	0.642857	5	0.625	5	0.416667	9	0.3	1	1	1	0.5	4
993	ENSG00000120071	Q7Z3B3|K1267_HUMAN	2	1	2	0.666667	5	0.833333	60	0.652174	1	0.5	1	0.333333	24	0.461538	1	0.333333	0	none	0	none	5	0.454545	0	none	4	0.5	1	1	46	0.534884	73	0.62931	1	1	5	0.357143	3	0.375	7	0.583333	21	0.7	0	0	1	0.5	1
994	ENSG00000171450	Q13319|CD5R2_HUMAN	0	none	0	none	1	0.333333	0	none	0	0	0	none	4	0.266667	0	none	0	none	0	none	0	0	0	none	1	0.5	0	0	0	0	6	0.461538	0	0	0	0	0	none	0	none	4	0.666667	0	none	0	none	1
994	ENSG00000176749	Q15078|CD5R1_HUMAN	0	none	0	none	2	0.666667	0	none	1	1	0	none	11	0.733333	0	none	0	none	0	none	1	1	0	none	1	0.5	1	1	3	1	7	0.538462	1	1	2	1	0	none	0	none	2	0.333333	0	none	0	none	1
995	ENSG00000135902	Q07001|ACHD_HUMAN	0	none	0	none	2	0.5	4	0.8	0	0	0	none	16	0.666667	0	0	0	none	1	0.5	1	1	0	none	0	0	0	none	1	1	20	0.769231	2	1	5	0.833333	1	1	1	0.5	10	0.625	1	1	0	none	0
995	ENSG00000108556	Q04844|ACHE_HUMAN	0	none	0	none	2	0.5	1	0.2	1	1	0	none	8	0.333333	1	1	0	none	1	0.5	0	0	0	none	2	1	0	none	0	0	6	0.230769	0	0	1	0.166667	0	0	1	0.5	6	0.375	0	0	0	none	0
996	ENSG00000196811	P07510|ACHG_HUMAN	0	none	0	none	2	1	0	0	1	0.5	0	0	7	0.28	2	1	0	none	1	0.5	6	0.857143	0	none	0	0	0	0	2	0.5	5	0.333333	0	0	4	0.8	1	1	0	none	8	0.470588	0	none	0	none	0
996	ENSG00000170175	P11230|ACHB_HUMAN	0	none	0	none	0	0	2	1	1	0.5	1	1	18	0.72	0	0	0	none	1	0.5	1	0.142857	0	none	4	1	1	1	2	0.5	10	0.666667	1	1	1	0.2	0	0	0	none	9	0.529412	0	none	0	none	2
997	ENSG00000134318	O75116|ROCK2_HUMAN	0	none	0	none	7	0.636364	37	0.521127	2	0.333333	0	0	29	0.381579	2	1	0	0	2	0.666667	7	0.388889	0	none	5	0.454545	1	1	42	0.65625	44	0.389381	0	none	5	0.454545	5	0.416667	4	0.8	29	0.763158	1	0.5	1	0.5	2
997	ENSG00000067900	Q13464|ROCK1_HUMAN	0	none	0	none	4	0.363636	34	0.478873	4	0.666667	2	1	47	0.618421	0	0	1	1	1	0.333333	11	0.611111	0	none	6	0.545455	0	0	22	0.34375	69	0.610619	0	none	6	0.545455	7	0.583333	1	0.2	9	0.236842	1	0.5	1	0.5	0
998	ENSG00000196208	Q4ZG55|GREB1_HUMAN	1	1	1	1	4	1	22	0.22	1	1	3	0.428571	39	0.672414	3	1	1	1	3	1	17	1	0	none	7	0.583333	4	1	22	0.415094	76	0.329004	4	0.8	13	1	4	0.363636	1	0.0666667	43	0.955556	0	0	0	none	5
998	ENSG00000141449	Q9C091|GRB1L_HUMAN	0	0	0	0	0	0	78	0.78	0	0	4	0.571429	19	0.327586	0	0	0	0	0	0	0	0	0	none	5	0.416667	0	0	31	0.584906	155	0.670996	1	0.2	0	0	7	0.636364	14	0.933333	2	0.0444444	2	1	0	none	0
1000	ENSG00000138101	O60941|DTNB_HUMAN	0	0	0	none	3	0.5	78	0.478528	0	0	2	0.4	6	0.4	2	0.666667	0	none	0	none	2	0.285714	0	none	1	0.333333	0	none	65	0.391566	114	0.313187	0	0	0	0	6	0.272727	7	0.25	6	0.24	0	none	0	0	2
1000	ENSG00000134769	Q9Y4J8|DTNA_HUMAN	5	1	0	none	3	0.5	85	0.521472	1	1	3	0.6	9	0.6	1	0.333333	0	none	0	none	5	0.714286	0	none	2	0.666667	0	none	101	0.608434	250	0.686813	3	1	11	1	16	0.727273	21	0.75	19	0.76	0	none	1	1	4
1001	ENSG00000157833	Q75VX8|FA59B_HUMAN	0	none	0	none	0	0	4	0.0434783	0	0	0	0	13	0.317073	0	0	0	none	0	0	0	0	0	none	0	0	0	0	2	0.0294118	9	0.0703125	0	0	0	0	0	0	1	0.0909091	1	0.0212766	0	none	0	0	0
1001	ENSG00000141441	Q9H706|FA59A_HUMAN	0	none	0	none	9	1	88	0.956522	1	1	6	1	28	0.682927	1	1	0	none	7	1	7	1	0	none	4	1	3	1	66	0.970588	119	0.929688	1	1	10	1	18	1	10	0.909091	46	0.978723	0	none	1	1	5
1003	ENSG00000143994	Q96SE0|ABHD1_HUMAN	0	none	0	none	1	0.333333	3	0.375	0	none	0	none	1	0.166667	0	none	0	none	1	1	1	0.25	0	none	1	1	0	none	3	0.25	10	0.333333	0	none	1	0.5	0	none	2	0.666667	5	0.5	0	none	0	none	0
1003	ENSG00000158201	Q8WU67|ABHD3_HUMAN	0	none	0	none	2	0.666667	5	0.625	0	none	0	none	5	0.833333	0	none	0	none	0	0	3	0.75	0	none	0	0	0	none	9	0.75	20	0.666667	0	none	1	0.5	0	none	1	0.333333	5	0.5	0	none	0	none	0
1004	ENSG00000115295	Q8N3C7|CLIP4_HUMAN	0	none	0	0	2	1	21	0.75	0	0	0	none	24	0.705882	1	0.5	0	none	4	0.5	4	0.666667	0	none	3	0.75	0	none	25	0.925926	40	0.666667	1	0.5	3	0.6	1	1	3	1	18	0.782609	0	0	0	none	1
1004	ENSG00000105270	Q96DZ5|CLIP3_HUMAN	0	none	1	1	0	0	7	0.25	2	1	0	none	10	0.294118	1	0.5	0	none	4	0.5	2	0.333333	0	none	1	0.25	0	none	2	0.0740741	20	0.333333	1	0.5	2	0.4	0	0	0	0	5	0.217391	1	1	0	none	3
1005	ENSG00000115828	Q16769|QPCT_HUMAN	0	none	0	none	1	0.5	8	0.666667	1	0.333333	1	1	4	1	0	0	1	1	3	1	2	0.5	0	none	1	1	0	none	5	0.833333	14	0.7	0	none	1	0.5	1	0.5	0	0	2	0.181818	0	none	0	0	0
1005	ENSG00000011478	Q9NXS2|QPCTL_HUMAN	0	none	0	none	1	0.5	4	0.333333	2	0.666667	0	0	0	0	1	1	0	0	0	0	2	0.5	0	none	0	0	0	none	1	0.166667	6	0.3	0	none	1	0.5	1	0.5	1	1	9	0.818182	0	none	1	1	0
1006	ENSG00000143889	Q8WVV9|HNRLL_HUMAN	1	1	0	none	0	0	7	0.466667	0	0	0	0	1	0.0666667	2	0.666667	0	none	2	0.4	0	0	1	1	2	1	1	0.5	10	0.666667	7	0.583333	0	none	1	0.166667	1	0.5	1	0.5	4	0.222222	0	none	0	0	0
1006	ENSG00000104824	P14866|HNRPL_HUMAN	0	0	0	none	1	1	8	0.533333	1	1	1	1	14	0.933333	1	0.333333	0	none	3	0.6	9	1	0	0	0	0	1	0.5	5	0.333333	5	0.416667	0	none	5	0.833333	1	0.5	1	0.5	14	0.777778	0	none	1	1	2
1007	ENSG00000138071	P61160|ARP2_HUMAN	0	none	0	none	0	0	5	0.625	0	none	0	none	3	1	0	0	0	none	1	1	3	0.333333	0	none	2	1	1	1	8	0.8	15	0.6	0	none	0	none	0	none	1	1	3	0.0681818	0	none	0	none	0
1007	ENSG00000213985	none|error	0	none	0	none	1	1	3	0.375	0	none	0	none	0	0	4	1	0	none	0	0	6	0.666667	0	none	0	0	0	0	2	0.2	10	0.4	0	none	0	none	0	none	0	0	41	0.931818	0	none	0	none	0
1008	ENSG00000188177	P61129|ZC3H6_HUMAN	0	0	0	none	2	0.333333	17	0.73913	0	0	0	none	30	0.681818	5	0.625	1	1	0	0	0	0	0	none	3	0.75	0	none	16	0.592593	33	0.568966	1	1	3	0.5	2	0.4	1	0.333333	12	0.307692	1	1	0	none	6
1008	ENSG00000130749	Q9UPT8|ZC3H4_HUMAN	1	1	0	none	4	0.666667	6	0.26087	2	1	0	none	14	0.318182	3	0.375	0	0	4	1	13	1	0	none	1	0.25	0	none	11	0.407407	25	0.431034	0	0	3	0.5	3	0.6	2	0.666667	27	0.692308	0	0	0	none	3
1009	ENSG00000119772	Q9Y6K1|DNM3A_HUMAN	0	none	21	0.954545	2	0.666667	25	0.78125	1	1	1	0.5	27	0.490909	3	0.5	0	none	5	0.625	14	0.7	0	none	8	0.727273	1	0.5	16	0.666667	53	0.6625	2	1	11	0.6875	2	0.5	1	0.25	13	0.433333	0	none	0	0	4
1009	ENSG00000088305	Q9UBC3|DNM3B_HUMAN	0	none	1	0.0454545	1	0.333333	7	0.21875	0	0	1	0.5	28	0.509091	3	0.5	0	none	3	0.375	6	0.3	0	none	3	0.272727	1	0.5	8	0.333333	27	0.3375	0	0	5	0.3125	2	0.5	3	0.75	17	0.566667	0	none	1	1	4
1010	ENSG00000084731	O14782|KIF3C_HUMAN	0	none	0	none	3	0.5	14	0.518519	0	0	1	0.5	20	0.540541	0	none	0	0	0	0	5	0.555556	0	none	0	0	1	1	14	0.636364	25	0.520833	1	0.333333	0	0	0	0	2	0.666667	11	0.423077	0	none	0	none	3
1010	ENSG00000101350	O15066|KIF3B_HUMAN	0	none	0	none	3	0.5	13	0.481481	3	1	1	0.5	17	0.459459	0	none	3	1	2	1	4	0.444444	0	none	4	1	0	0	8	0.363636	23	0.479167	2	0.666667	2	1	1	1	1	0.333333	15	0.576923	0	none	0	none	1
1012	ENSG00000144134	Q9UBK7|RBL2A_HUMAN	0	0	0	none	1	1	4	0.307692	0	none	0	none	3	1	0	none	0	none	1	1	0	none	0	none	1	1	0	none	2	0.666667	9	0.75	0	none	0	none	0	none	0	none	7	0.777778	0	none	0	none	0
1012	ENSG00000079974	Q9UNT1|RBL2B_HUMAN	1	1	0	none	0	0	9	0.692308	0	none	0	none	0	0	0	none	0	none	0	0	0	none	0	none	0	0	0	none	1	0.333333	3	0.25	0	none	0	none	0	none	0	none	2	0.222222	0	none	0	none	0
1014	ENSG00000144233	Q6DCA0|AMERL_HUMAN	0	none	0	none	0	0	2	0.0357143	1	1	0	0	10	0.714286	0	none	1	1	1	0.333333	1	1	0	none	1	1	0	none	2	0.0625	9	0.157895	0	none	2	0.5	2	0.181818	0	0	4	0.571429	0	none	0	none	0
1014	ENSG00000101935	Q9Y4X0|AMER1_HUMAN	0	none	0	none	1	1	54	0.964286	0	0	3	1	4	0.285714	0	none	0	0	2	0.666667	0	0	0	none	0	0	0	none	30	0.9375	48	0.842105	0	none	2	0.5	9	0.818182	13	1	3	0.428571	0	none	0	none	0
1015	ENSG00000115657	Q9NP58|ABCB6_HUMAN	0	0	0	none	2	0.666667	4	0.16	2	1	0	0	15	0.6	2	1	1	1	0	0	5	0.5	0	none	1	1	1	1	1	0.05	8	0.150943	2	1	2	0.5	0	0	1	0.125	8	0.533333	0	none	0	none	0
1015	ENSG00000131269	O75027|ABCB7_HUMAN	2	1	0	none	1	0.333333	21	0.84	0	0	1	1	10	0.4	0	0	0	0	2	1	5	0.5	0	none	0	0	0	0	19	0.95	45	0.849057	0	0	2	0.5	1	1	7	0.875	7	0.466667	0	none	0	none	1
1016	ENSG00000123983	O95573|ACSL3_HUMAN	0	none	0	none	0	none	12	0.27907	1	1	0	0	19	0.5	1	0.5	0	none	2	0.5	1	0.125	0	none	1	0.333333	0	none	20	0.5	33	0.44	0	none	4	0.8	0	0	1	0.5	10	0.769231	1	1	0	none	2
1016	ENSG00000068366	O60488|ACSL4_HUMAN	0	none	0	none	0	none	31	0.72093	0	0	2	1	19	0.5	1	0.5	0	none	2	0.5	7	0.875	0	none	2	0.666667	0	none	20	0.5	42	0.56	0	none	1	0.2	2	1	1	0.5	3	0.230769	0	0	0	none	3
1018	ENSG00000065802	Q9Y576|ASB1_HUMAN	0	none	0	none	1	0.5	9	0.692308	0	none	0	none	5	0.357143	0	0	0	none	0	0	3	0.428571	0	none	2	1	1	1	4	0.8	8	0.4	1	0.5	1	0.166667	0	none	0	0	4	0.444444	0	none	0	none	0
1018	ENSG00000198881	Q8WXK4|ASB12_HUMAN	0	none	0	none	1	0.5	4	0.307692	0	none	0	none	9	0.642857	1	1	0	none	2	1	4	0.571429	0	none	0	0	0	0	1	0.2	12	0.6	1	0.5	5	0.833333	0	none	2	1	5	0.555556	0	none	0	none	3
1020	ENSG00000144597	Q96JC9|EAF1_HUMAN	0	none	0	none	3	0.75	3	0.230769	0	none	0	none	4	0.5	0	0	1	1	1	1	0	0	0	none	1	0.25	0	0	4	0.235294	3	0.2	0	none	0	0	0	0	0	0	1	0.125	0	none	0	none	1
1020	ENSG00000145088	Q96CJ1|EAF2_HUMAN	0	none	0	none	1	0.25	10	0.769231	0	none	0	none	4	0.5	1	1	0	0	0	0	1	1	0	none	3	0.75	1	1	13	0.764706	12	0.8	0	none	3	1	1	1	2	1	7	0.875	0	none	0	none	0
1021	ENSG00000093183	Q9BRL7|SC22C_HUMAN	1	1	0	none	1	1	4	0.2	0	none	0	none	9	0.5625	1	0.5	0	none	0	0	0	none	0	none	1	0.333333	0	0	8	0.32	1	0.04	1	1	0	0	0	0	2	0.666667	9	0.642857	0	0	0	none	0
1021	ENSG00000121542	Q96IW7|SC22A_HUMAN	0	0	0	none	0	0	16	0.8	0	none	0	none	7	0.4375	1	0.5	0	none	1	1	0	none	0	none	2	0.666667	1	1	17	0.68	24	0.96	0	0	2	1	1	1	1	0.333333	5	0.357143	1	1	0	none	1
1027	ENSG00000160145	O60229|KALRN_HUMAN	4	1	2	0.666667	18	0.580645	141	0.658879	3	1	13	0.764706	78	0.545455	4	0.5	5	0.833333	7	0.7	23	0.605263	1	1	3	0.333333	1	0.25	135	0.613636	373	0.684404	5	0.833333	23	0.621622	27	0.658537	23	0.638889	121	0.695402	3	0.5	2	0.5	4
1027	ENSG00000038382	O75962|TRIO_HUMAN	0	0	1	0.333333	13	0.419355	73	0.341121	0	0	4	0.235294	65	0.454545	4	0.5	1	0.166667	3	0.3	15	0.394737	0	0	6	0.666667	3	0.75	85	0.386364	172	0.315596	1	0.166667	14	0.378378	14	0.341463	13	0.361111	53	0.304598	3	0.5	2	0.5	6
1039	ENSG00000206538	A8MV65|VGLL3_HUMAN	0	none	0	none	1	1	19	0.826087	0	none	2	1	4	0.666667	8	0.8	0	0	1	1	2	1	0	none	1	0.333333	1	1	25	0.961538	68	0.906667	1	1	4	0.666667	4	0.8	3	1	13	0.590909	0	none	0	none	1
1039	ENSG00000170162	Q8N8G2|VGLL2_HUMAN	0	none	0	none	0	0	4	0.173913	0	none	0	0	2	0.333333	2	0.2	1	1	0	0	0	0	0	none	2	0.666667	0	0	1	0.0384615	7	0.0933333	0	0	2	0.333333	1	0.2	0	0	9	0.409091	0	none	0	none	0
1040	ENSG00000080200	Q68DQ2|CRBG3_HUMAN	0	none	0	none	1	0.25	19	0.487179	4	0.666667	1	0.5	14	0.318182	1	0.25	0	none	1	0.166667	6	0.428571	0	0	3	0.375	0	0	13	0.433333	26	0.433333	2	0.5	4	0.307692	2	1	2	0.666667	8	0.190476	0	none	1	0.5	0
1040	ENSG00000112297	Q9Y4K1|AIM1_HUMAN	0	none	0	none	3	0.75	20	0.512821	2	0.333333	1	0.5	30	0.681818	3	0.75	0	none	5	0.833333	8	0.571429	1	1	5	0.625	4	1	17	0.566667	34	0.566667	2	0.5	9	0.692308	0	0	1	0.333333	34	0.809524	0	none	1	0.5	2
1041	ENSG00000057019	Q96PD2|DCBD2_HUMAN	0	none	0	none	2	1	26	0.553191	0	none	1	0.2	12	0.48	2	1	1	1	2	1	3	0.5	0	none	1	0.5	0	none	17	0.386364	49	0.604938	0	0	5	0.714286	4	0.444444	4	0.4	4	0.333333	0	none	0	none	2
1041	ENSG00000164465	Q8N8Z6|DCBD1_HUMAN	0	none	0	none	0	0	21	0.446809	0	none	4	0.8	13	0.52	0	0	0	0	0	0	3	0.5	0	none	1	0.5	0	none	27	0.613636	32	0.395062	3	1	2	0.285714	5	0.555556	6	0.6	8	0.666667	0	none	0	none	1
1042	ENSG00000168386	Q4L180|FIL1L_HUMAN	1	0.5	0	0	2	0.333333	47	0.5	1	1	4	0.666667	15	0.25	3	0.3	0	none	0	0	4	0.333333	0	none	2	0.5	1	1	63	0.516393	88	0.571429	0	0	8	0.5	12	0.545455	8	0.380952	14	0.153846	0	none	0	0	3
1042	ENSG00000118407	Q7Z7B0|FLIP1_HUMAN	1	0.5	1	1	4	0.666667	47	0.5	0	0	2	0.333333	45	0.75	7	0.7	0	none	2	1	8	0.666667	0	none	2	0.5	0	0	59	0.483607	66	0.428571	4	1	8	0.5	10	0.454545	13	0.619048	77	0.846154	0	none	1	1	1
1043	ENSG00000138472	O95843|GUC1C_HUMAN	0	none	0	none	1	0.5	14	0.608696	0	none	2	1	5	0.625	2	1	0	none	0	none	1	1	0	none	0	none	0	none	22	0.814815	37	0.698113	1	1	1	0.5	2	1	3	0.75	16	0.761905	0	none	0	none	0
1043	ENSG00000048545	P43080|GUC1A_HUMAN	0	none	0	none	1	0.5	9	0.391304	0	none	0	0	3	0.375	0	0	0	none	0	none	0	0	0	none	0	none	0	none	5	0.185185	16	0.301887	0	0	1	0.5	0	0	1	0.25	5	0.238095	0	none	0	none	0
1045	ENSG00000145087	Q9Y2K9|STB5L_HUMAN	0	0	1	1	3	0.375	143	0.790055	1	1	5	0.714286	27	0.642857	6	0.75	0	none	3	0.75	7	0.538462	0	0	4	0.571429	2	0.666667	223	0.822878	503	0.891844	4	0.666667	9	0.642857	14	0.777778	14	0.636364	98	0.951456	0	0	1	1	5
1045	ENSG00000164506	Q5T5C0|STXB5_HUMAN	4	1	0	0	5	0.625	38	0.209945	0	0	2	0.285714	15	0.357143	2	0.25	0	none	1	0.25	6	0.461538	1	1	3	0.428571	1	0.333333	48	0.177122	61	0.108156	2	0.333333	5	0.357143	4	0.222222	8	0.363636	5	0.0485437	1	1	0	0	0
1046	ENSG00000163833	Q9UH90|FBX40_HUMAN	0	0	0	0	1	0.333333	4	0.444444	0	none	0	none	20	0.555556	1	0.5	0	none	2	0.5	5	0.625	0	none	3	0.75	1	1	5	0.555556	35	0.76087	2	1	6	0.545455	0	0	4	1	35	0.833333	0	none	0	none	3
1046	ENSG00000118496	Q8TB52|FBX30_HUMAN	1	1	1	1	2	0.666667	5	0.555556	0	none	0	none	16	0.444444	1	0.5	0	none	2	0.5	3	0.375	0	none	1	0.25	0	0	4	0.444444	11	0.23913	0	0	5	0.454545	1	1	0	0	7	0.166667	0	none	0	none	1
1047	ENSG00000114023	Q96A26|F162A_HUMAN	0	none	0	none	1	0.5	8	0.888889	0	none	0	none	2	0.285714	1	0.5	0	none	0	none	0	0	0	none	1	1	1	1	10	0.666667	4	0.307692	0	0	1	0.5	0	0	0	none	3	0.75	0	none	0	none	1
1047	ENSG00000183807	Q5T6X4|F162B_HUMAN	0	none	0	none	1	0.5	1	0.111111	0	none	0	none	5	0.714286	1	0.5	0	none	0	none	2	1	0	none	0	0	0	0	5	0.333333	9	0.692308	1	1	1	0.5	1	1	0	none	1	0.25	0	none	0	none	0
1048	ENSG00000071282	Q9NZU5|LMCD1_HUMAN	0	none	1	1	2	0.4	14	0.7	0	none	0	none	15	0.6	1	0.5	0	none	0	0	2	0.5	0	none	2	1	0	none	12	0.48	20	0.645161	0	none	0	0	6	0.857143	2	0.333333	7	0.636364	0	none	0	0	1
1048	ENSG00000135269	Q9UGI8|TES_HUMAN	0	none	0	0	3	0.6	6	0.3	0	none	0	none	10	0.4	1	0.5	0	none	1	1	2	0.5	0	none	0	0	0	none	13	0.52	11	0.354839	0	none	1	1	1	0.142857	4	0.666667	4	0.363636	0	none	1	1	1
1050	ENSG00000168137	Q9C0A6|SETD5_HUMAN	1	1	0	0	5	0.333333	21	0.4375	0	0	3	0.75	31	0.43662	2	0.666667	0	none	3	0.5	7	0.4375	0	none	4	0.444444	1	0.333333	32	0.477612	30	0.394737	0	0	8	0.571429	0	0	4	0.571429	16	0.444444	0	none	0	0	5
1050	ENSG00000005483	Q8IZD2|MLL5_HUMAN	0	0	1	1	10	0.666667	27	0.5625	1	1	1	0.25	40	0.56338	1	0.333333	0	none	3	0.5	9	0.5625	0	none	5	0.555556	2	0.666667	35	0.522388	46	0.605263	1	1	6	0.428571	3	1	3	0.428571	20	0.555556	0	none	2	1	5
1053	ENSG00000010256	P31930|QCR1_HUMAN	0	none	0	0	1	0.5	3	0.375	0	none	1	1	6	0.3	0	0	0	none	2	0.666667	1	0.25	0	none	1	0.111111	0	0	2	0.181818	6	0.285714	0	none	0	0	0	0	1	1	10	0.555556	0	none	0	none	1
1053	ENSG00000105819	O75439|MPPB_HUMAN	0	none	1	1	1	0.5	5	0.625	0	none	0	0	14	0.7	5	1	0	none	1	0.333333	3	0.75	0	none	8	0.888889	1	1	9	0.818182	15	0.714286	0	none	3	1	1	1	0	0	8	0.444444	0	none	0	none	5
1054	ENSG00000114302	P13861|KAP2_HUMAN	1	0.333333	0	none	3	0.75	17	0.361702	0	0	3	1	4	0.444444	2	0.5	0	none	0	none	0	0	0	none	0	0	0	none	26	0.464286	28	0.345679	0	none	0	0	0	0	2	0.4	2	0.2	0	none	0	none	2
1054	ENSG00000005249	P31323|KAP3_HUMAN	2	0.666667	0	none	1	0.25	30	0.638298	1	1	0	0	5	0.555556	2	0.5	0	none	0	none	2	1	0	none	2	1	0	none	30	0.535714	53	0.654321	0	none	5	1	2	1	3	0.6	8	0.8	0	none	0	none	0
1055	ENSG00000178035	P12268|IMDH2_HUMAN	0	none	0	none	3	1	3	0.428571	0	none	0	0	15	0.833333	2	1	0	0	1	0.25	2	0.4	0	none	1	0.5	0	none	1	0.5	3	0.176471	0	0	2	0.333333	0	none	0	none	6	0.315789	0	none	0	none	1
1055	ENSG00000106348	P20839|IMDH1_HUMAN	0	none	0	none	0	0	4	0.571429	0	none	1	1	3	0.166667	0	0	1	1	3	0.75	3	0.6	0	none	1	0.5	0	none	1	0.5	14	0.823529	1	1	4	0.666667	0	none	0	none	13	0.684211	0	none	0	none	1
1058	ENSG00000164078	Q04912|RON_HUMAN	1	1	0	none	10	0.588235	5	0.108696	3	1	0	0	24	0.25	1	0.333333	6	0.545455	2	0.222222	6	0.857143	0	none	1	0.111111	0	0	1	0.04	18	0.204545	2	0.5	3	0.375	0	0	1	0.166667	19	0.292308	0	none	1	0.5	5
1058	ENSG00000105976	P08581|MET_HUMAN	0	0	0	none	7	0.411765	41	0.891304	0	0	2	1	72	0.75	2	0.666667	5	0.454545	7	0.777778	1	0.142857	0	none	8	0.888889	4	1	24	0.96	70	0.795455	2	0.5	5	0.625	5	1	5	0.833333	46	0.707692	0	none	1	0.5	4
1063	ENSG00000168374	P18085|ARF4_HUMAN	0	none	0	none	0	none	6	0.857143	0	none	1	1	7	0.636364	0	none	0	none	0	none	1	0.5	0	none	0	0	0	0	6	1	6	0.75	0	0	0	0	0	none	0	none	4	0.571429	0	none	0	none	0
1063	ENSG00000004059	P84085|ARF5_HUMAN	0	none	0	none	0	none	1	0.142857	0	none	0	0	4	0.363636	0	none	0	none	0	none	1	0.5	0	none	1	1	1	1	0	0	2	0.25	1	1	6	1	0	none	0	none	3	0.428571	0	none	0	none	2
1066	ENSG00000153266	Q8TBJ5|FEZF2_HUMAN	0	none	1	1	1	0.333333	2	0.5	0	none	0	none	22	0.647059	1	0.5	0	none	0	0	1	0.1	0	none	0	none	0	0	2	0.333333	10	0.384615	1	0.333333	5	0.357143	0	0	2	1	4	0.266667	0	none	0	none	0
1066	ENSG00000128610	A0PJY2|FEZF1_HUMAN	0	none	0	0	2	0.666667	2	0.5	0	none	0	none	12	0.352941	1	0.5	0	none	3	1	9	0.9	0	none	0	none	1	1	4	0.666667	16	0.615385	2	0.666667	9	0.642857	1	1	0	0	11	0.733333	0	none	0	none	3
1067	ENSG00000163618	Q9ULU8|CAPS1_HUMAN	3	0.75	3	0.75	5	0.357143	109	0.419231	1	0.5	12	0.413793	34	0.459459	6	0.545455	1	0.5	5	0.5	7	0.318182	0	none	5	0.833333	1	0.5	214	0.594444	253	0.546436	1	0.5	13	0.325	13	0.19697	11	0.234043	41	0.418367	1	0.25	0	0	1
1067	ENSG00000081803	Q86UW7|CAPS2_HUMAN	1	0.25	1	0.25	9	0.642857	151	0.580769	1	0.5	17	0.586207	40	0.540541	5	0.454545	1	0.5	5	0.5	15	0.681818	0	none	1	0.166667	1	0.5	146	0.405556	210	0.453564	1	0.5	27	0.675	53	0.80303	36	0.765957	57	0.581633	3	0.75	3	1	4
1069	ENSG00000159685	Q9BRQ6|CHCH6_HUMAN	0	0	0	none	1	0.5	52	0.468468	0	none	2	0.666667	7	0.777778	1	0.142857	0	none	0	none	2	1	0	none	0	none	0	0	48	0.355556	110	0.56701	1	1	1	0.5	8	0.533333	2	0.181818	5	0.5	0	none	0	none	0
1069	ENSG00000106554	Q9NX63|CHCH3_HUMAN	1	1	0	none	1	0.5	59	0.531532	0	none	1	0.333333	2	0.222222	6	0.857143	0	none	0	none	0	0	0	none	0	none	3	1	87	0.644444	84	0.43299	0	0	1	0.5	7	0.466667	9	0.818182	5	0.5	0	none	0	none	0
1070	ENSG00000172780	Q86YS6|RAB43_HUMAN	0	0	0	none	0	0	5	0.333333	0	none	1	1	1	0.5	0	none	0	none	0	0	0	0	0	none	1	1	0	none	6	0.666667	12	0.48	0	none	0	0	0	none	2	0.666667	3	0.3	0	none	0	none	0
1070	ENSG00000146955	A4D1S5|RAB19_HUMAN	1	1	0	none	1	1	10	0.666667	0	none	0	0	1	0.5	0	none	0	none	1	1	3	1	0	none	0	0	0	none	3	0.333333	13	0.52	0	none	2	1	0	none	1	0.333333	7	0.7	0	none	0	none	0
1074	ENSG00000163710	Q9UKZ9|PCOC2_HUMAN	0	none	0	none	3	0.6	22	0.956522	0	none	1	1	16	0.666667	3	0.6	0	none	0	0	2	0.4	0	none	0	none	0	none	17	0.894737	53	0.768116	1	0.5	2	0.333333	1	1	3	1	10	0.555556	0	none	0	none	3
1074	ENSG00000106333	Q15113|PCOC1_HUMAN	0	none	0	none	2	0.4	1	0.0434783	0	none	0	0	8	0.333333	2	0.4	0	none	1	1	3	0.6	0	none	0	none	0	none	2	0.105263	16	0.231884	1	0.5	4	0.666667	0	0	0	0	8	0.444444	0	none	0	none	1
1076	ENSG00000196428	O75157|T22D2_HUMAN	0	none	0	none	1	0.5	8	0.666667	2	1	0	none	7	0.538462	0	0	0	none	0	0	3	0.75	1	1	1	1	0	none	14	0.875	13	0.52	3	1	2	1	1	1	0	none	9	0.391304	1	1	0	none	2
1076	ENSG00000166925	Q9Y3Q8|T22D4_HUMAN	0	none	0	none	1	0.5	4	0.333333	0	0	0	none	6	0.461538	1	1	0	none	2	1	1	0.25	0	0	0	0	0	none	2	0.125	12	0.48	0	0	0	0	0	0	0	none	14	0.608696	0	0	0	none	0
1080	ENSG00000114200	P06276|CHLE_HUMAN	1	1	0	none	3	0.333333	24	0.923077	0	0	3	1	31	0.815789	5	0.714286	0	none	0	0	6	0.666667	0	none	2	0.666667	0	none	18	1	75	0.903614	4	0.8	15	0.789474	9	1	6	1	5	0.333333	1	1	0	none	4
1080	ENSG00000087085	P22303|ACES_HUMAN	0	0	0	none	6	0.666667	2	0.0769231	1	1	0	0	7	0.184211	2	0.285714	0	none	3	1	3	0.333333	0	none	1	0.333333	0	none	0	0	8	0.0963855	1	0.2	4	0.210526	0	0	0	0	10	0.666667	0	0	0	none	0
1081	ENSG00000136518	O96019|ACL6A_HUMAN	0	none	0	none	4	0.571429	7	0.5	1	1	0	none	8	0.4	0	none	0	none	1	0.5	1	0.25	0	none	1	0.5	1	1	4	0.666667	12	0.48	1	0.5	5	0.625	2	1	4	1	4	0.2	0	none	1	0.5	1
1081	ENSG00000077080	O94805|ACL6B_HUMAN	0	none	0	none	3	0.428571	7	0.5	0	0	0	none	12	0.6	0	none	0	none	1	0.5	3	0.75	0	none	1	0.5	0	0	2	0.333333	13	0.52	1	0.5	3	0.375	0	0	0	0	16	0.8	0	none	1	0.5	1
1083	ENSG00000136527	P62995|TRA2B_HUMAN	0	none	2	1	3	0.6	12	0.545455	0	0	0	0	13	0.8125	0	0	0	none	2	0.5	4	0.8	0	none	1	0.5	0	none	5	0.333333	6	0.222222	0	none	2	0.4	1	1	2	1	7	0.5	0	none	0	none	2
1083	ENSG00000164548	Q13595|TRA2A_HUMAN	0	none	0	0	2	0.4	10	0.454545	1	1	1	1	3	0.1875	1	1	0	none	2	0.5	1	0.2	0	none	1	0.5	0	none	10	0.666667	21	0.777778	0	none	3	0.6	0	0	0	0	7	0.5	0	none	0	none	1
1086	ENSG00000072274	P02786|TFR1_HUMAN	1	1	0	none	2	0.666667	12	0.48	0	none	2	1	8	0.347826	2	1	0	none	1	0.333333	3	0.6	0	none	4	0.666667	1	0.333333	11	0.611111	29	0.659091	1	0.5	3	0.6	4	1	4	0.666667	14	0.4375	0	none	0	none	5
1086	ENSG00000106327	Q9UP52|TFR2_HUMAN	0	0	0	none	1	0.333333	13	0.52	0	none	0	0	15	0.652174	0	0	0	none	2	0.666667	2	0.4	0	none	2	0.333333	2	0.666667	7	0.388889	15	0.340909	1	0.5	2	0.4	0	0	2	0.333333	18	0.5625	0	none	0	none	3
1088	ENSG00000145050	P55145|MANF_HUMAN	0	none	0	none	1	0.5	2	0.4	0	0	0	none	4	0.363636	0	none	0	none	0	none	0	0	0	none	0	0	0	none	0	0	0	0	0	none	0	0	0	none	0	0	1	0.25	0	0	0	none	0
1088	ENSG00000185267	Q49AH0|CDNF_HUMAN	0	none	0	none	1	0.5	3	0.6	1	1	0	none	7	0.636364	0	none	0	none	0	none	3	1	0	none	1	1	0	none	6	1	8	1	0	none	1	1	0	none	1	1	3	0.75	1	1	0	none	0
1091	ENSG00000163932	Q05655|KPCD_HUMAN	0	0	0	none	3	0.75	6	0.0895522	0	none	0	0	20	0.465116	3	0.428571	3	1	0	0	3	0.375	0	none	2	0.5	0	none	5	0.078125	7	0.0795455	0	none	2	0.333333	0	0	1	0.142857	10	0.181818	1	1	0	0	0
1091	ENSG00000065675	Q04759|KPCT_HUMAN	2	1	0	none	1	0.25	61	0.910448	0	none	1	1	23	0.534884	4	0.571429	0	0	4	1	5	0.625	0	none	2	0.5	0	none	59	0.921875	81	0.920455	0	none	4	0.666667	5	1	6	0.857143	45	0.818182	0	0	1	1	3
1092	ENSG00000163947	Q9NR81|ARHG3_HUMAN	2	1	0	none	3	0.6	53	0.80303	2	1	5	0.833333	20	0.625	0	0	0	none	0	0	0	0	0	none	2	0.5	2	1	112	0.910569	69	0.758242	0	none	4	0.5	11	0.916667	9	0.75	16	0.761905	0	none	0	none	1
1092	ENSG00000173848	Q7Z628|ARHG8_HUMAN	0	0	0	none	2	0.4	13	0.19697	0	0	1	0.166667	12	0.375	2	1	0	none	1	1	4	1	0	none	2	0.5	0	0	11	0.0894309	22	0.241758	0	none	4	0.5	1	0.0833333	3	0.25	5	0.238095	0	none	0	none	0
1093	ENSG00000168309	O95990|F107A_HUMAN	0	0	0	none	0	0	12	0.16	0	0	0	0	4	0.285714	0	0	0	none	0	0	2	0.5	0	none	0	0	0	none	10	0.15625	22	0.178862	1	1	1	0.142857	1	0.0909091	0	0	4	0.266667	0	none	0	none	0
1093	ENSG00000065809	Q9H098|F107B_HUMAN	2	1	0	none	1	1	63	0.84	1	1	2	1	10	0.714286	2	1	0	none	1	1	2	0.5	0	none	1	1	0	none	54	0.84375	101	0.821138	0	0	6	0.857143	10	0.909091	11	1	11	0.733333	0	none	0	none	0
1094	ENSG00000114541	Q9Y2L6|FRM4B_HUMAN	0	0	0	0	1	0.25	64	0.219178	1	1	6	0.375	15	0.3125	0	0	1	1	2	0.4	1	0.5	0	none	2	0.4	0	none	119	0.331476	104	0.18705	0	none	2	0.333333	16	0.372093	9	0.2	21	0.807692	0	none	1	1	4
1094	ENSG00000151474	Q9P2Q2|FRM4A_HUMAN	6	1	3	1	3	0.75	228	0.780822	0	0	10	0.625	33	0.6875	3	1	0	0	3	0.6	1	0.5	0	none	3	0.6	0	none	240	0.668524	452	0.81295	0	none	4	0.666667	27	0.627907	36	0.8	5	0.192308	0	none	0	0	2
1095	ENSG00000206527	Q6Y1H2|HACD2_HUMAN	0	none	0	none	0	0	18	0.692308	0	none	1	1	1	0.111111	0	none	0	0	0	none	0	none	0	none	1	1	0	none	29	0.828571	27	0.5625	0	none	0	0	2	0.5	3	1	2	1	0	none	0	none	0
1095	ENSG00000165996	B0YJ81|HACD1_HUMAN	0	none	0	none	1	1	8	0.307692	0	none	0	0	8	0.888889	0	none	1	1	0	none	0	none	0	none	0	0	0	none	6	0.171429	21	0.4375	0	none	2	1	2	0.5	0	0	0	0	0	none	0	none	0
1096	ENSG00000058262	P61619|S61A1_HUMAN	0	none	0	none	0	0	4	0.571429	0	0	0	none	11	0.611111	1	0.5	0	none	1	1	3	0.428571	0	none	1	0.5	0	none	5	0.384615	7	0.241379	0	none	2	0.666667	0	0	1	0.5	5	0.217391	0	none	0	0	1
1096	ENSG00000065665	Q9H9S3|S61A2_HUMAN	0	none	0	none	2	1	3	0.428571	2	1	0	none	7	0.388889	1	0.5	0	none	0	0	4	0.571429	0	none	1	0.5	0	none	8	0.615385	22	0.758621	0	none	1	0.333333	1	1	1	0.5	18	0.782609	0	none	1	1	1
1097	ENSG00000179348	P23769|GATA2_HUMAN	1	0.25	2	1	1	0.5	5	0.0537634	1	1	2	0.666667	14	0.4375	1	0.5	0	0	1	0.25	3	0.3	0	none	4	0.666667	0	none	1	0.142857	15	0.375	2	0.4	3	0.3	0	0	0	none	15	0.517241	0	none	0	none	0
1097	ENSG00000107485	P23771|GATA3_HUMAN	3	0.75	0	0	1	0.5	88	0.946237	0	0	1	0.333333	18	0.5625	1	0.5	1	1	3	0.75	7	0.7	0	none	2	0.333333	0	none	6	0.857143	25	0.625	3	0.6	7	0.7	1	1	0	none	14	0.482759	0	none	0	none	5
1101	ENSG00000181458	Q9NWC5|TM45A_HUMAN	0	none	0	none	1	1	18	0.666667	0	none	0	none	13	0.684211	0	0	0	none	0	none	2	0.666667	0	none	0	0	0	0	18	0.782609	45	0.775862	1	0.5	3	0.6	3	1	2	0.5	6	0.428571	1	1	0	none	1
1101	ENSG00000151715	Q96B21|TM45B_HUMAN	0	none	0	none	0	0	9	0.333333	0	none	0	none	6	0.315789	1	1	0	none	0	none	1	0.333333	0	none	1	1	1	1	5	0.217391	13	0.224138	1	0.5	2	0.4	0	0	2	0.5	8	0.571429	0	0	0	none	0
1102	ENSG00000144815	Q969Y0|FA55C_HUMAN	0	none	0	none	3	0.75	10	0.588235	0	none	0	0	11	0.37931	2	0.222222	0	none	0	none	3	0.375	1	1	0	0	2	0.666667	6	0.545455	18	0.321429	2	0.666667	6	0.428571	1	0.333333	4	0.666667	10	0.285714	0	none	0	none	1
1102	ENSG00000137634	Q6UWF7|FA55D_HUMAN	0	none	0	none	1	0.25	7	0.411765	0	none	1	1	18	0.62069	7	0.777778	0	none	0	none	5	0.625	0	0	1	1	1	0.333333	5	0.454545	38	0.678571	1	0.333333	8	0.571429	2	0.666667	2	0.333333	25	0.714286	0	none	0	none	2
1105	ENSG00000144857	Q9BWV1|BOC_HUMAN	0	none	1	1	5	0.555556	21	0.552632	1	1	0	none	33	0.434211	6	0.6	1	1	0	0	6	0.4	0	none	5	0.625	1	1	18	0.486486	62	0.62	0	0	2	0.333333	2	1	3	0.5	17	0.485714	0	none	0	0	2
1105	ENSG00000064309	Q4KMG0|CDON_HUMAN	0	none	0	0	4	0.444444	17	0.447368	0	0	0	none	43	0.565789	4	0.4	0	0	3	1	9	0.6	0	none	3	0.375	0	0	19	0.513514	38	0.38	1	1	4	0.666667	0	0	3	0.5	18	0.514286	0	none	1	1	4
1106	ENSG00000072858	Q9NXL6|SIDT1_HUMAN	0	none	0	none	5	0.625	24	0.827586	2	1	3	0.75	19	0.558824	0	0	0	none	0	none	3	0.375	0	none	1	0.5	0	none	19	1	41	0.773585	1	1	7	0.636364	2	1	3	1	31	0.645833	1	1	0	none	4
1106	ENSG00000149577	Q8NBJ9|SIDT2_HUMAN	0	none	0	none	3	0.375	5	0.172414	0	0	1	0.25	15	0.441176	2	1	0	none	0	none	5	0.625	0	none	1	0.5	0	none	0	0	12	0.226415	0	0	4	0.363636	0	0	0	0	17	0.354167	0	0	0	none	1
1109	ENSG00000031081	Q2M1Z3|RHG31_HUMAN	0	none	0	none	6	0.315789	39	0.423913	1	1	2	0.666667	35	0.460526	4	0.666667	0	none	2	0.5	7	0.583333	0	none	3	0.428571	0	none	39	0.375	75	0.436047	3	0.6	11	0.55	3	0.3	3	0.272727	21	0.42	0	none	1	0.5	4
1109	ENSG00000134909	A7KAX9|RHG32_HUMAN	0	none	0	none	13	0.684211	53	0.576087	0	0	1	0.333333	41	0.539474	2	0.333333	0	none	2	0.5	5	0.416667	0	none	4	0.571429	0	none	65	0.625	97	0.563953	2	0.4	9	0.45	7	0.7	8	0.727273	29	0.58	0	none	1	0.5	5
1113	ENSG00000182923	Q96MT8|CEP63_HUMAN	1	1	0	0	3	0.6	16	0.432432	0	none	1	0.25	14	0.518519	1	0.25	1	1	1	1	3	0.428571	0	none	1	0.5	1	0.5	17	0.472222	46	0.589744	1	0.5	5	0.454545	1	0.2	2	0.25	7	0.162791	0	none	0	none	2
1113	ENSG00000165325	Q05D60|CCD67_HUMAN	0	0	1	1	2	0.4	21	0.567568	0	none	3	0.75	13	0.481481	3	0.75	0	0	0	0	4	0.571429	0	none	1	0.5	1	0.5	19	0.527778	32	0.410256	1	0.5	6	0.545455	4	0.8	6	0.75	36	0.837209	0	none	0	none	3
1115	ENSG00000018408	Q9GZV5|WWTR1_HUMAN	2	0.666667	0	none	2	0.333333	49	0.671233	1	1	2	0.666667	7	0.583333	1	0.2	0	none	1	1	0	0	0	0	0	0	0	0	37	0.560606	74	0.72549	0	0	4	0.666667	9	0.818182	7	0.5	6	0.666667	0	none	0	0	2
1115	ENSG00000137693	P46937|YAP1_HUMAN	1	0.333333	0	none	4	0.666667	24	0.328767	0	0	1	0.333333	5	0.416667	4	0.8	0	none	0	0	1	1	1	1	2	1	2	1	29	0.439394	28	0.27451	1	1	2	0.333333	2	0.181818	7	0.5	3	0.333333	0	none	2	1	1
1120	ENSG00000144712	O75155|CAND2_HUMAN	2	1	1	0.5	4	0.571429	11	0.392857	0	0	1	0.5	21	0.525	5	0.384615	0	none	4	0.5	3	0.3	0	none	4	0.444444	0	0	16	0.571429	39	0.541667	0	0	3	0.375	2	0.666667	0	0	13	0.448276	0	none	0	0	1
1120	ENSG00000111530	Q86VP6|CAND1_HUMAN	0	0	1	0.5	3	0.428571	17	0.607143	1	1	1	0.5	19	0.475	8	0.615385	0	none	4	0.5	7	0.7	0	none	5	0.555556	2	1	12	0.428571	33	0.458333	2	1	5	0.625	1	0.333333	1	1	16	0.551724	0	none	1	1	0
1122	ENSG00000144596	Q9C0E4|GRIP2_HUMAN	0	0	0	none	2	0.5	15	0.127119	0	0	2	0.2	14	0.4	2	0.333333	0	none	0	0	4	0.363636	0	none	0	0	0	0	11	0.0428016	34	0.135458	0	0	3	0.272727	1	0.0454545	2	0.133333	26	0.440678	0	none	0	none	0
1122	ENSG00000155974	Q9Y3R0|GRIP1_HUMAN	1	1	0	none	2	0.5	103	0.872881	2	1	8	0.8	21	0.6	4	0.666667	0	none	1	1	7	0.636364	0	none	4	1	2	1	246	0.957198	217	0.864542	2	1	8	0.727273	21	0.954545	13	0.866667	33	0.559322	0	none	0	none	2
1124	ENSG00000177463	P49116|NR2C2_HUMAN	0	0	0	0	3	0.75	20	0.714286	0	none	1	1	13	0.52	2	1	0	none	2	0.5	2	0.666667	0	none	0	0	0	none	21	0.84	29	0.630435	0	0	4	0.8	4	0.666667	1	1	6	0.666667	1	1	1	0.5	0
1124	ENSG00000120798	P13056|NR2C1_HUMAN	1	1	1	1	1	0.25	8	0.285714	0	none	0	0	12	0.48	0	0	0	none	2	0.5	1	0.333333	0	none	1	1	0	none	4	0.16	17	0.369565	2	1	1	0.2	2	0.333333	0	0	3	0.333333	0	0	1	0.5	2
1125	ENSG00000152642	Q8N335|GPD1L_HUMAN	0	none	0	none	1	1	11	0.846154	0	none	0	none	6	0.666667	0	0	0	none	0	none	0	0	0	none	0	none	1	1	15	1	20	0.8	0	none	1	0.333333	4	1	0	none	4	0.266667	0	none	0	none	0
1125	ENSG00000167588	P21695|GPDA_HUMAN	0	none	0	none	0	0	2	0.153846	0	none	0	none	3	0.333333	1	1	0	none	0	none	2	1	0	none	0	none	0	0	0	0	5	0.2	0	none	2	0.666667	0	0	0	none	11	0.733333	0	none	0	none	1
1129	ENSG00000173473	Q92922|SMRC1_HUMAN	1	1	0	none	5	0.5	31	0.72093	2	0.666667	1	0.5	18	0.45	2	1	0	0	5	0.714286	4	0.333333	0	0	1	0.2	1	0.25	51	0.85	58	0.682353	2	0.666667	3	0.333333	5	1	4	1	17	0.346939	0	none	0	0	1
1129	ENSG00000139613	Q8TAQ2|SMRC2_HUMAN	0	0	0	none	5	0.5	12	0.27907	1	0.333333	1	0.5	22	0.55	0	0	1	1	2	0.285714	8	0.666667	1	1	4	0.8	3	0.75	9	0.15	27	0.317647	1	0.333333	6	0.666667	0	0	0	0	32	0.653061	0	none	1	1	1
1132	ENSG00000114737	Q9NSE2|CISH_HUMAN	0	none	0	none	1	1	4	0.4	0	0	0	none	2	0.333333	2	1	0	none	1	1	1	1	0	none	0	none	1	1	4	0.666667	2	0.222222	1	0.5	0	0	0	0	2	0.5	5	0.714286	0	none	0	none	0
1132	ENSG00000120833	O14508|SOCS2_HUMAN	0	none	0	none	0	0	6	0.6	1	1	0	none	4	0.666667	0	0	0	none	0	0	0	0	0	none	0	none	0	0	2	0.333333	7	0.777778	1	0.5	3	1	1	1	2	0.5	2	0.285714	0	none	0	none	0
1134	ENSG00000164087	Q8NBT0|POC1A_HUMAN	0	none	1	1	2	0.5	16	0.4	0	none	0	0	9	0.333333	1	1	0	none	1	0.333333	0	0	0	none	0	0	0	0	9	0.333333	15	0.258621	0	none	0	0	0	none	3	0.75	5	0.263158	0	0	0	0	0
1134	ENSG00000139323	Q8TC44|POC1B_HUMAN	0	none	0	0	2	0.5	24	0.6	0	none	2	1	18	0.666667	0	0	0	none	2	0.666667	5	1	0	none	5	1	1	1	18	0.666667	43	0.741379	0	none	2	1	0	none	1	0.25	14	0.736842	2	1	2	1	4
1136	ENSG00000164088	Q96MI6|PPM1M_HUMAN	0	0	0	none	3	0.75	0	0	0	none	0	0	3	0.230769	0	0	0	none	0	0	0	0	0	none	0	none	1	1	1	0.0135135	3	0.0285714	0	0	0	none	0	0	0	0	0	0	0	none	0	none	0
1136	ENSG00000111110	Q9ULR3|PPM1H_HUMAN	1	1	0	none	1	0.25	54	1	0	none	2	1	10	0.769231	3	1	0	none	1	1	2	1	0	none	0	none	0	0	73	0.986486	102	0.971429	1	1	0	none	9	1	9	1	13	1	0	none	0	none	1
1137	ENSG00000010327	Q9NY15|STAB1_HUMAN	0	0	0	none	8	0.5	10	0.196078	0	0	0	0	39	0.375	5	0.5	1	1	3	0.5	7	0.35	0	none	1	0.1	1	1	1	0.0222222	31	0.14554	1	0.125	10	0.263158	0	0	2	0.222222	74	0.366337	0	0	1	0.333333	1
1137	ENSG00000136011	Q8WWQ8|STAB2_HUMAN	2	1	0	none	8	0.5	41	0.803922	3	1	4	1	65	0.625	5	0.5	0	0	3	0.5	13	0.65	0	none	9	0.9	0	0	44	0.977778	182	0.85446	7	0.875	28	0.736842	6	1	7	0.777778	128	0.633663	1	1	2	0.666667	12
1138	ENSG00000168268	Q9H857|NT5D2_HUMAN	0	none	0	none	4	0.666667	3	0.2	1	1	0	0	4	0.266667	3	0.75	0	none	0	0	2	0.666667	0	none	0	0	0	none	0	0	7	0.241379	0	0	2	0.25	1	0.333333	0	0	8	0.296296	0	none	0	none	0
1138	ENSG00000111696	Q86UY8|NT5D3_HUMAN	0	none	0	none	2	0.333333	12	0.8	0	0	1	1	11	0.733333	1	0.25	0	none	2	1	1	0.333333	0	none	4	1	0	none	11	1	22	0.758621	1	1	6	0.75	2	0.666667	1	1	19	0.703704	0	none	0	none	1
1139	ENSG00000016864	Q68CQ7|GL8D1_HUMAN	0	0	0	none	1	0.5	7	0.269231	0	0	0	none	9	0.529412	1	0.5	0	none	0	none	1	1	0	none	3	0.428571	0	none	3	0.142857	5	0.121951	0	none	1	0.333333	0	0	0	none	3	0.1875	0	none	0	none	1
1139	ENSG00000120820	Q9H1C3|GL8D2_HUMAN	1	1	0	none	1	0.5	19	0.730769	1	1	0	none	8	0.470588	1	0.5	0	none	0	none	0	0	0	none	4	0.571429	0	none	18	0.857143	36	0.878049	0	none	2	0.666667	4	1	0	none	13	0.8125	0	none	0	none	2
1140	ENSG00000162290	Q9NPI6|DCP1A_HUMAN	0	none	0	none	2	0.5	11	0.423077	1	1	0	none	6	0.6	0	0	0	none	0	none	3	0.5	0	none	0	none	0	0	21	0.567568	14	0.4375	0	0	1	0.142857	2	0.666667	0	0	7	0.5	0	none	1	1	0
1140	ENSG00000151065	Q8IZD4|DCP1B_HUMAN	0	none	0	none	2	0.5	15	0.576923	0	0	0	none	4	0.4	1	1	0	none	0	none	3	0.5	0	none	0	none	1	1	16	0.432432	18	0.5625	1	1	6	0.857143	1	0.333333	1	1	7	0.5	0	none	0	0	1
1141	ENSG00000144771	Q9HBL6|LRTM1_HUMAN	1	1	0	none	0	0	9	0.642857	0	none	2	1	11	0.6875	3	0.6	0	none	0	none	1	0.5	0	none	2	0.666667	1	1	21	0.913043	32	0.561404	1	1	1	0.333333	6	0.857143	0	none	42	0.724138	0	none	0	none	0
1141	ENSG00000166159	Q8N967|LRTM2_HUMAN	0	0	0	none	5	1	5	0.357143	0	none	0	0	5	0.3125	2	0.4	0	none	0	none	1	0.5	0	none	1	0.333333	0	0	2	0.0869565	25	0.438596	0	0	2	0.666667	1	0.142857	0	none	16	0.275862	0	none	0	none	0
1142	ENSG00000187672	O15083|ERC2_HUMAN	4	1	0	none	6	0.75	183	0.653571	0	0	19	0.95	32	0.680851	7	0.875	0	none	3	0.6	7	0.583333	1	1	0	none	0	0	385	0.800416	279	0.645833	0	none	3	0.3	35	0.714286	29	0.828571	107	0.89916	0	none	0	none	4
1142	ENSG00000082805	Q8IUD2|RB6I2_HUMAN	0	0	0	none	2	0.25	97	0.346429	2	1	1	0.05	15	0.319149	1	0.125	0	none	2	0.4	5	0.416667	0	0	0	none	1	1	96	0.199584	153	0.354167	0	none	7	0.7	14	0.285714	6	0.171429	12	0.10084	0	none	0	none	2
1143	ENSG00000157500	Q9UKG1|DP13A_HUMAN	0	none	0	none	1	0.142857	9	0.409091	0	0	0	none	18	0.545455	1	0.5	0	none	7	0.777778	1	0.142857	0	none	2	0.4	0	none	6	0.333333	18	0.666667	0	none	1	0.142857	1	0.5	1	0.333333	11	0.611111	0	none	0	none	0
1143	ENSG00000136044	Q8NEU8|DP13B_HUMAN	0	none	0	none	6	0.857143	13	0.590909	1	1	0	none	15	0.454545	1	0.5	0	none	2	0.222222	6	0.857143	0	none	3	0.6	0	none	12	0.666667	9	0.333333	0	none	6	0.857143	1	0.5	2	0.666667	7	0.388889	0	none	0	none	1
1145	ENSG00000163638	Q9P2N4|ATS9_HUMAN	1	1	1	1	9	0.6	47	0.423423	1	0.333333	7	0.538462	45	0.428571	5	0.5	0	0	5	0.714286	10	0.333333	0	none	4	0.363636	1	0.333333	60	0.4	98	0.26703	1	0.333333	17	0.386364	11	0.647059	7	0.411765	63	0.366279	0	0	0	0	6
1145	ENSG00000173157	P59510|ATS20_HUMAN	0	0	0	0	6	0.4	64	0.576577	2	0.666667	6	0.461538	60	0.571429	5	0.5	5	1	2	0.285714	20	0.666667	0	none	7	0.636364	2	0.666667	90	0.6	269	0.73297	2	0.666667	27	0.613636	6	0.352941	10	0.588235	109	0.633721	2	1	2	1	9
1146	ENSG00000172986	A0PJZ3|GXLT2_HUMAN	0	none	0	none	5	1	20	0.606061	0	0	1	0.5	10	0.625	0	none	0	none	2	0.666667	4	0.8	0	none	1	0.333333	0	none	34	0.596491	38	0.535211	1	0.333333	4	0.666667	2	0.666667	3	0.6	10	0.714286	0	none	0	none	0
1146	ENSG00000151233	Q4G148|GXLT1_HUMAN	0	none	0	none	0	0	13	0.393939	2	1	1	0.5	6	0.375	0	none	0	none	1	0.333333	1	0.2	0	none	2	0.666667	0	none	23	0.403509	33	0.464789	2	0.666667	2	0.333333	1	0.333333	2	0.4	4	0.285714	0	none	0	none	0
1148	ENSG00000144908	O75891|AL1L1_HUMAN	0	none	0	none	1	0.25	30	0.566038	1	1	1	0.333333	23	0.589744	3	0.75	1	1	1	0.333333	7	0.583333	0	none	3	0.75	0	0	23	0.621622	54	0.675	0	0	6	0.545455	4	0.571429	3	0.6	34	0.723404	0	none	0	none	4
1148	ENSG00000136010	Q3SY69|AL1L2_HUMAN	0	none	0	none	3	0.75	23	0.433962	0	0	2	0.666667	16	0.410256	1	0.25	0	0	2	0.666667	5	0.416667	0	none	1	0.25	2	1	14	0.378378	26	0.325	2	1	5	0.454545	3	0.428571	2	0.4	13	0.276596	0	none	0	none	0
1149	ENSG00000197763	Q86VQ6|TRXR3_HUMAN	0	none	0	none	0	0	17	0.320755	0	0	0	0	4	0.190476	2	0.666667	0	none	0	none	1	0.125	0	none	0	0	0	0	15	0.306122	31	0.313131	0	0	0	0	5	0.555556	0	0	5	0.3125	0	none	0	none	0
1149	ENSG00000198431	Q16881|TRXR1_HUMAN	0	none	0	none	6	1	36	0.679245	1	1	3	1	17	0.809524	1	0.333333	0	none	0	none	7	0.875	0	none	4	1	2	1	34	0.693878	68	0.686869	2	1	4	1	4	0.444444	1	1	11	0.6875	0	none	0	none	0
1150	ENSG00000129048	Q9NPB9|CCRL1_HUMAN	0	none	0	none	1	1	7	0.777778	1	1	0	0	9	0.6	0	0	0	none	0	none	1	0.25	0	none	1	0.333333	0	0	6	1	14	0.736842	0	0	6	0.857143	1	1	3	1	2	0.222222	0	none	0	0	0
1150	ENSG00000166856	O15218|GP182_HUMAN	0	none	0	none	0	0	2	0.222222	0	0	2	1	6	0.4	2	1	0	none	0	none	3	0.75	0	none	2	0.666667	1	1	0	0	5	0.263158	1	1	1	0.142857	0	0	0	0	7	0.777778	0	none	1	1	1
1151	ENSG00000178053	P58340|MLF1_HUMAN	1	1	0	none	2	1	4	0.571429	0	none	0	0	6	0.428571	1	0.5	0	none	0	none	1	0.333333	0	none	1	0.333333	0	none	11	0.846154	27	0.75	0	0	3	1	1	0.5	1	1	8	0.421053	0	none	0	none	0
1151	ENSG00000089693	Q15773|MLF2_HUMAN	0	0	0	none	0	0	3	0.428571	0	none	1	1	8	0.571429	1	0.5	0	none	0	none	2	0.666667	0	none	2	0.666667	0	none	2	0.153846	9	0.25	1	1	0	0	1	0.5	0	0	11	0.578947	0	none	0	none	0
1152	ENSG00000058056	Q92995|UBP13_HUMAN	0	0	0	none	7	0.875	32	0.780488	0	none	3	1	17	0.515152	2	0.4	0	none	0	none	4	0.444444	0	none	4	0.666667	0	0	35	0.921053	67	0.807229	2	0.666667	10	0.625	4	1	7	1	3	0.157895	0	none	0	0	4
1152	ENSG00000111667	P45974|UBP5_HUMAN	1	1	0	none	1	0.125	9	0.219512	0	none	0	0	16	0.484848	3	0.6	0	none	0	none	5	0.555556	0	none	2	0.333333	1	1	3	0.0789474	16	0.192771	1	0.333333	6	0.375	0	0	0	0	16	0.842105	0	none	1	1	0
1153	ENSG00000114757	Q8IYB4|PEX5R_HUMAN	2	1	0	none	3	1	73	0.901235	2	1	2	0.666667	20	0.666667	2	0.666667	0	none	1	1	10	0.909091	0	none	2	0.666667	0	0	108	0.931034	193	0.877273	1	1	10	0.769231	7	1	12	0.857143	17	0.53125	0	none	0	0	3
1153	ENSG00000139197	P50542|PEX5_HUMAN	0	0	0	none	0	0	8	0.0987654	0	0	1	0.333333	10	0.333333	1	0.333333	0	none	0	0	1	0.0909091	0	none	1	0.333333	1	1	8	0.0689655	27	0.122727	0	0	3	0.230769	0	0	2	0.142857	15	0.46875	0	none	2	1	3
1154	ENSG00000073803	O43283|M3K13_HUMAN	0	none	0	none	6	0.857143	57	0.890625	1	1	1	0.5	21	0.411765	4	0.8	0	none	2	0.333333	9	0.6	0	none	0	0	3	1	66	0.942857	74	0.795699	1	1	10	0.555556	7	1	8	0.888889	25	0.675676	0	none	0	0	2
1154	ENSG00000139625	Q12852|M3K12_HUMAN	0	none	0	none	1	0.142857	7	0.109375	0	0	1	0.5	30	0.588235	1	0.2	0	none	4	0.666667	6	0.4	0	none	1	1	0	0	4	0.0571429	19	0.204301	0	0	8	0.444444	0	0	1	0.111111	12	0.324324	0	none	2	1	2
1155	ENSG00000163904	Q9HC62|SENP2_HUMAN	0	none	0	none	0	0	9	0.473684	1	1	2	1	5	0.3125	1	1	0	none	4	1	3	0.5	0	none	0	0	0	none	15	0.5	34	0.607143	0	0	5	0.5	1	0.2	0	0	17	0.73913	0	0	0	none	0
1155	ENSG00000079387	Q9P0U3|SENP1_HUMAN	0	none	0	none	1	1	10	0.526316	0	0	0	0	11	0.6875	0	0	0	none	0	0	3	0.5	0	none	1	1	0	none	15	0.5	22	0.392857	1	1	5	0.5	4	0.8	2	1	6	0.26087	1	1	0	none	0
1162	ENSG00000120742	Q9Y6X1|SERP1_HUMAN	0	none	0	none	1	1	18	0.692308	0	none	1	1	14	0.875	1	0.333333	0	none	0	none	3	0.75	0	none	3	1	0	none	16	0.888889	15	0.789474	0	none	3	0.75	2	0.666667	2	1	6	1	0	none	1	1	2
1162	ENSG00000151778	Q8N6R1|SERP2_HUMAN	0	none	0	none	0	0	8	0.307692	0	none	0	0	2	0.125	2	0.666667	0	none	0	none	1	0.25	0	none	0	0	0	none	2	0.111111	4	0.210526	0	none	1	0.25	1	0.333333	0	0	0	0	0	none	0	0	0
1166	ENSG00000213186	Q8IWR1|TRI59_HUMAN	0	none	0	none	6	0.857143	10	0.588235	1	0.5	2	0.666667	6	0.352941	0	0	0	none	1	0.2	2	0.666667	0	none	2	1	0	none	12	0.444444	16	0.64	0	0	0	0	1	0.5	4	0.8	11	0.55	0	none	0	none	0
1166	ENSG00000204977	O60858|TRI13_HUMAN	0	none	0	none	1	0.142857	7	0.411765	1	0.5	1	0.333333	11	0.647059	1	1	0	none	4	0.8	1	0.333333	0	none	0	0	0	none	15	0.555556	9	0.36	1	1	2	1	1	0.5	1	0.2	9	0.45	0	none	0	none	2
1167	ENSG00000186432	O00629|IMA4_HUMAN	0	none	0	none	2	0.285714	20	0.689655	0	0	1	1	11	0.52381	3	0.75	0	none	0	none	3	0.6	0	none	3	1	2	1	32	0.64	17	0.386364	0	none	11	0.785714	1	0.5	2	0.333333	6	0.461538	0	none	0	none	1
1167	ENSG00000102753	O00505|IMA3_HUMAN	0	none	0	none	5	0.714286	9	0.310345	1	1	0	0	10	0.47619	1	0.25	0	none	0	none	2	0.4	0	none	0	0	0	0	18	0.36	27	0.613636	0	none	3	0.214286	1	0.5	4	0.666667	7	0.538462	0	none	0	none	1
1170	ENSG00000075420	Q53EP0|FND3B_HUMAN	0	none	0	none	4	0.4	84	0.777778	3	1	3	0.6	18	0.461538	1	0.5	0	none	2	0.5	9	0.6	0	none	5	0.625	1	1	84	0.626866	127	0.641414	3	1	13	0.8125	13	0.65	7	0.538462	20	0.540541	0	none	1	1	2
1170	ENSG00000102531	Q9Y2H6|FND3A_HUMAN	0	none	0	none	6	0.6	24	0.222222	0	0	2	0.4	21	0.538462	1	0.5	0	none	2	0.5	6	0.4	0	none	3	0.375	0	0	50	0.373134	71	0.358586	0	0	3	0.1875	7	0.35	6	0.461538	17	0.459459	0	none	0	0	1
1171	ENSG00000205981	Q96DA6|TIM14_HUMAN	1	1	0	none	0	0	2	0.166667	0	none	0	0	4	0.8	0	0	0	none	1	1	0	0	0	none	0	0	0	none	0	0	0	0	0	none	2	1	0	0	0	0	1	0.5	0	none	0	none	0
1171	ENSG00000120675	Q9Y5T4|DJC15_HUMAN	0	0	0	none	1	1	10	0.833333	0	none	1	1	1	0.2	1	1	0	none	0	0	2	1	0	none	1	1	0	none	14	1	11	1	0	none	0	0	3	1	2	1	1	0.5	0	none	0	none	0
1173	ENSG00000043093	Q96GG9|DCNL1_HUMAN	0	none	0	0	2	0.666667	9	0.473684	0	none	0	none	6	0.75	0	none	0	none	1	0.5	1	0.5	0	none	2	1	0	none	7	0.777778	8	0.444444	0	none	4	0.666667	2	1	0	none	6	0.857143	0	none	0	none	1
1173	ENSG00000150401	Q6PH85|DCNL2_HUMAN	0	none	1	1	1	0.333333	10	0.526316	0	none	0	none	2	0.25	0	none	0	none	1	0.5	1	0.5	0	none	0	0	0	none	2	0.222222	10	0.555556	0	none	2	0.333333	0	0	0	none	1	0.142857	0	none	0	none	0
1175	ENSG00000011198	Q8WTS1|ABHD5_HUMAN	0	none	0	none	0	none	3	0.5	0	none	0	none	6	0.6	1	1	0	none	0	0	3	1	0	none	1	1	0	none	16	0.941176	12	0.631579	0	none	1	0.5	0	none	0	none	4	0.363636	0	none	0	none	1
1175	ENSG00000100439	Q8TB40|ABHD4_HUMAN	0	none	0	none	0	none	3	0.5	0	none	0	none	4	0.4	0	0	0	none	1	1	0	0	0	none	0	0	0	none	1	0.0588235	7	0.368421	0	none	1	0.5	0	none	0	none	7	0.636364	0	none	0	none	0
1179	ENSG00000144635	Q9Y6G9|DC1L1_HUMAN	1	1	0	none	3	0.5	7	0.5	1	0.5	0	none	9	0.642857	2	1	0	0	2	0.666667	1	0.25	0	none	1	1	0	none	5	0.833333	9	0.642857	0	none	1	0.5	1	1	1	1	6	0.428571	0	none	1	1	1
1179	ENSG00000135720	O43237|DC1L2_HUMAN	0	0	0	none	3	0.5	7	0.5	1	0.5	0	none	5	0.357143	0	0	1	1	1	0.333333	3	0.75	0	none	0	0	0	none	1	0.166667	5	0.357143	0	none	1	0.5	0	0	0	0	8	0.571429	0	none	0	0	0
1181	ENSG00000164077	Q86VX9|MON1A_HUMAN	0	none	0	0	1	1	3	0.5	1	1	0	none	10	0.4	1	0.2	0	none	0	none	2	0.4	0	none	1	0.5	1	1	5	0.714286	3	0.166667	0	none	2	0.333333	0	none	0	0	12	0.545455	0	none	0	0	2
1181	ENSG00000103111	Q7L1V2|MON1B_HUMAN	0	none	1	1	0	0	3	0.5	0	0	0	none	15	0.6	4	0.8	0	none	0	none	3	0.6	0	none	1	0.5	0	0	2	0.285714	15	0.833333	0	none	4	0.666667	0	none	2	1	10	0.454545	0	none	1	1	1
1182	ENSG00000017260	P98194|AT2C1_HUMAN	0	none	1	1	1	0.25	30	0.625	1	0.5	3	0.6	18	0.545455	2	0.666667	0	none	1	0.25	8	0.571429	0	none	4	0.666667	2	1	35	0.583333	59	0.728395	2	1	7	0.875	3	0.6	9	0.818182	15	0.277778	0	none	0	none	2
1182	ENSG00000064270	O75185|AT2C2_HUMAN	0	none	0	0	3	0.75	18	0.375	1	0.5	2	0.4	15	0.454545	1	0.333333	0	none	3	0.75	6	0.428571	0	none	2	0.333333	0	0	25	0.416667	22	0.271605	0	0	1	0.125	2	0.4	2	0.181818	39	0.722222	0	none	0	none	1
1184	ENSG00000144566	P20339|RAB5A_HUMAN	0	none	0	none	1	1	11	0.611111	0	none	1	1	6	0.545455	0	0	0	none	0	0	2	0.666667	0	none	0	none	0	none	5	0.625	10	0.454545	0	none	0	none	0	none	0	none	3	0.25	0	none	1	1	0
1184	ENSG00000108774	P51148|RAB5C_HUMAN	0	none	0	none	0	0	7	0.388889	0	none	0	0	5	0.454545	1	1	0	none	1	1	1	0.333333	0	none	0	none	0	none	3	0.375	12	0.545455	0	none	0	none	0	none	0	none	9	0.75	0	none	0	0	0
1185	ENSG00000114166	Q92831|KAT2B_HUMAN	0	none	1	1	1	0.25	30	0.857143	0	0	2	1	27	0.818182	2	0.666667	1	1	0	0	2	0.666667	0	none	3	1	1	1	18	0.9	44	0.862745	1	1	5	0.833333	3	1	0	0	15	0.652174	0	none	0	none	1
1185	ENSG00000108773	Q92830|KAT2A_HUMAN	0	none	0	0	3	0.75	5	0.142857	1	1	0	0	6	0.181818	1	0.333333	0	0	1	1	1	0.333333	0	none	0	0	0	0	2	0.1	7	0.137255	0	0	1	0.166667	0	0	2	1	8	0.347826	0	none	0	none	0
1186	ENSG00000197885	Q9NYS0|KBRS1_HUMAN	0	none	0	none	1	0.25	15	1	0	none	1	1	6	0.75	0	none	0	none	1	1	0	0	0	none	2	1	1	1	14	0.823529	18	0.666667	0	0	1	0.5	0	none	3	0.75	3	0.375	0	none	0	none	1
1186	ENSG00000168256	Q9NYR9|KBRS2_HUMAN	0	none	0	none	3	0.75	0	0	0	none	0	0	2	0.25	0	none	0	none	0	0	3	1	0	none	0	0	0	0	3	0.176471	9	0.333333	2	1	1	0.5	0	none	1	0.25	5	0.625	0	none	0	none	1
1187	ENSG00000174738	Q14995|NR1D2_HUMAN	1	1	1	1	3	0.5	9	0.75	1	1	1	1	15	0.535714	1	0.5	0	none	1	0.5	3	0.428571	0	none	0	none	1	1	5	0.833333	9	0.818182	1	1	1	1	1	1	2	1	12	0.857143	0	none	0	none	1
1187	ENSG00000126368	P20393|NR1D1_HUMAN	0	0	0	0	3	0.5	3	0.25	0	0	0	0	13	0.464286	1	0.5	0	none	1	0.5	4	0.571429	0	none	0	none	0	0	1	0.166667	2	0.181818	0	0	0	0	0	0	0	0	2	0.142857	0	none	0	none	1
1188	ENSG00000151090	P10828|THB_HUMAN	0	none	0	none	0	none	65	0.833333	0	none	5	1	17	0.653846	1	0.25	0	none	0	none	1	0.333333	0	none	0	0	0	none	90	0.9375	92	0.814159	0	none	3	0.6	18	1	16	0.941176	33	0.868421	0	none	0	none	0
1188	ENSG00000126351	P10827|THA_HUMAN	0	none	0	none	0	none	13	0.166667	0	none	0	0	9	0.346154	3	0.75	0	none	0	none	2	0.666667	0	none	2	1	0	none	6	0.0625	21	0.185841	0	none	2	0.4	0	0	1	0.0588235	5	0.131579	0	none	0	none	1
1189	ENSG00000179796	Q96PB8|LRC3B_HUMAN	0	none	1	1	0	none	17	0.944444	0	none	2	1	5	1	3	1	0	none	1	1	1	1	0	none	2	1	0	none	50	1	70	0.972222	0	none	1	1	8	1	2	1	28	1	2	1	0	none	2
1189	ENSG00000204913	A6NJW4|LRR3C_HUMAN	0	none	0	0	0	none	1	0.0555556	0	none	0	0	0	0	0	0	0	none	0	0	0	0	0	none	0	0	0	none	0	0	2	0.0277778	0	none	0	0	0	0	0	0	0	0	0	0	0	none	0
1190	ENSG00000153558	Q9UKC9|FBXL2_HUMAN	0	0	0	none	4	0.666667	27	0.317647	0	none	3	1	13	0.619048	1	0.5	0	none	2	0.5	1	0.5	0	none	1	1	1	1	29	0.483333	34	0.419753	0	0	2	0.4	3	0.428571	5	0.5	8	0.727273	3	1	1	1	0
1190	ENSG00000108306	Q96IG2|FXL20_HUMAN	1	1	0	none	2	0.333333	58	0.682353	0	none	0	0	8	0.380952	1	0.5	0	none	2	0.5	1	0.5	0	none	0	0	0	0	31	0.516667	47	0.580247	1	1	3	0.6	4	0.571429	5	0.5	3	0.272727	0	0	0	0	0
1191	ENSG00000114784	O60739|EIF1B_HUMAN	0	none	0	none	1	0.5	0	none	0	none	0	none	1	0.333333	0	0	0	none	0	none	0	0	0	none	0	0	0	none	0	0	3	0.375	0	0	1	1	0	none	0	none	1	0.25	0	none	0	none	0
1191	ENSG00000173812	P41567|EIF1_HUMAN	0	none	0	none	1	0.5	0	none	0	none	0	none	2	0.666667	3	1	0	none	0	none	1	1	0	none	2	1	0	none	2	1	5	0.625	1	1	0	0	0	none	0	none	3	0.75	0	none	0	none	0
1192	ENSG00000168036	P35222|CTNB1_HUMAN	0	0	0	none	0	0	12	0.2	1	0.5	0	0	150	0.802139	0	0	4	1	0	0	5	0.333333	0	none	2	0.181818	0	0	19	0.413043	21	0.182609	1	0.5	8	0.470588	1	0.25	1	0.2	12	0.155844	0	none	0	none	0
1192	ENSG00000173801	P14923|PLAK_HUMAN	1	1	0	none	5	1	48	0.8	1	0.5	2	1	37	0.197861	7	1	0	0	5	1	10	0.666667	0	none	9	0.818182	2	1	27	0.586957	94	0.817391	1	0.5	9	0.529412	3	0.75	4	0.8	65	0.844156	0	none	0	none	8
1194	ENSG00000082996	O43567|RNF13_HUMAN	0	none	0	none	2	1	26	1	0	0	0	none	8	0.666667	1	1	0	none	0	0	2	0.666667	0	0	2	1	0	0	35	1	47	0.94	0	none	2	0.666667	3	1	5	1	3	1	0	none	0	none	1
1194	ENSG00000108523	Q9H6Y7|RN167_HUMAN	0	none	0	none	0	0	0	0	1	1	0	none	4	0.333333	0	0	0	none	1	1	1	0.333333	1	1	0	0	1	1	0	0	3	0.06	0	none	1	0.333333	0	0	0	0	0	0	0	none	0	none	0
1195	ENSG00000075651	Q13393|PLD1_HUMAN	0	none	0	none	4	0.666667	53	0.883333	0	0	3	1	23	0.657143	2	1	0	0	3	0.75	11	0.916667	0	none	2	0.666667	1	1	36	0.947368	84	0.865979	1	1	12	0.705882	6	0.75	6	1	24	0.5	0	none	0	none	5
1195	ENSG00000129219	O14939|PLD2_HUMAN	0	none	0	none	2	0.333333	7	0.116667	2	1	0	0	12	0.342857	0	0	1	1	1	0.25	1	0.0833333	0	none	1	0.333333	0	0	2	0.0526316	13	0.134021	0	0	5	0.294118	2	0.25	0	0	24	0.5	0	none	0	none	3
1198	ENSG00000156976	Q14240|IF4A2_HUMAN	1	0.5	0	none	5	0.833333	9	0.6	0	0	0	none	16	1	2	1	0	none	1	0.25	2	0.5	0	none	3	0.75	0	none	2	0.666667	15	0.714286	1	0.5	3	0.428571	2	1	0	none	9	0.642857	1	1	0	none	2
1198	ENSG00000161960	P60842|IF4A1_HUMAN	1	0.5	0	none	1	0.166667	6	0.4	2	1	0	none	0	0	0	0	0	none	3	0.75	2	0.5	0	none	1	0.25	0	none	1	0.333333	6	0.285714	1	0.5	4	0.571429	0	0	0	none	5	0.357143	0	0	0	none	3
1199	ENSG00000113916	P41182|BCL6_HUMAN	0	none	0	none	0	0	8	0.727273	0	none	10	1	23	0.69697	2	1	1	1	2	0.5	3	0.5	0	none	3	0.75	0	none	6	1	22	0.758621	0	0	6	0.857143	49	1	0	none	12	0.387097	0	none	0	none	1
1199	ENSG00000161940	Q8N143|BCL6B_HUMAN	0	none	0	none	2	1	3	0.272727	0	none	0	0	10	0.30303	0	0	0	0	2	0.5	3	0.5	0	none	1	0.25	0	none	0	0	7	0.241379	2	1	1	0.142857	0	0	0	none	19	0.612903	0	none	0	none	0
1200	ENSG00000061938	Q07912|ACK1_HUMAN	0	none	0	none	7	1	10	0.833333	0	none	1	1	13	0.541667	2	1	1	0.5	0	none	5	0.833333	0	none	1	1	0	none	6	0.857143	28	0.933333	1	1	4	1	2	1	0	none	21	0.777778	0	none	1	1	2
1200	ENSG00000174292	Q13470|TNK1_HUMAN	0	none	0	none	0	0	2	0.166667	0	none	0	0	11	0.458333	0	0	1	0.5	0	none	1	0.166667	0	none	0	0	0	none	1	0.142857	2	0.0666667	0	0	0	0	0	0	0	none	6	0.222222	0	none	0	0	0
1201	ENSG00000119231	Q96HI0|SENP5_HUMAN	1	1	0	none	3	1	18	0.857143	1	1	0	0	18	0.782609	0	none	0	0	1	0.333333	5	1	1	1	3	1	0	none	16	0.941176	29	0.90625	1	1	7	0.875	5	1	2	1	10	0.666667	0	none	0	none	0
1201	ENSG00000161956	Q9H4L4|SENP3_HUMAN	0	0	0	none	0	0	3	0.142857	0	0	1	1	5	0.217391	0	none	1	1	2	0.666667	0	0	0	0	0	0	0	none	1	0.0588235	3	0.09375	0	0	1	0.125	0	0	0	0	5	0.333333	0	none	0	none	1
1202	ENSG00000144792	Q6AZW8|ZN660_HUMAN	0	none	0	none	3	0.375	4	0.137931	1	0.5	1	0.1	11	0.392857	1	0.142857	0	none	2	0.5	3	0.428571	0	0	1	0.5	0	0	4	0.181818	9	0.115385	1	0.25	0	0	0	0	1	0.5	5	0.263158	0	0	0	none	2
[truncated: 5,640 more rows]
[truncated: 26 more columns]

## Sheet: S3
CancerType	FamilyID	GeneID	NofFamilyInstance
[truncated: 1,539 more rows]

## Sheet: S4
TumorID	GeneMutated	SubType
MB70	p53	N/A
MB94	p53	N/A
MB101	p63	Group_3
MB129	p63	Group_3
MB20	p63	Group_3
MB45	p63	Group_3
MB5	p63	Group_4
[truncated: 18 more rows]

## Sheet: S5
#NRAS
[truncated: 56 more rows]

## Sheet: S6
UniprotId	EnsembleId	FamilyId	In1433	GeneScore	ExpValue
[truncated: 5,547 more rows]

[truncated: 4 more sheets: S7, S8, S9, S10]
